# Supplementary material for: Proteomic analysis showing the signaling pathways involved in the rhizome enlargement process in Nelumbo nucifera
Source: BMC Genomics. 2019 Oct 22;20:766. doi: 10.1186/s12864-019-6151-x (PMC6805393; doi:10.1186/s12864-019-6151-x)
Supplement: Supplementary file 1 — Additional file 1. Table S1. MS and peptides information for the 2713 identified proteins and the RNA-Seq data for the corresponding genes. [file 12864_2019_6151_MOESM1_ESM.xlsx]

## Sheet: protein quantitation data 
The protein quantitation data of 2712 proteins identified from proteome
Protein IDs	Majority protein IDs	Peptide counts (all)	Peptide counts (razor+unique)	Peptide counts (unique)	Fasta headers	Number of proteins	Peptides	Razor + unique peptides	Unique peptides	Peptides 1	Peptides 2	Peptides 3	Peptides 4	Peptides 5	Peptides 6	Peptides 7	Peptides 8	Peptides 9	Razor + unique peptides 1	Razor + unique peptides 2	Razor + unique peptides 3	Razor + unique peptides 4	Razor + unique peptides 5	Razor + unique peptides 6	Razor + unique peptides 7	Razor + unique peptides 8	Razor + unique peptides 9	Unique peptides 1	Unique peptides 2	Unique peptides 3	Unique peptides 4	Unique peptides 5	Unique peptides 6	Unique peptides 7	Unique peptides 8	Unique peptides 9	Sequence coverage [%]	Unique + razor sequence coverage [%]	Unique sequence coverage [%]	Mol. weight [kDa]	Sequence length	Sequence lengths	Q-value	Score	Sequence coverage 1 [%]	Sequence coverage 2 [%]	Sequence coverage 3 [%]	Sequence coverage 4 [%]	Sequence coverage 5 [%]
NNU_00024-RA;NNU_11086-RA	NNU_00024-RA	3;1	3;1	3;1		2	3	3	3	1	0	0	1	0	0	2	0	0	1	0	0	1	0	0	2	0	0	1	0	0	1	0	0	2	0	0	7.3	7.3	7.3	66.73	627	627;202	0	3.3947	2.2	0	0	1.9	0
NNU_00064-RA	NNU_00064-RA	27	27	17		1	27	27	17	22	18	18	18	16	20	20	20	21	22	18	18	18	16	20	20	20	21	14	11	10	12	11	12	12	13	13	72.1	72.1	53.2	42.679	402	402	0	239.82	54.2	50.5	50.7	52	47.8
NNU_00072-RA	NNU_00072-RA	6	2	2		1	6	2	2	3	0	3	3	0	1	5	2	2	0	0	1	1	0	0	2	0	0	0	0	1	1	0	0	2	0	0	59.8	12.4	12.4	11.084	97	97	0	2.7185	26.8	0	44.3	48.5	0
NNU_00073-RA	NNU_00073-RA	9	6	6		1	9	6	6	8	4	5	5	1	7	5	4	5	6	2	3	3	0	4	3	2	3	6	2	3	3	0	4	3	2	3	45.3	28.4	28.4	31.816	285	285	0	38.851	39.6	21.8	25.3	29.8	4.2
NNU_00085-RA	NNU_00085-RA	2	2	2		1	2	2	2	1	0	0	1	0	0	2	0	1	1	0	0	1	0	0	2	0	1	1	0	0	1	0	0	2	0	1	23.5	23.5	23.5	15.874	136	136	0	10.933	10.3	0	0	10.3	0
NNU_00101-RA	NNU_00101-RA	4	4	4		1	4	4	4	4	3	4	4	3	3	3	2	2	4	3	4	4	3	3	3	2	2	4	3	4	4	3	3	3	2	2	38.1	38.1	38.1	12.331	113	113	0	22.358	38.1	31	38.1	38.1	24.8
NNU_00104-RA;NNU_08342-RA;NNU_15535-RA	NNU_00104-RA	6;1;1	5;1;0	3;1;0		3	6	5	3	5	2	3	0	0	0	0	0	0	4	1	2	0	0	0	0	0	0	2	0	1	0	0	0	0	0	0	22.9	19	15.2	34.846	315	315;203;952	0	10.253	18.7	6.7	10.8	0	0
NNU_00126-RA;NNU_13648-RA;NNU_24287-RA	NNU_00126-RA	20;6;1	20;6;1	19;6;1		3	20	20	19	8	8	7	3	2	4	15	12	15	8	8	7	3	2	4	15	12	15	8	7	7	3	2	3	14	11	14	42.4	42.4	40.9	63.053	599	599;546;305	0	164.91	22.2	16.9	14.7	6.3	5
NNU_00133-RA	NNU_00133-RA	3	3	3		1	3	3	3	3	0	1	0	0	0	3	0	1	3	0	1	0	0	0	3	0	1	3	0	1	0	0	0	3	0	1	10.6	10.6	10.6	44.23	416	416	0	18.198	10.6	0	3.1	0	0
NNU_00139-RA	NNU_00139-RA	1	1	1		1	1	1	1	0	0	0	0	0	0	1	0	0	0	0	0	0	0	0	1	0	0	0	0	0	0	0	0	1	0	0	10	10	10	25.772	229	229	0	9.4912	0	0	0	0	0
NNU_00162-RA;NNU_16111-RA	NNU_00162-RA	4;1	4;1	4;1		2	4	4	4	3	2	1	0	0	0	2	0	2	3	2	1	0	0	0	2	0	2	3	2	1	0	0	0	2	0	2	9.7	9.7	9.7	37.271	340	340;145	0	16.389	7.1	5	4.7	0	0
NNU_00173-RA;NNU_02832-RA	NNU_00173-RA	11;2	11;2	11;2		2	11	11	11	8	2	3	7	0	5	8	3	3	8	2	3	7	0	5	8	3	3	8	2	3	7	0	5	8	3	3	30.7	30.7	30.7	47.493	436	436;355	0	35.8	20	6.4	9.9	20.6	0
NNU_00194-RA	NNU_00194-RA	2	2	2		1	2	2	2	1	0	0	2	0	0	0	0	0	1	0	0	2	0	0	0	0	0	1	0	0	2	0	0	0	0	0	19.9	19.9	19.9	15.432	136	136	0	4.9772	8.1	0	0	19.9	0
NNU_00204-RA	NNU_00204-RA	10	10	6		1	10	10	6	8	3	2	3	0	2	6	2	2	8	3	2	3	0	2	6	2	2	4	1	0	1	0	1	3	0	1	39.6	39.6	24.9	40.816	366	366	0	68.679	31.7	11.5	7.4	11.5	0
NNU_00207-RA	NNU_00207-RA	1	1	1		1	1	1	1	1	0	0	0	0	0	0	0	0	1	0	0	0	0	0	0	0	0	1	0	0	0	0	0	0	0	0	7.7	7.7	7.7	30.029	273	273	0	2.977	7.7	0	0	0	0
NNU_00221-RA	NNU_00221-RA	4	4	4		1	4	4	4	4	0	1	0	0	0	0	0	0	4	0	1	0	0	0	0	0	0	4	0	1	0	0	0	0	0	0	22.3	22.3	22.3	31.338	282	282	0	25.571	22.3	0	4.6	0	0
NNU_00222-RA	NNU_00222-RA	2	2	2		1	2	2	2	2	0	0	0	0	0	0	0	0	2	0	0	0	0	0	0	0	0	2	0	0	0	0	0	0	0	0	5.9	5.9	5.9	39.755	355	355	0	4.5026	5.9	0	0	0	0
NNU_00228-RA	NNU_00228-RA	1	1	1		1	1	1	1	0	0	0	0	0	0	1	0	0	0	0	0	0	0	0	1	0	0	0	0	0	0	0	0	1	0	0	5.1	5.1	5.1	30.979	277	277	0	2.7118	0	0	0	0	0
NNU_00240-RA;NNU_08478-RA	NNU_00240-RA	12;2	12;2	9;0		2	12	12	9	10	4	4	2	1	1	9	5	6	10	4	4	2	1	1	9	5	6	7	2	3	1	0	0	6	3	4	39.9	39.9	31.9	38.855	361	361;436	0	104.7	30.7	16.3	15.5	10.2	2.2
NNU_00245-RA	NNU_00245-RA	16	16	7		1	16	16	7	13	10	9	10	6	10	12	6	8	13	10	9	10	6	10	12	6	8	6	4	4	6	2	5	6	3	4	56.3	56.3	29.1	36.582	350	350	0	177.39	43.7	29.4	38.3	43.4	21.1
NNU_00253-RA	NNU_00253-RA	4	4	4		1	4	4	4	3	0	3	0	0	0	1	0	0	3	0	3	0	0	0	1	0	0	3	0	3	0	0	0	1	0	0	12	12	12	42.004	367	367	0	7.4135	8.7	0	8.2	0	0
NNU_00263-RA;NNU_18038-RA;NNU_17791-RA	NNU_00263-RA	13;1;1	13;1;1	11;0;0		3	13	13	11	8	5	4	10	5	8	5	5	4	8	5	4	10	5	8	5	5	4	6	5	4	9	5	7	4	5	4	36.8	36.8	33.1	44.97	438	438;277;338	0	101.2	24	20.5	16	31.3	17.1
NNU_00264-RA	NNU_00264-RA	5	2	2		1	5	2	2	3	0	1	3	1	1	3	1	0	0	0	0	1	0	0	1	0	0	0	0	0	1	0	0	1	0	0	16.7	6.8	6.8	43.757	384	384	0	5.7951	9.9	0	2.9	12.2	2.9
NNU_00268-RA	NNU_00268-RA	13	13	9		1	13	13	9	7	9	11	11	8	10	8	8	8	7	9	11	11	8	10	8	8	8	5	6	7	7	5	7	7	5	5	55.4	55.4	38.9	21.838	193	193	0	58.119	46.1	50.3	45.6	53.9	49.7
NNU_00278-RA	NNU_00278-RA	12	12	5		1	12	12	5	8	6	6	1	1	2	9	6	6	8	6	6	1	1	2	9	6	6	3	3	3	0	0	0	3	3	1	25.7	25.7	9.7	66.044	607	607	0	47.633	16.8	14.3	14.2	1.8	2.5
NNU_00307-RA	NNU_00307-RA	1	1	1		1	1	1	1	0	0	0	0	0	0	1	0	0	0	0	0	0	0	0	1	0	0	0	0	0	0	0	0	1	0	0	5.3	5.3	5.3	23.271	206	206	0.0012616	2.467	0	0	0	0	0
NNU_00324-RA;NNU_06960-RA	NNU_00324-RA	3;1	2;0	2;0		2	3	2	2	2	1	1	0	0	1	2	0	0	1	0	0	0	0	1	1	0	0	1	0	0	0	0	1	1	0	0	7.9	4.7	4.7	70.282	635	635;411	0	4.6406	6	3.1	3.1	0	0
NNU_00329-RA	NNU_00329-RA	2	2	2		1	2	2	2	0	0	0	2	0	0	1	0	0	0	0	0	2	0	0	1	0	0	0	0	0	2	0	0	1	0	0	12.7	12.7	12.7	36.678	324	324	0	17.988	0	0	0	12.7	0
NNU_00331-RA	NNU_00331-RA	2	2	2		1	2	2	2	0	0	0	2	0	0	0	0	0	0	0	0	2	0	0	0	0	0	0	0	0	2	0	0	0	0	0	12.1	12.1	12.1	26.478	231	231	0	7.1191	0	0	0	12.1	0
NNU_00332-RA	NNU_00332-RA	6	2	2		1	6	2	2	6	2	1	1	0	0	4	1	1	2	0	0	0	0	0	1	0	0	2	0	0	0	0	0	1	0	0	14.1	5.6	5.6	57.479	518	518	0	10.439	14.1	4.6	2.7	2.7	0
NNU_00340-RA	NNU_00340-RA	4	4	4		1	4	4	4	2	0	2	3	1	3	3	3	3	2	0	2	3	1	3	3	3	3	2	0	2	3	1	3	3	3	3	54.5	54.5	54.5	12.712	112	112	0	44.149	25.9	0	25.9	36.6	10.7
NNU_00350-RA	NNU_00350-RA	4	4	4		1	4	4	4	2	0	0	0	0	0	2	0	0	2	0	0	0	0	0	2	0	0	2	0	0	0	0	0	2	0	0	3.5	3.5	3.5	194.23	1796	1796	0	19.694	1.9	0	0	0	0
NNU_00360-RA	NNU_00360-RA	3	2	2		1	3	2	2	3	3	2	3	2	2	1	1	1	2	2	2	2	1	1	1	0	1	2	2	2	2	1	1	1	0	1	22.5	13	13	21.496	200	200	0	9.1947	22.5	22.5	13	22.5	17.5
NNU_00361-RA	NNU_00361-RA	2	2	2		1	2	2	2	1	0	0	1	0	0	0	0	0	1	0	0	1	0	0	0	0	0	1	0	0	1	0	0	0	0	0	11.1	11.1	11.1	25.938	244	244	0	4.5697	5.3	0	0	5.7	0
NNU_00362-RA;NNU_07021-RA	NNU_00362-RA;NNU_07021-RA	6;3	6;3	5;3	;	2	6	6	5	3	0	2	5	1	4	4	3	2	3	0	2	5	1	4	4	3	2	2	0	2	4	1	3	3	2	1	34.1	34.1	30.1	27.428	246	246;351	0	26.619	13.4	0	8.5	30.1	11.8
NNU_00366-RA	NNU_00366-RA	3	3	3		1	3	3	3	3	2	1	2	1	2	0	1	1	3	2	1	2	1	2	0	1	1	3	2	1	2	1	2	0	1	1	28.9	28.9	28.9	14.838	135	135	0	14.897	28.9	23.7	13.3	23.7	10.4
NNU_00368-RA	NNU_00368-RA	11	2	2		1	11	2	2	9	2	3	0	0	0	9	0	1	2	0	0	0	0	0	1	0	0	2	0	0	0	0	0	1	0	0	19.7	4.1	4.1	93.681	860	860	0	4.0032	16.7	5.5	3.8	0	0
NNU_00374-RA	NNU_00374-RA	2	1	1		1	2	1	1	2	0	0	0	0	0	2	0	1	1	0	0	0	0	0	1	0	1	1	0	0	0	0	0	1	0	1	16.9	6.8	6.8	16.16	148	148	0.0035363	2.0428	16.9	0	0	0	0
NNU_00376-RA;NNU_02442-RA	NNU_00376-RA	10;1	4;0	4;0		2	10	4	4	8	4	5	8	2	5	5	5	3	3	0	0	3	0	0	1	0	0	3	0	0	3	0	0	1	0	0	44.7	18.3	18.3	23.179	208	208;176	0	20.516	37	20.7	24.5	40.4	12.5
NNU_00383-RA	NNU_00383-RA	18	16	4		1	18	16	4	15	3	6	6	1	1	9	4	7	13	3	6	6	1	1	9	4	7	3	1	1	2	0	0	2	1	1	38.2	35.6	11.3	68.802	613	613	0	60.241	31.6	6.5	15.2	16.2	2.1
NNU_00406-RA;NNU_24158-RA	NNU_00406-RA;NNU_24158-RA	3;2	2;2	2;2	;	2	3	2	2	0	0	0	2	0	0	1	0	0	0	0	0	2	0	0	0	0	0	0	0	0	2	0	0	0	0	0	6.5	4.8	4.8	63.083	565	565;547	0.00085727	2.5654	0	0	0	4.8	0
NNU_00430-RA	NNU_00430-RA	2	2	2		1	2	2	2	2	0	0	0	0	0	0	0	0	2	0	0	0	0	0	0	0	0	2	0	0	0	0	0	0	0	0	18.9	18.9	18.9	14.079	122	122	0.0016646	2.4164	18.9	0	0	0	0
NNU_00431-RA;NNU_24113-RA;NNU_24115-RA	NNU_00431-RA	10;2;1	10;2;1	10;2;1		3	10	10	10	7	3	3	1	0	0	8	2	4	7	3	3	1	0	0	8	2	4	7	3	3	1	0	0	8	2	4	37.1	37.1	37.1	44.686	407	407;236;298	0	28.081	23.1	9.3	9.3	5.4	0
NNU_00446-RA	NNU_00446-RA	2	2	2		1	2	2	2	2	0	0	0	0	0	1	0	0	2	0	0	0	0	0	1	0	0	2	0	0	0	0	0	1	0	0	2.9	2.9	2.9	57.876	546	546	0	3.7175	2.9	0	0	0	0
NNU_00451-RA	NNU_00451-RA	2	2	2		1	2	2	2	0	0	0	0	1	0	1	1	1	0	0	0	0	1	0	1	1	1	0	0	0	0	1	0	1	1	1	2.3	2.3	2.3	108.33	982	982	0.0072491	1.824	0	0	0	0	0.7
NNU_00457-RA	NNU_00457-RA	5	5	5		1	5	5	5	5	0	0	0	0	0	2	0	0	5	0	0	0	0	0	2	0	0	5	0	0	0	0	0	2	0	0	13.2	13.2	13.2	47.644	431	431	0	9.5247	13.2	0	0	0	0
NNU_00460-RA;NNU_02510-RA	NNU_00460-RA	14;6	14;6	9;2		2	14	14	9	6	4	7	7	2	6	7	6	6	6	4	7	7	2	6	7	6	6	2	2	4	3	1	4	3	5	4	65.4	65.4	38.7	22.19	191	191;130	0	106.74	46.1	23	44	58.6	26.2
NNU_00478-RA	NNU_00478-RA	21	21	21		1	21	21	21	15	2	4	5	2	3	10	3	2	15	2	4	5	2	3	10	3	2	15	2	4	5	2	3	10	3	2	69.9	69.9	69.9	38.762	346	346	0	82.233	52	7.5	17.6	26.9	9.2
NNU_00497-RA;NNU_07683-RA	NNU_00497-RA;NNU_07683-RA	2;1	2;1	2;1	;	2	2	2	2	1	0	0	1	0	0	1	0	0	1	0	0	1	0	0	1	0	0	1	0	0	1	0	0	1	0	0	4	4	4	71.923	672	672;514	0	3.6988	2.1	0	0	1.9	0
NNU_00510-RA;NNU_07672-RA	NNU_00510-RA	11;3	11;3	11;3		2	11	11	11	8	4	6	3	3	1	8	2	4	8	4	6	3	3	1	8	2	4	8	4	6	3	3	1	8	2	4	17.1	17.1	17.1	103.58	930	930;930	0	42.442	10.4	4.6	7.8	4.4	5.5
NNU_00514-RA	NNU_00514-RA	8	8	2		1	8	8	2	5	5	4	6	0	7	4	5	3	5	5	4	6	0	7	4	5	3	1	1	1	2	0	1	1	1	1	26.1	26.1	11	40.846	383	383	0	59.009	16.4	17	13.3	20.4	0
NNU_00525-RA	NNU_00525-RA	11	2	2		1	11	2	2	6	6	7	0	0	0	4	3	3	1	1	0	0	0	0	0	0	0	1	1	0	0	0	0	0	0	0	28.8	7.6	7.6	63.206	565	565	0	5.7537	16.6	15.2	15.9	0	0
NNU_00528-RA	NNU_00528-RA	1	1	1		1	1	1	1	1	0	0	0	0	0	1	0	0	1	0	0	0	0	0	1	0	0	1	0	0	0	0	0	1	0	0	3	3	3	70.964	641	641	0	13.567	3	0	0	0	0
NNU_00537-RA;NNU_07651-RA	NNU_00537-RA;NNU_07651-RA	16;9	16;9	16;9	;	2	16	16	16	8	2	4	3	1	0	11	5	5	8	2	4	3	1	0	11	5	5	8	2	4	3	1	0	11	5	5	37.6	37.6	37.6	59.14	535	535;535	0	77.719	15.1	4.7	10.1	10.8	4.3
NNU_00542-RA	NNU_00542-RA	9	2	2		1	9	2	2	7	3	4	0	1	1	6	5	3	1	0	0	0	0	0	1	1	1	1	0	0	0	0	0	1	1	1	41.9	13.3	13.3	23.862	210	210	0	9.7848	36.2	9.5	17.6	0	5.2
NNU_00553-RA	NNU_00553-RA	1	1	1		1	1	1	1	0	0	0	1	0	0	0	0	0	0	0	0	1	0	0	0	0	0	0	0	0	1	0	0	0	0	0	3.8	3.8	3.8	32.952	292	292	0.0097051	1.6556	0	0	0	3.8	0
NNU_00566-RA	NNU_00566-RA	3	3	3		1	3	3	3	2	1	2	1	1	0	0	1	1	2	1	2	1	1	0	0	1	1	2	1	2	1	1	0	0	1	1	11.6	11.6	11.6	27.546	250	250	0	5.6621	8	4.8	8.4	4.8	4.8
NNU_00584-RA;NNU_24096-RA	NNU_00584-RA	5;1	5;1	5;1		2	5	5	5	1	0	0	3	0	0	2	0	0	1	0	0	3	0	0	2	0	0	1	0	0	3	0	0	2	0	0	18.3	18.3	18.3	49.944	460	460;189	0	15.538	2.2	0	0	13.7	0
NNU_00620-RA;NNU_07590-RA	NNU_00620-RA	3;1	3;1	3;1		2	3	3	3	1	0	0	0	0	0	1	1	0	1	0	0	0	0	0	1	1	0	1	0	0	0	0	0	1	1	0	2.9	2.9	2.9	120.44	1069	1069;422	0	5.0228	0.9	0	0	0	0
NNU_00633-RA	NNU_00633-RA	4	4	4		1	4	4	4	3	0	0	0	0	0	3	0	1	3	0	0	0	0	0	3	0	1	3	0	0	0	0	0	3	0	1	17.8	17.8	17.8	39.05	338	338	0	7.671	13	0	0	0	0
NNU_00636-RA	NNU_00636-RA	1	1	1		1	1	1	1	0	0	0	1	0	0	0	0	0	0	0	0	1	0	0	0	0	0	0	0	0	1	0	0	0	0	0	7.8	7.8	7.8	23.316	206	206	0	5.4957	0	0	0	7.8	0
NNU_00647-RA;NNU_10446-RA	NNU_00647-RA	11;5	11;5	10;4		2	11	11	10	7	0	1	0	0	0	6	0	0	7	0	1	0	0	0	6	0	0	6	0	0	0	0	0	6	0	0	17.6	17.6	16.2	105.94	949	949;949	0	28.569	10	0	1.4	0	0
NNU_00658-RA	NNU_00658-RA	10	10	10		1	10	10	10	8	3	2	6	1	3	1	2	2	8	3	2	6	1	3	1	2	2	8	3	2	6	1	3	1	2	2	38.6	38.6	38.6	37.034	329	329	0	90.294	31.3	15.2	8.5	28	4
NNU_00665-RA	NNU_00665-RA	1	1	1		1	1	1	1	1	0	0	0	0	0	1	0	0	1	0	0	0	0	0	1	0	0	1	0	0	0	0	0	1	0	0	6.2	6.2	6.2	36.589	325	325	0	6.601	6.2	0	0	0	0
NNU_00667-RA	NNU_00667-RA	4	4	4		1	4	4	4	2	0	0	0	0	0	3	0	0	2	0	0	0	0	0	3	0	0	2	0	0	0	0	0	3	0	0	5.7	5.7	5.7	117.2	1069	1069	0	5.9771	2.2	0	0	0	0
NNU_00680-RA	NNU_00680-RA	1	1	1		1	1	1	1	0	0	0	0	0	0	1	0	0	0	0	0	0	0	0	1	0	0	0	0	0	0	0	0	1	0	0	6.9	6.9	6.9	27.019	248	248	0	5.0672	0	0	0	0	0
NNU_00681-RA	NNU_00681-RA	2	2	2		1	2	2	2	2	0	0	1	0	0	1	0	0	2	0	0	1	0	0	1	0	0	2	0	0	1	0	0	1	0	0	10.4	10.4	10.4	27.828	249	249	0.0028045	2.1819	10.4	0	0	4.4	0
NNU_00683-RA	NNU_00683-RA	1	1	1		1	1	1	1	1	0	0	0	0	0	0	0	0	1	0	0	0	0	0	0	0	0	1	0	0	0	0	0	0	0	0	14.2	14.2	14.2	11.945	113	113	0.0020284	2.2527	14.2	0	0	0	0
NNU_00684-RA	NNU_00684-RA	9	9	9		1	9	9	9	6	4	4	1	0	0	5	2	1	6	4	4	1	0	0	5	2	1	6	4	4	1	0	0	5	2	1	37.5	37.5	37.5	38.592	349	349	0	46.09	22.6	17.8	13.5	4	0
NNU_00685-RA	NNU_00685-RA	4	4	4		1	4	4	4	3	0	0	0	0	0	2	0	0	3	0	0	0	0	0	2	0	0	3	0	0	0	0	0	2	0	0	11.5	11.5	11.5	40.061	364	364	0	7.0664	9.1	0	0	0	0
NNU_00687-RA	NNU_00687-RA	1	1	1		1	1	1	1	1	0	0	0	0	0	1	0	0	1	0	0	0	0	0	1	0	0	1	0	0	0	0	0	1	0	0	3.6	3.6	3.6	49.466	445	445	0.0079909	1.8001	3.6	0	0	0	0
NNU_00698-RA	NNU_00698-RA	72	72	72		1	72	72	72	33	19	24	13	1	3	48	35	38	33	19	24	13	1	3	48	35	38	33	19	24	13	1	3	48	35	38	51.5	51.5	51.5	179.4	1582	1582	0	323.31	26.7	16.2	19.8	12.3	0.9
NNU_00703-RA	NNU_00703-RA	2	2	2		1	2	2	2	2	1	1	0	0	0	2	1	1	2	1	1	0	0	0	2	1	1	2	1	1	0	0	0	2	1	1	24.8	24.8	24.8	13.53	121	121	0	9.6178	24.8	17.4	17.4	0	0
NNU_00704-RA	NNU_00704-RA	7	7	7		1	7	7	7	7	0	1	0	0	0	3	0	0	7	0	1	0	0	0	3	0	0	7	0	1	0	0	0	3	0	0	22.4	22.4	22.4	38.564	348	348	0	15.118	22.4	0	3.7	0	0
NNU_00709-RA;NNU_17950-RA	NNU_00709-RA;NNU_17950-RA	3;2	3;2	3;2	;	2	3	3	3	3	0	1	1	0	0	1	0	0	3	0	1	1	0	0	1	0	0	3	0	1	1	0	0	1	0	0	8.8	8.8	8.8	41.768	364	364;301	0	8.1366	8.8	0	2.7	2.7	0
NNU_00716-RA	NNU_00716-RA	13	13	7		1	13	13	7	8	2	4	5	1	4	10	4	5	8	2	4	5	1	4	10	4	5	4	1	1	2	1	1	6	1	2	37.6	37.6	17.3	45.677	404	404	0	72.45	23.8	7.4	15.1	20	2.5
NNU_00767-RA	NNU_00767-RA	2	2	2		1	2	2	2	2	1	1	0	0	0	1	0	0	2	1	1	0	0	0	1	0	0	2	1	1	0	0	0	1	0	0	9.5	9.5	9.5	13.015	116	116	0	5.0302	9.5	8.6	8.6	0	0
NNU_00797-RA	NNU_00797-RA	15	15	15		1	15	15	15	7	1	1	7	2	7	12	1	4	7	1	1	7	2	7	12	1	4	7	1	1	7	2	7	12	1	4	56.5	56.5	56.5	44.66	398	398	0	99.885	23.6	3.3	4.5	25.1	5.5
NNU_00805-RA	NNU_00805-RA	2	2	2		1	2	2	2	1	0	0	0	0	0	2	0	0	1	0	0	0	0	0	2	0	0	1	0	0	0	0	0	2	0	0	3.8	3.8	3.8	86.134	783	783	0	9.0337	1.9	0	0	0	0
NNU_00809-RA;NNU_25679-RA	NNU_00809-RA	14;2	14;2	14;2		2	14	14	14	11	4	6	6	2	5	4	6	5	11	4	6	6	2	5	4	6	5	11	4	6	6	2	5	4	6	5	40.4	40.4	40.4	45.998	416	416;416	0	50.784	29.1	11.1	19.2	21.2	6.7
NNU_00821-RA;NNU_19435-RA;NNU_25870-RA	NNU_00821-RA	3;1;1	2;0;0	2;0;0		3	3	2	2	1	0	0	1	0	1	0	0	0	0	0	0	1	0	1	0	0	0	0	0	0	1	0	1	0	0	0	6.8	4.1	4.1	64.77	589	589;597;812	0.0024282	2.2392	2.7	0	0	1.9	0
NNU_00823-RA	NNU_00823-RA	17	17	17		1	17	17	17	15	11	12	11	8	10	6	11	11	15	11	12	11	8	10	6	11	11	15	11	12	11	8	10	6	11	11	69.6	69.6	69.6	21.48	194	194	0	121.16	64.4	54.6	57.7	52.6	50
NNU_00837-RA	NNU_00837-RA	1	1	1		1	1	1	1	0	0	0	1	0	0	0	0	0	0	0	0	1	0	0	0	0	0	0	0	0	1	0	0	0	0	0	5.4	5.4	5.4	33.274	295	295	0	5.366	0	0	0	5.4	0
NNU_00841-RA	NNU_00841-RA	19	19	17		1	19	19	17	16	11	13	0	1	1	9	6	7	16	11	13	0	1	1	9	6	7	15	9	11	0	1	1	9	5	5	45.5	45.5	43.5	46.967	418	418	0	195.23	38.8	28	32.8	0	4.1
NNU_00847-RA	NNU_00847-RA	6	6	6		1	6	6	6	3	0	1	4	0	0	1	0	0	3	0	1	4	0	0	1	0	0	3	0	1	4	0	0	1	0	0	19.9	19.9	19.9	56.453	512	512	0	27.507	8.2	0	3.7	15.8	0
NNU_00852-RA;NNU_19811-RA	NNU_00852-RA	11;5	11;5	11;5		2	11	11	11	9	3	5	0	0	0	7	4	5	9	3	5	0	0	0	7	4	5	9	3	5	0	0	0	7	4	5	24.2	24.2	24.2	61.388	550	550;592	0	66.383	20.2	7.5	9.8	0	0
NNU_00862-RA	NNU_00862-RA	15	15	15		1	15	15	15	11	7	7	0	0	0	3	1	1	11	7	7	0	0	0	3	1	1	11	7	7	0	0	0	3	1	1	34.3	34.3	34.3	65.85	563	563	0	39.003	24.9	17.6	15.1	0	0
NNU_00884-RA	NNU_00884-RA	1	1	1		1	1	1	1	0	0	0	1	0	0	1	0	0	0	0	0	1	0	0	1	0	0	0	0	0	1	0	0	1	0	0	3	3	3	44.412	396	396	0.0086466	1.6963	0	0	0	3	0
NNU_00907-RA;NNU_26504-RA	NNU_00907-RA	4;1	4;1	4;1		2	4	4	4	4	0	0	0	0	0	3	0	0	4	0	0	0	0	0	3	0	0	4	0	0	0	0	0	3	0	0	11.3	11.3	11.3	44.208	390	390;587	0	12.723	11.3	0	0	0	0
NNU_00920-RA	NNU_00920-RA	2	2	2		1	2	2	2	1	0	0	2	0	0	0	0	0	1	0	0	2	0	0	0	0	0	1	0	0	2	0	0	0	0	0	22.7	22.7	22.7	19.947	176	176	0	13.612	9.1	0	0	22.7	0
NNU_00931-RA;NNU_12660-RA	NNU_00931-RA	3;1	3;1	3;1		2	3	3	3	1	0	0	2	0	0	2	0	0	1	0	0	2	0	0	2	0	0	1	0	0	2	0	0	2	0	0	12.7	12.7	12.7	39.219	354	354;216	0	6.7057	4.2	0	0	9	0
NNU_00940-RA	NNU_00940-RA	8	8	8		1	8	8	8	6	2	2	6	1	4	5	3	4	6	2	2	6	1	4	5	3	4	6	2	2	6	1	4	5	3	4	53.5	53.5	53.5	15.573	142	142	0	60.196	52.8	28.9	28.9	45.8	11.3
NNU_00948-RA	NNU_00948-RA	3	3	3		1	3	3	3	3	1	1	1	0	0	2	0	0	3	1	1	1	0	0	2	0	0	3	1	1	1	0	0	2	0	0	6	6	6	69.417	615	615	0	7.3495	6	2	2	2	0
NNU_00956-RA	NNU_00956-RA	8	8	2		1	8	8	2	7	2	4	5	2	3	4	4	4	7	2	4	5	2	3	4	4	4	1	0	0	1	0	0	1	0	0	54.7	54.7	22	17.693	159	159	0	65.116	41.5	20.8	31.4	44.7	13.8
NNU_00963-RA	NNU_00963-RA	3	3	3		1	3	3	3	0	0	0	1	1	0	2	0	0	0	0	0	1	1	0	2	0	0	0	0	0	1	1	0	2	0	0	11.6	11.6	11.6	50.143	447	447	0	7.5516	0	0	0	5.1	5.1
NNU_00965-RA	NNU_00965-RA	27	7	7		1	27	7	7	20	8	13	2	0	0	14	10	12	3	3	2	0	0	0	3	3	3	3	3	2	0	0	0	3	3	3	38.1	13.2	13.2	106.08	929	929	0	17.78	25.5	14.6	15.5	2.6	0
NNU_00971-RA	NNU_00971-RA	13	4	4		1	13	4	4	10	6	5	2	2	1	7	4	4	4	1	1	0	0	0	2	1	0	4	1	1	0	0	0	2	1	0	39.1	13.4	13.4	33.829	299	299	0	13.273	32.1	19.1	19.1	9.7	6.7
NNU_00973-RA;NNU_10702-RA	NNU_00973-RA	7;3	7;3	3;2		2	7	7	3	5	3	3	6	2	6	4	2	2	5	3	3	6	2	6	4	2	2	2	2	2	3	0	2	1	2	2	61.9	61.9	24.5	15.494	139	139;215	0	55.225	48.2	32.4	32.4	56.8	25.2
NNU_01001-RA	NNU_01001-RA	4	1	1		1	4	1	1	1	3	2	4	3	3	2	2	2	0	1	0	1	1	1	1	0	0	0	1	0	1	1	1	1	0	0	33.1	16.5	16.5	14.65	139	139	0	2.6249	6.5	28.1	11.5	33.1	28.1
NNU_01023-RA;NNU_19488-RA	NNU_01023-RA	3;1	1;0	1;0		2	3	1	1	3	2	1	1	0	0	1	0	0	1	0	0	0	0	0	0	0	0	1	0	0	0	0	0	0	0	0	5.3	2.4	2.4	82.227	751	751;325	0	5.2458	5.3	2.9	1.7	1.7	0
NNU_01024-RA	NNU_01024-RA	2	2	2		1	2	2	2	1	0	0	1	0	0	0	0	0	1	0	0	1	0	0	0	0	0	1	0	0	1	0	0	0	0	0	4.6	4.6	4.6	49.049	452	452	0	3.5965	1.8	0	0	2.9	0
NNU_01031-RA;NNU_06887-RA	NNU_01031-RA	7;1	7;1	6;1		2	7	7	6	6	4	4	3	2	1	3	1	0	6	4	4	3	2	1	3	1	0	5	3	3	3	2	1	2	1	0	27.4	27.4	23	34.347	318	318;248	0	21.148	24.2	19.8	16.7	15.4	9.1
NNU_01039-RA	NNU_01039-RA	1	1	1		1	1	1	1	1	0	0	0	0	0	1	0	0	1	0	0	0	0	0	1	0	0	1	0	0	0	0	0	1	0	0	4.4	4.4	4.4	36.007	315	315	0.003535	2.039	4.4	0	0	0	0
NNU_01040-RA	NNU_01040-RA	26	26	26		1	26	26	26	21	13	17	19	12	19	23	24	23	21	13	17	19	12	19	23	24	23	21	13	17	19	12	19	23	24	23	64.3	64.3	64.3	35.21	311	311	0	323.31	58.5	44.4	52.7	53.7	44.4
NNU_01059-RA;NNU_10580-RA;NNU_20577-RA	NNU_01059-RA	34;2;2	34;2;2	20;0;0		3	34	34	20	29	21	25	29	21	25	26	25	25	29	21	25	29	21	25	26	25	25	17	12	14	18	12	15	13	15	15	72.6	72.6	42.7	38.541	358	358;351;357	0	323.31	66.8	58.1	69.8	62.3	67.9
NNU_01061-RA	NNU_01061-RA	1	1	1		1	1	1	1	0	0	0	1	0	0	0	0	0	0	0	0	1	0	0	0	0	0	0	0	0	1	0	0	0	0	0	9.4	9.4	9.4	15.203	127	127	0.0024184	2.2209	0	0	0	9.4	0
NNU_01065-RA	NNU_01065-RA	2	2	2		1	2	2	2	2	0	0	0	0	0	0	0	0	2	0	0	0	0	0	0	0	0	2	0	0	0	0	0	0	0	0	4.8	4.8	4.8	45.693	415	415	0.006501	1.8462	4.8	0	0	0	0
NNU_01076-RA;NNU_09519-RA	NNU_01076-RA;NNU_09519-RA	2;1	1;0	1;0	;	2	2	1	1	0	0	0	2	0	0	0	0	0	0	0	0	1	0	0	0	0	0	0	0	0	1	0	0	0	0	0	8.6	5.2	5.2	41.146	349	349;83	0	3.6207	0	0	0	8.6	0
NNU_01080-RA;NNU_25277-RA	NNU_01080-RA	10;2	10;2	10;2		2	10	10	10	5	1	1	0	0	0	5	0	0	5	1	1	0	0	0	5	0	0	5	1	1	0	0	0	5	0	0	22.8	22.8	22.8	60.441	527	527;533	0	22.586	12.9	2.8	2.1	0	0
NNU_01082-RA	NNU_01082-RA	32	15	13		1	32	15	13	24	17	19	26	19	22	24	23	18	10	7	8	12	10	10	13	9	8	8	6	7	11	9	9	12	8	7	70.9	40.9	35.3	46.451	430	430	0	323.31	60.7	54.9	58.8	67	61.4
NNU_01089-RA	NNU_01089-RA	1	1	1		1	1	1	1	0	0	0	0	0	0	1	0	0	0	0	0	0	0	0	1	0	0	0	0	0	0	0	0	1	0	0	7.5	7.5	7.5	17.63	161	161	0.00084674	2.5133	0	0	0	0	0
NNU_01091-RA	NNU_01091-RA	1	1	1		1	1	1	1	1	0	0	0	0	0	1	0	0	1	0	0	0	0	0	1	0	0	1	0	0	0	0	0	1	0	0	10	10	10	11.472	100	100	0	3.6481	10	0	0	0	0
NNU_01100-RA;NNU_03591-RA;NNU_19385-RA;NNU_12116-RA	NNU_01100-RA	19;4;2;1	5;0;0;0	4;0;0;0		4	19	5	4	15	7	6	0	0	0	16	8	7	3	2	0	0	0	0	4	2	0	2	2	0	0	0	0	4	2	0	41.1	9.2	9.2	58.422	533	533;195;189;71	0	23.051	33.4	18	15.6	0	0
NNU_01102-RA	NNU_01102-RA	15	4	4		1	15	4	4	10	4	2	7	1	4	11	4	5	3	2	1	2	1	2	3	1	2	3	2	1	2	1	2	3	1	2	41.4	19	19	43.585	389	389	0	48.001	27.2	15.9	9	26.2	4.1
NNU_01128-RA	NNU_01128-RA	3	3	2		1	3	3	2	3	0	1	0	0	0	1	0	0	3	0	1	0	0	0	1	0	0	2	0	0	0	0	0	1	0	0	22.9	22.9	16.6	17.376	157	157	0	6.661	22.9	0	6.4	0	0
NNU_01130-RA	NNU_01130-RA	6	3	3		1	6	3	3	3	0	1	5	0	1	2	1	0	2	0	0	2	0	0	2	0	0	2	0	0	2	0	0	2	0	0	20.5	13.9	13.9	38.783	361	361	0	23.629	11.1	0	3.6	14.4	0
NNU_01137-RA	NNU_01137-RA	24	24	9		1	24	24	9	15	11	10	15	3	11	13	11	10	15	11	10	15	3	11	13	11	10	5	3	2	6	2	2	6	3	3	42.4	42.4	15.3	74.464	694	694	0	122.05	28.5	20.2	17	28.2	5.3
NNU_01139-RA	NNU_01139-RA	2	2	2		1	2	2	2	2	0	0	0	0	0	0	0	0	2	0	0	0	0	0	0	0	0	2	0	0	0	0	0	0	0	0	20.2	20.2	20.2	19.858	178	178	0	10.381	20.2	0	0	0	0
NNU_01143-RA	NNU_01143-RA	1	1	1		1	1	1	1	1	0	0	1	0	0	1	0	0	1	0	0	1	0	0	1	0	0	1	0	0	1	0	0	1	0	0	16.7	16.7	16.7	11.999	108	108	0	9.14	16.7	0	0	16.7	0
NNU_01144-RA	NNU_01144-RA	3	2	2		1	3	2	2	2	1	1	2	0	1	1	0	1	2	1	1	1	0	1	1	0	1	2	1	1	1	0	1	1	0	1	22.9	13.3	13.3	12.418	105	105	0	3.4849	13.3	12.4	12.4	21.9	0
NNU_01151-RA	NNU_01151-RA	9	9	9		1	9	9	9	5	2	0	5	0	2	3	2	2	5	2	0	5	0	2	3	2	2	5	2	0	5	0	2	3	2	2	26.7	26.7	26.7	54.232	495	495	0	44.55	14.7	5.5	0	14.5	0
NNU_01172-RA;NNU_20298-RA	NNU_01172-RA;NNU_20298-RA	4;2	4;2	4;2	;	2	4	4	4	3	1	2	0	0	0	3	3	3	3	1	2	0	0	0	3	3	3	3	1	2	0	0	0	3	3	3	19.3	19.3	19.3	28.204	254	254;254	0	17.451	14.2	5.1	11.4	0	0
NNU_01178-RA	NNU_01178-RA	3	1	1		1	3	1	1	2	1	1	2	1	2	3	1	1	0	0	0	1	0	0	1	0	0	0	0	0	1	0	0	1	0	0	12.5	4	4	41.486	375	375	0.0012642	2.4783	8.5	3.2	3.2	7.2	3.2
NNU_01188-RA	NNU_01188-RA	4	4	2		1	4	4	2	0	0	0	1	0	0	3	0	0	0	0	0	1	0	0	3	0	0	0	0	0	1	0	0	1	0	0	12.4	12.4	7.5	44.906	412	412	0	4.564	0	0	0	4.4	0
NNU_01205-RA	NNU_01205-RA	2	2	2		1	2	2	2	1	0	0	1	0	0	0	0	0	1	0	0	1	0	0	0	0	0	1	0	0	1	0	0	0	0	0	12.5	12.5	12.5	20.061	184	184	0	3.7442	6	0	0	6.5	0
NNU_01206-RA	NNU_01206-RA	6	6	6		1	6	6	6	3	0	0	2	0	0	5	0	0	3	0	0	2	0	0	5	0	0	3	0	0	2	0	0	5	0	0	24.3	24.3	24.3	40.535	374	374	0	27.839	12	0	0	8.6	0
NNU_01208-RA	NNU_01208-RA	1	1	1		1	1	1	1	0	0	0	1	0	0	0	0	0	0	0	0	1	0	0	0	0	0	0	0	0	1	0	0	0	0	0	7.7	7.7	7.7	19.727	182	182	0	3.1774	0	0	0	7.7	0
NNU_01237-RA	NNU_01237-RA	2	2	2		1	2	2	2	1	1	1	1	0	1	2	1	1	1	1	1	1	0	1	2	1	1	1	1	1	1	0	1	2	1	1	4.8	4.8	4.8	47.409	436	436	0	5.7734	2.3	2.3	2.3	2.3	0
NNU_01240-RA;NNU_24153-RA;NNU_00407-RA	NNU_01240-RA	5;1;1	5;1;1	5;1;1		3	5	5	5	4	2	3	3	3	2	2	2	2	4	2	3	3	3	2	2	2	2	4	2	3	3	3	2	2	2	2	8.4	8.4	8.4	87.478	776	776;165;165	0	113.9	8	3.4	6.8	4.9	6.8
NNU_01242-RA	NNU_01242-RA	4	4	4		1	4	4	4	3	0	1	0	0	0	1	0	0	3	0	1	0	0	0	1	0	0	3	0	1	0	0	0	1	0	0	9.9	9.9	9.9	57.973	533	533	0	7.3983	7.3	0	2.6	0	0
NNU_01245-RA	NNU_01245-RA	1	1	1		1	1	1	1	1	0	0	0	0	0	1	0	0	1	0	0	0	0	0	1	0	0	1	0	0	0	0	0	1	0	0	5.2	5.2	5.2	20.164	174	174	0	2.8155	5.2	0	0	0	0
NNU_01251-RA	NNU_01251-RA	2	2	2		1	2	2	2	0	0	1	0	0	0	1	0	1	0	0	1	0	0	0	1	0	1	0	0	1	0	0	0	1	0	1	5	5	5	65.323	601	601	0	2.7193	0	0	1.8	0	0
NNU_01252-RA	NNU_01252-RA	12	10	10		1	12	10	10	5	6	7	1	2	2	8	8	7	4	4	5	0	0	2	8	7	6	4	4	5	0	0	2	8	7	6	35.2	33.4	33.4	42.641	395	395	0	76.007	13.9	19.5	21.5	1.8	3.5
NNU_01262-RA	NNU_01262-RA	1	1	1		1	1	1	1	0	0	0	0	0	0	1	0	0	0	0	0	0	0	0	1	0	0	0	0	0	0	0	0	1	0	0	15	15	15	14.816	127	127	0	5.8001	0	0	0	0	0
NNU_01308-RA;NNU_18400-RA	NNU_01308-RA;NNU_18400-RA	2;1	2;1	2;1	;	2	2	2	2	2	0	0	1	0	0	0	0	0	2	0	0	1	0	0	0	0	0	2	0	0	1	0	0	0	0	0	3.1	3.1	3.1	81.974	776	776;779	0	6.5418	3.1	0	0	2.1	0
NNU_01316-RA	NNU_01316-RA	10	10	4		1	10	10	4	6	4	5	6	0	4	6	3	2	6	4	5	6	0	4	6	3	2	2	1	1	2	0	1	1	0	1	34.9	34.9	16.3	41.571	393	393	0	67.914	18.6	17	21.1	26.2	0
NNU_01322-RA;NNU_18395-RA	NNU_01322-RA	34;8	33;7	33;7		2	34	33	33	28	15	17	7	1	3	20	14	17	27	14	16	7	1	2	19	13	16	27	14	16	7	1	2	19	13	16	45.8	44.3	44.3	91.844	804	804;822	0	225	36.2	24	29.1	13.9	1.9
NNU_01324-RA	NNU_01324-RA	7	7	7		1	7	7	7	6	4	4	6	1	2	5	4	4	6	4	4	6	1	2	5	4	4	6	4	4	6	1	2	5	4	4	84.3	84.3	84.3	11.349	102	102	0	55.812	77.5	57.8	64.7	68.6	20.6
NNU_01325-RA	NNU_01325-RA	2	2	2		1	2	2	2	1	0	0	1	0	0	1	0	0	1	0	0	1	0	0	1	0	0	1	0	0	1	0	0	1	0	0	10.2	10.2	10.2	39.07	362	362	0	16.875	3.3	0	0	6.9	0
NNU_01334-RA;NNU_11524-RA	NNU_01334-RA;NNU_11524-RA	30;23	19;12	19;12	;	2	30	19	19	16	6	7	0	1	2	23	8	8	9	1	1	0	0	0	16	3	2	9	1	1	0	0	0	16	3	2	35.6	23.8	23.8	80.769	703	703;701	0	56.167	22.9	9.2	10.1	0	1.7
NNU_01336-RA	NNU_01336-RA	6	2	2		1	6	2	2	6	2	3	1	0	0	5	3	3	2	1	0	0	0	0	2	2	0	2	1	0	0	0	0	2	2	0	37.8	16	16	20.863	188	188	0	11.223	37.8	15.4	19.7	11.2	0
NNU_01337-RA	NNU_01337-RA	3	3	3		1	3	3	3	2	1	0	0	0	0	0	0	0	2	1	0	0	0	0	0	0	0	2	1	0	0	0	0	0	0	0	10.6	10.6	10.6	48.88	424	424	0	3.0115	4	6.6	0	0	0
NNU_01344-RA	NNU_01344-RA	11	11	11		1	11	11	11	4	1	0	0	0	0	7	1	1	4	1	0	0	0	0	7	1	1	4	1	0	0	0	0	7	1	1	29.7	29.7	29.7	54.62	499	499	0	26.106	11.4	3.4	0	0	0
NNU_01351-RA;NNU_23929-RA	NNU_01351-RA;NNU_23929-RA	2;1	2;1	2;1	;	2	2	2	2	1	1	1	2	0	1	0	0	0	1	1	1	2	0	1	0	0	0	1	1	1	2	0	1	0	0	0	22	22	22	16.06	141	141;96	0	5.6763	11.3	11.3	11.3	22	0
NNU_01355-RA	NNU_01355-RA	3	3	3		1	3	3	3	1	1	0	2	1	1	2	1	1	1	1	0	2	1	1	2	1	1	1	1	0	2	1	1	2	1	1	23.1	23.1	23.1	26.293	247	247	0	22.792	6.9	6.9	0	15.8	6.9
NNU_01366-RA	NNU_01366-RA	5	5	5		1	5	5	5	3	0	0	0	0	0	3	0	0	3	0	0	0	0	0	3	0	0	3	0	0	0	0	0	3	0	0	7.7	7.7	7.7	84.473	768	768	0	12.686	4.7	0	0	0	0
NNU_01374-RA	NNU_01374-RA	6	2	2		1	6	2	2	6	2	2	2	0	1	4	2	1	2	0	0	0	0	0	1	0	0	2	0	0	0	0	0	1	0	0	37.7	13.2	13.2	25.271	220	220	0	5.3659	37.7	12.3	12.3	12.3	0
NNU_01390-RA	NNU_01390-RA	7	7	6		1	7	7	6	7	2	4	2	0	0	4	3	2	7	2	4	2	0	0	4	3	2	6	2	3	2	0	0	3	3	1	31.8	31.8	24.3	28.531	255	255	0	37.33	31.8	9.8	23.9	12.2	0
NNU_01413-RA	NNU_01413-RA	1	1	1		1	1	1	1	1	0	0	0	0	0	0	0	0	1	0	0	0	0	0	0	0	0	1	0	0	0	0	0	0	0	0	2.4	2.4	2.4	61.012	540	540	0.0016502	2.374	2.4	0	0	0	0
NNU_01425-RA;NNU_15945-RA	NNU_01425-RA;NNU_15945-RA	5;4	5;4	5;4	;	2	5	5	5	2	0	0	3	1	3	1	0	1	2	0	0	3	1	3	1	0	1	2	0	0	3	1	3	1	0	1	35.9	35.9	35.9	16.445	145	145;145	0	10.082	15.2	0	0	22.8	9.7
NNU_01432-RA	NNU_01432-RA	1	1	1		1	1	1	1	0	0	0	1	0	0	0	0	0	0	0	0	1	0	0	0	0	0	0	0	0	1	0	0	0	0	0	8.7	8.7	8.7	20.383	183	183	0.00042937	2.5733	0	0	0	8.7	0
NNU_01453-RA	NNU_01453-RA	1	1	1		1	1	1	1	0	0	0	0	0	0	1	0	0	0	0	0	0	0	0	1	0	0	0	0	0	0	0	0	1	0	0	1.4	1.4	1.4	92.258	773	773	1	-2	0	0	0	0	0
NNU_01477-RA	NNU_01477-RA	1	1	1		1	1	1	1	0	0	0	1	0	0	0	0	0	0	0	0	1	0	0	0	0	0	0	0	0	1	0	0	0	0	0	7.6	7.6	7.6	21.103	185	185	0.0079576	1.7595	0	0	0	7.6	0
NNU_01491-RA	NNU_01491-RA	1	1	1		1	1	1	1	0	0	0	1	0	0	0	0	0	0	0	0	1	0	0	0	0	0	0	0	0	1	0	0	0	0	0	2.8	2.8	2.8	45.849	433	433	0.0027955	2.1634	0	0	0	2.8	0
NNU_01508-RA;NNU_02522-RA	NNU_01508-RA	7;1	7;1	7;1		2	7	7	7	4	3	3	0	0	0	3	1	0	4	3	3	0	0	0	3	1	0	4	3	3	0	0	0	3	1	0	10.7	10.7	10.7	79.454	708	708;650	0	9.7988	6.4	3.8	4.7	0	0
NNU_01513-RA;NNU_02512-RA	NNU_01513-RA;NNU_02512-RA	2;1	2;1	2;1	;	2	2	2	2	0	0	0	1	0	0	1	0	0	0	0	0	1	0	0	1	0	0	0	0	0	1	0	0	1	0	0	7.4	7.4	7.4	37.794	340	340;278	0	3.8485	0	0	0	4.4	0
NNU_01520-RA	NNU_01520-RA	3	3	3		1	3	3	3	1	0	0	0	0	0	1	1	1	1	0	0	0	0	0	1	1	1	1	0	0	0	0	0	1	1	1	6.5	6.5	6.5	58.696	538	538	0	6.918	2.2	0	0	0	0
NNU_01522-RA	NNU_01522-RA	4	4	4		1	4	4	4	2	1	1	0	0	0	3	1	0	2	1	1	0	0	0	3	1	0	2	1	1	0	0	0	3	1	0	7.9	7.9	7.9	69.795	618	618	0	11.776	2.8	2.9	2.9	0	0
NNU_01526-RA	NNU_01526-RA	5	5	5		1	5	5	5	1	1	0	0	0	0	3	0	1	1	1	0	0	0	0	3	0	1	1	1	0	0	0	0	3	0	1	9.1	9.1	9.1	80.943	727	727	0	8.832	1.5	1.8	0	0	0
NNU_01528-RA	NNU_01528-RA	2	2	2		1	2	2	2	0	0	0	1	0	0	2	0	0	0	0	0	1	0	0	2	0	0	0	0	0	1	0	0	2	0	0	14.1	14.1	14.1	22.478	198	198	0	3.3359	0	0	0	8.1	0
NNU_01533-RA	NNU_01533-RA	2	2	2		1	2	2	2	2	0	1	0	0	1	0	0	0	2	0	1	0	0	1	0	0	0	2	0	1	0	0	1	0	0	0	10.8	10.8	10.8	18.328	166	166	0	4.9605	10.8	0	10.2	0	0
NNU_01560-RA;NNU_24214-RA;NNU_20332-RA	NNU_01560-RA;NNU_24214-RA;NNU_20332-RA	2;1;1	2;1;1	2;1;1	;;	3	2	2	2	1	0	0	0	0	0	1	1	0	1	0	0	0	0	0	1	1	0	1	0	0	0	0	0	1	1	0	3.7	3.7	3.7	89.848	780	780;577;752	0	2.6804	1.3	0	0	0	0
NNU_01571-RA;NNU_05264-RA	NNU_01571-RA;NNU_05264-RA	20;10	20;10	20;10	;	2	20	20	20	14	9	6	0	0	0	9	2	1	14	9	6	0	0	0	9	2	1	14	9	6	0	0	0	9	2	1	40.8	40.8	40.8	77.805	703	703;662	0	47.13	27.2	17.9	14.4	0	0
NNU_01572-RA	NNU_01572-RA	7	7	7		1	7	7	7	4	0	2	4	0	4	2	2	1	4	0	2	4	0	4	2	2	1	4	0	2	4	0	4	2	2	1	43.3	43.3	43.3	20.41	180	180	0	15.656	27.8	0	13.9	29.4	0
NNU_01574-RA	NNU_01574-RA	7	7	4		1	7	7	4	4	1	0	5	2	5	3	0	1	4	1	0	5	2	5	3	0	1	1	1	0	3	1	3	2	0	1	57.7	57.7	41.7	17.58	156	156	0	48.276	23.1	11.5	0	40.4	12.8
NNU_01581-RA	NNU_01581-RA	2	2	2		1	2	2	2	2	0	1	0	0	0	0	0	0	2	0	1	0	0	0	0	0	0	2	0	1	0	0	0	0	0	0	7.9	7.9	7.9	36.377	318	318	0	3.9419	7.9	0	5	0	0
NNU_01620-RA	NNU_01620-RA	14	14	14		1	14	14	14	6	2	1	2	1	1	8	6	5	6	2	1	2	1	1	8	6	5	6	2	1	2	1	1	8	6	5	41.5	41.5	41.5	36.099	328	328	0	61.455	18.6	9.8	4	10.4	4.6
NNU_01622-RA	NNU_01622-RA	3	3	3		1	3	3	3	2	0	0	1	0	0	0	0	0	2	0	0	1	0	0	0	0	0	2	0	0	1	0	0	0	0	0	14.8	14.8	14.8	26.885	243	243	0	4.8786	8.2	0	0	6.6	0
NNU_01627-RA	NNU_01627-RA	3	1	1		1	3	1	1	1	0	0	0	1	1	1	0	0	0	0	0	0	0	0	1	0	0	0	0	0	0	0	0	1	0	0	12.2	4.2	4.2	44.159	401	401	0	3.009	2.2	0	0	0	5.7
NNU_01649-RA	NNU_01649-RA	8	8	5		1	8	8	5	3	1	2	0	0	0	4	2	1	3	1	2	0	0	0	4	2	1	2	0	0	0	0	0	2	1	0	8	8	4.5	122.34	1129	1129	0	18.868	2.5	1.2	2	0	0
NNU_01660-RA	NNU_01660-RA	1	1	1		1	1	1	1	0	0	0	1	0	0	1	0	0	0	0	0	1	0	0	1	0	0	0	0	0	1	0	0	1	0	0	9.5	9.5	9.5	22.243	199	199	0	13.57	0	0	0	9.5	0
NNU_01695-RA;NNU_22770-RA	NNU_01695-RA;NNU_22770-RA	13;10	13;10	13;10	;	2	13	13	13	9	1	1	0	0	0	12	1	1	9	1	1	0	0	0	12	1	1	9	1	1	0	0	0	12	1	1	35.7	35.7	35.7	51.926	442	442;439	0	32.69	29	2.9	2.9	0	0
NNU_01698-RA	NNU_01698-RA	10	8	8		1	10	8	8	7	6	6	0	0	0	0	0	0	5	4	5	0	0	0	0	0	0	5	4	5	0	0	0	0	0	0	14.3	12.8	12.8	170.55	1528	1528	0	35.665	9.7	7.7	9	0	0
NNU_01730-RA	NNU_01730-RA	15	9	4		1	15	9	4	10	7	6	4	2	4	9	7	8	7	3	4	3	0	1	6	3	5	3	1	1	1	0	0	3	0	1	47.6	26.2	12.3	45.348	416	416	0	59.518	30.3	27.9	23.6	16.3	7.5
NNU_01744-RA	NNU_01744-RA	5	5	5		1	5	5	5	3	2	2	2	0	0	1	2	1	3	2	2	2	0	0	1	2	1	3	2	2	2	0	0	1	2	1	17.8	17.8	17.8	38.934	354	354	0	68.893	9.6	8.5	8.5	7.1	0
NNU_01749-RA	NNU_01749-RA	1	1	1		1	1	1	1	0	0	0	0	0	0	1	0	0	0	0	0	0	0	0	1	0	0	0	0	0	0	0	0	1	0	0	7.9	7.9	7.9	22.659	202	202	0	3.004	0	0	0	0	0
NNU_01751-RA	NNU_01751-RA	1	1	1		1	1	1	1	0	0	0	1	0	0	1	0	0	0	0	0	1	0	0	1	0	0	0	0	0	1	0	0	1	0	0	5.3	5.3	5.3	32.996	302	302	0.0016611	2.4032	0	0	0	5.3	0
NNU_01758-RA;NNU_02950-RA	NNU_01758-RA	14;2	14;2	14;2		2	14	14	14	10	0	2	4	1	2	11	2	2	10	0	2	4	1	2	11	2	2	10	0	2	4	1	2	11	2	2	23.1	23.1	23.1	67.787	636	636;519	0	38.827	16.7	0	2.8	7.2	3.5
NNU_01778-RA	NNU_01778-RA	6	6	6		1	6	6	6	3	1	3	4	1	4	2	3	4	3	1	3	4	1	4	2	3	4	3	1	3	4	1	4	2	3	4	58.5	58.5	58.5	15.601	142	142	0	41.401	25.4	7.7	31	50.7	7.7
NNU_01779-RA;NNU_16227-RA	NNU_01779-RA;NNU_16227-RA	1;1	1;1	1;1	;	2	1	1	1	0	0	0	1	0	0	1	0	0	0	0	0	1	0	0	1	0	0	0	0	0	1	0	0	1	0	0	4.1	4.1	4.1	37.488	339	339;341	0	3.2052	0	0	0	4.1	0
NNU_01784-RA	NNU_01784-RA	3	3	3		1	3	3	3	2	0	0	0	0	0	2	1	0	2	0	0	0	0	0	2	1	0	2	0	0	0	0	0	2	1	0	9.1	9.1	9.1	47.164	428	428	0	6.9853	5.6	0	0	0	0
NNU_01798-RA	NNU_01798-RA	11	2	2		1	11	2	2	7	4	6	9	5	8	6	6	6	2	0	1	2	1	2	2	1	1	2	0	1	2	1	2	2	1	1	51.8	6.7	6.7	18.709	164	164	0	4.2868	47.6	34.1	42.1	50	40.2
NNU_01805-RA;NNU_02983-RA	NNU_01805-RA;NNU_02983-RA	1;1	1;1	1;1	;	2	1	1	1	1	0	0	0	0	0	0	0	0	1	0	0	0	0	0	0	0	0	1	0	0	0	0	0	0	0	0	3.5	3.5	3.5	57.234	518	518;606	0	3.0916	3.5	0	0	0	0
NNU_01808-RA	NNU_01808-RA	1	1	1		1	1	1	1	1	0	0	0	0	0	1	0	0	1	0	0	0	0	0	1	0	0	1	0	0	0	0	0	1	0	0	6.7	6.7	6.7	21.277	195	195	0	3.0685	6.7	0	0	0	0
NNU_01812-RA	NNU_01812-RA	12	12	3		1	12	12	3	8	1	0	0	0	0	6	1	0	8	1	0	0	0	0	6	1	0	2	1	0	0	0	0	1	0	0	25.2	25.2	10.5	67.139	626	626	0	18.632	17.3	2.7	0	0	0
NNU_01819-RA	NNU_01819-RA	1	1	1		1	1	1	1	1	1	1	1	0	0	1	0	0	1	1	1	1	0	0	1	0	0	1	1	1	1	0	0	1	0	0	13.1	13.1	13.1	15.184	130	130	0	8.0973	13.1	13.1	13.1	13.1	0
NNU_01820-RA;NNU_25195-RA	NNU_01820-RA;NNU_25195-RA	2;1	2;1	2;1	;	2	2	2	2	2	0	0	2	0	0	1	0	0	2	0	0	2	0	0	1	0	0	2	0	0	2	0	0	1	0	0	31.7	31.7	31.7	10.936	101	101;218	0	15.903	31.7	0	0	31.7	0
NNU_01824-RA	NNU_01824-RA	2	1	1		1	2	1	1	2	0	0	1	0	0	1	0	0	1	0	0	0	0	0	0	0	0	1	0	0	0	0	0	0	0	0	19.1	9.5	9.5	24.258	220	220	0.0093738	1.6789	19.1	0	0	9.5	0
NNU_01832-RA	NNU_01832-RA	3	2	2		1	3	2	2	1	0	2	0	0	0	1	1	0	0	0	1	0	0	0	1	1	0	0	0	1	0	0	0	1	1	0	4.1	2.7	2.7	101.08	898	898	0	3.7907	1.4	0	2.9	0	0
NNU_01842-RA	NNU_01842-RA	10	10	10		1	10	10	10	7	1	2	2	0	0	6	2	0	7	1	2	2	0	0	6	2	0	7	1	2	2	0	0	6	2	0	27.9	27.9	27.9	55.702	505	505	0	41.022	17.4	1.8	5.3	5.9	0
NNU_01849-RA	NNU_01849-RA	9	9	9		1	9	9	9	7	5	4	6	4	5	7	5	5	7	5	4	6	4	5	7	5	5	7	5	4	6	4	5	7	5	5	46.6	46.6	46.6	27.251	253	253	0	323.31	43.5	34.4	24.9	35.6	21.7
NNU_01850-RA	NNU_01850-RA	6	6	6		1	6	6	6	3	2	2	4	1	4	2	1	3	3	2	2	4	1	4	2	1	3	3	2	2	4	1	4	2	1	3	20.6	20.6	20.6	45.686	413	413	0	57.908	9.2	6.3	6.3	17.2	2.2
NNU_01854-RA	NNU_01854-RA	5	5	5		1	5	5	5	2	0	1	4	1	2	1	0	0	2	0	1	4	1	2	1	0	0	2	0	1	4	1	2	1	0	0	25.7	25.7	25.7	19.816	171	171	0	11.685	11.1	0	5.8	20.5	7.6
NNU_01861-RA	NNU_01861-RA	6	1	0		1	6	1	0	4	2	3	4	2	4	4	3	3	1	0	0	1	0	0	1	0	0	0	0	0	0	0	0	0	0	0	43.8	7.8	0	14.794	128	128	0.0054075	1.9033	43.8	31.2	33.6	41.4	31.2
NNU_01862-RA;NNU_01859-RA	NNU_01862-RA;NNU_01859-RA	10;6	10;6	9;5	;	2	10	10	9	10	1	3	1	0	0	4	1	2	10	1	3	1	0	0	4	1	2	9	1	3	1	0	0	4	1	2	14.2	14.2	13.2	91.673	823	823;233	0	31.933	14.2	2.6	5.6	1.2	0
NNU_01865-RA;NNU_09463-RA;NNU_22371-RA	NNU_01865-RA;NNU_09463-RA;NNU_22371-RA	1;1;1	1;1;1	1;1;1	;;	3	1	1	1	0	0	0	0	0	0	1	0	0	0	0	0	0	0	0	1	0	0	0	0	0	0	0	0	1	0	0	2	2	2	42.801	402	402;433;444	0.0016743	2.4523	0	0	0	0	0
NNU_01867-RA	NNU_01867-RA	7	3	3		1	7	3	3	7	2	3	1	1	1	5	1	1	3	0	0	0	0	0	1	0	0	3	0	0	0	0	0	1	0	0	27.8	8.2	8.2	34.198	291	291	0	4.0959	27.8	8.9	13.1	4.8	4.8
NNU_01877-RA	NNU_01877-RA	22	22	22		1	22	22	22	11	4	8	10	0	1	11	4	4	11	4	8	10	0	1	11	4	4	11	4	8	10	0	1	11	4	4	32.6	32.6	32.6	108.54	989	989	0	55.937	15.1	6.6	11.5	14.7	0
NNU_01883-RA	NNU_01883-RA	1	1	1		1	1	1	1	1	0	0	0	0	0	0	0	0	1	0	0	0	0	0	0	0	0	1	0	0	0	0	0	0	0	0	9.9	9.9	9.9	13.825	121	121	0.0012674	2.4913	9.9	0	0	0	0
NNU_01888-RA	NNU_01888-RA	3	3	3		1	3	3	3	2	0	0	1	0	0	0	0	1	2	0	0	1	0	0	0	0	1	2	0	0	1	0	0	0	0	1	17.7	17.7	17.7	29.644	271	271	0	7.4118	10	0	0	5.9	0
NNU_01897-RA;NNU_01691-RA	NNU_01897-RA;NNU_01691-RA	3;3	3;3	3;3	;	2	3	3	3	3	0	0	1	0	0	1	1	1	3	0	0	1	0	0	1	1	1	3	0	0	1	0	0	1	1	1	19.3	19.3	19.3	12.946	119	119;135	0	6.2974	19.3	0	0	10.9	0
NNU_01898-RA	NNU_01898-RA	1	1	1		1	1	1	1	0	0	0	0	0	0	1	0	0	0	0	0	0	0	0	1	0	0	0	0	0	0	0	0	1	0	0	2.1	2.1	2.1	58.243	520	520	0.0016793	2.4611	0	0	0	0	0
NNU_01918-RA	NNU_01918-RA	6	6	5		1	6	6	5	6	2	3	1	0	0	4	2	1	6	2	3	1	0	0	4	2	1	5	1	3	1	0	0	3	2	1	22.3	22.3	22.3	30.052	274	274	0	63.155	22.3	11.3	13.5	7.3	0
NNU_01920-RA	NNU_01920-RA	15	15	6		1	15	15	6	7	1	4	0	0	0	13	3	4	7	1	4	0	0	0	13	3	4	3	0	2	0	0	0	6	1	2	24.8	24.8	11	80.33	719	719	0	52.872	10.7	2.1	7.8	0	0
NNU_01921-RA	NNU_01921-RA	14	14	14		1	14	14	14	8	8	10	3	2	2	13	10	11	8	8	10	3	2	2	13	10	11	8	8	10	3	2	2	13	10	11	44.6	44.6	44.6	48.211	439	439	0	228.39	24.8	29.8	34.9	11.8	6.8
NNU_01950-RA	NNU_01950-RA	4	1	1		1	4	1	1	4	2	3	0	0	0	1	0	1	1	0	1	0	0	0	1	0	0	1	0	1	0	0	0	1	0	0	14.7	3.4	3.4	25.717	238	238	0	3.3536	14.7	7.6	10.9	0	0
NNU_01957-RA	NNU_01957-RA	2	2	2		1	2	2	2	1	1	1	1	0	1	2	0	1	1	1	1	1	0	1	2	0	1	1	1	1	1	0	1	2	0	1	11.4	11.4	11.4	15.336	140	140	0	6.956	10.7	10.7	10.7	10.7	0
NNU_01962-RA	NNU_01962-RA	2	1	1		1	2	1	1	2	1	1	1	1	0	2	1	2	1	1	1	1	1	0	1	1	1	1	1	1	1	1	0	1	1	1	6.1	4.3	4.3	42.646	376	376	0	5.5683	6.1	4.3	4.3	4.3	4.3
NNU_01970-RA	NNU_01970-RA	2	1	1		1	2	1	1	0	0	0	0	0	1	1	0	1	0	0	0	0	0	0	1	0	0	0	0	0	0	0	0	1	0	0	18.3	13.1	13.1	20.791	191	191	0.0035757	2.1158	0	0	0	0	0
NNU_01972-RA	NNU_01972-RA	3	3	3		1	3	3	3	1	0	0	2	0	0	1	0	0	1	0	0	2	0	0	1	0	0	1	0	0	2	0	0	1	0	0	16.5	16.5	16.5	25.563	230	230	0	6.7691	7	0	0	12.2	0
NNU_01978-RA	NNU_01978-RA	7	7	5		1	7	7	5	7	4	3	5	3	5	4	4	4	7	4	3	5	3	5	4	4	4	5	2	2	3	1	3	2	2	2	31.7	31.7	20.6	26.256	243	243	0	19.861	31.7	19.3	15.6	23.9	15.6
NNU_02009-RA	NNU_02009-RA	8	2	1		1	8	2	1	6	1	1	0	0	0	7	1	1	1	1	1	0	0	0	2	1	1	0	0	0	0	0	0	1	0	0	24.7	8.9	4.6	29.489	259	259	0	3.8715	20.1	4.2	4.2	0	0
NNU_02014-RA	NNU_02014-RA	5	5	5		1	5	5	5	2	3	3	4	3	4	2	1	1	2	3	3	4	3	4	2	1	1	2	3	3	4	3	4	2	1	1	16.7	16.7	16.7	43.928	401	401	0	19.961	5.5	11.5	11.5	13.2	11.5
NNU_02020-RA	NNU_02020-RA	2	2	2		1	2	2	2	1	0	0	0	0	0	2	0	1	1	0	0	0	0	0	2	0	1	1	0	0	0	0	0	2	0	1	10.2	10.2	10.2	25.468	244	244	0	4.1121	5.3	0	0	0	0
NNU_02037-RA;NNU_22201-RA	NNU_02037-RA;NNU_22201-RA	6;5	6;5	6;5	;	2	6	6	6	3	0	4	1	0	0	2	0	0	3	0	4	1	0	0	2	0	0	3	0	4	1	0	0	2	0	0	26.3	26.3	26.3	26.48	243	243;243	0	11.092	13.2	0	21.8	5.3	0
NNU_02051-RA;NNU_06156-RA;NNU_00666-RA;NNU_06786-RA	NNU_02051-RA;NNU_06156-RA;NNU_00666-RA;NNU_06786-RA	1;1;1;1	1;1;1;1	1;1;1;1	;;;	4	1	1	1	0	0	0	0	1	1	0	0	0	0	0	0	0	1	1	0	0	0	0	0	0	0	1	1	0	0	0	6.2	6.2	6.2	23.601	211	211;268;304;309	0	4.2996	0	0	0	0	6.2
NNU_02056-RA	NNU_02056-RA	3	3	1		1	3	3	1	2	3	2	3	3	3	2	2	0	2	3	2	3	3	3	2	2	0	1	1	1	1	1	1	0	1	0	45.5	45.5	11.4	13.547	123	123	0	57.678	26.8	45.5	26.8	45.5	45.5
NNU_02075-RA	NNU_02075-RA	1	1	1		1	1	1	1	0	0	0	1	0	0	0	0	0	0	0	0	1	0	0	0	0	0	0	0	0	1	0	0	0	0	0	8.4	8.4	8.4	11.93	107	107	0.0079848	1.7847	0	0	0	8.4	0
NNU_02079-RA	NNU_02079-RA	7	7	7		1	7	7	7	5	2	1	2	0	2	3	2	3	5	2	1	2	0	2	3	2	3	5	2	1	2	0	2	3	2	3	47.1	47.1	47.1	22.544	204	204	0	62.468	37.7	14.7	4.9	14.7	0
NNU_02095-RA	NNU_02095-RA	6	6	6		1	6	6	6	4	0	0	0	0	0	6	1	1	4	0	0	0	0	0	6	1	1	4	0	0	0	0	0	6	1	1	17.7	17.7	17.7	46.739	419	419	0	21.068	11.5	0	0	0	0
NNU_02097-RA	NNU_02097-RA	7	7	7		1	7	7	7	4	1	1	0	0	0	2	0	0	4	1	1	0	0	0	2	0	0	4	1	1	0	0	0	2	0	0	22.3	22.3	22.3	42.618	381	381	0	14.484	12.1	4.5	4.5	0	0
NNU_02107-RA	NNU_02107-RA	2	2	2		1	2	2	2	1	0	0	0	0	0	1	1	0	1	0	0	0	0	0	1	1	0	1	0	0	0	0	0	1	1	0	4.4	4.4	4.4	75.759	675	675	0	3.5846	2.2	0	0	0	0
NNU_02110-RA	NNU_02110-RA	1	1	1		1	1	1	1	0	0	0	0	0	0	1	0	0	0	0	0	0	0	0	1	0	0	0	0	0	0	0	0	1	0	0	2.3	2.3	2.3	53.478	478	478	0.0086499	1.6982	0	0	0	0	0
NNU_02117-RA;NNU_10840-RA	NNU_02117-RA	9;1	9;1	3;1		2	9	9	3	5	3	3	4	0	3	3	3	4	5	3	3	4	0	3	3	3	4	2	1	1	2	0	1	0	1	1	34.2	34.2	12.1	29.211	272	272;180	0	38.09	18.8	18.8	18.8	22.4	0
NNU_02119-RA;NNU_17857-RA;NNU_02106-RA;NNU_25161-RA;NNU_15789-RA;NNU_02887-RA	NNU_02119-RA;NNU_17857-RA;NNU_02106-RA	6;3;3;2;2;1	1;0;0;0;0;0	1;0;0;0;0;0	;;	6	6	1	1	4	1	1	0	0	0	2	0	0	1	0	1	0	0	0	1	0	0	1	0	1	0	0	0	1	0	0	18.7	5.7	5.7	40.778	369	369;364;634;212;253;276	0	20.37	14.9	3.8	5.7	0	0
NNU_02123-RA	NNU_02123-RA	10	10	6		1	10	10	6	7	6	4	5	3	6	8	5	6	7	6	4	5	3	6	8	5	6	3	3	1	2	1	3	4	3	4	50.8	50.8	37	26.883	246	246	0	49.662	26.8	26.4	16.3	22	17.5
NNU_02140-RA	NNU_02140-RA	7	7	5		1	7	7	5	5	3	3	4	0	4	4	5	4	5	3	3	4	0	4	4	5	4	3	2	2	3	0	3	3	4	3	34	34	26.2	34.621	332	332	0	54.326	21.7	13.6	16.9	20.5	0
NNU_02152-RA	NNU_02152-RA	1	1	1		1	1	1	1	1	1	0	0	0	0	0	0	0	1	1	0	0	0	0	0	0	0	1	1	0	0	0	0	0	0	0	3.1	3.1	3.1	38.481	358	358	0.0024262	2.2344	3.1	3.1	0	0	0
NNU_02154-RA	NNU_02154-RA	4	4	4		1	4	4	4	3	1	1	3	0	1	2	1	1	3	1	1	3	0	1	2	1	1	3	1	1	3	0	1	2	1	1	22.8	22.8	22.8	30.478	285	285	0	22.117	15.8	6.7	6.7	18.6	0
NNU_02156-RA	NNU_02156-RA	1	1	1		1	1	1	1	1	0	0	0	0	0	0	0	0	1	0	0	0	0	0	0	0	0	1	0	0	0	0	0	0	0	0	3.3	3.3	3.3	57.95	514	514	0	6.5825	3.3	0	0	0	0
NNU_02166-RA;NNU_22062-RA	NNU_02166-RA;NNU_22062-RA	5;4	5;4	5;4	;	2	5	5	5	5	1	2	0	0	0	3	0	1	5	1	2	0	0	0	3	0	1	5	1	2	0	0	0	3	0	1	16.6	16.6	16.6	44.451	386	386;385	0	21.018	16.6	2.8	8	0	0
NNU_02169-RA	NNU_02169-RA	1	1	1		1	1	1	1	0	0	0	0	0	0	1	0	0	0	0	0	0	0	0	1	0	0	0	0	0	0	0	0	1	0	0	4.5	4.5	4.5	27.596	242	242	0.0065209	1.8603	0	0	0	0	0
NNU_02196-RA;NNU_22024-RA	NNU_02196-RA;NNU_22024-RA	8;5	8;5	8;5	;	2	8	8	8	6	0	0	0	0	0	4	0	1	6	0	0	0	0	0	4	0	1	6	0	0	0	0	0	4	0	1	15.9	15.9	15.9	54.005	490	490;535	0	15.469	12	0	0	0	0
NNU_02210-RA;NNU_07023-RA	NNU_02210-RA;NNU_07023-RA	4;4	4;4	4;4	;	2	4	4	4	3	0	0	1	0	0	4	0	0	3	0	0	1	0	0	4	0	0	3	0	0	1	0	0	4	0	0	15.7	15.7	15.7	26.806	236	236;254	0	9.5205	15.7	0	0	5.9	0
NNU_02213-RA	NNU_02213-RA	6	6	5		1	6	6	5	2	0	1	4	0	2	2	1	1	2	0	1	4	0	2	2	1	1	1	0	0	3	0	1	2	0	0	46.3	46.3	41.1	24.841	231	231	0	28.624	10	0	5.2	34.2	0
NNU_02214-RA	NNU_02214-RA	3	3	3		1	3	3	3	2	0	0	1	0	0	1	0	0	2	0	0	1	0	0	1	0	0	2	0	0	1	0	0	1	0	0	10.6	10.6	10.6	36.55	330	330	0	5.2373	6.4	0	0	4.2	0
NNU_02215-RA	NNU_02215-RA	3	3	3		1	3	3	3	2	0	0	0	0	0	3	0	0	2	0	0	0	0	0	3	0	0	2	0	0	0	0	0	3	0	0	4.3	4.3	4.3	84.983	747	747	0	6.7125	2.9	0	0	0	0
NNU_02219-RA;NNU_21998-RA	NNU_02219-RA;NNU_21998-RA	2;1	2;1	2;1	;	2	2	2	2	1	0	0	1	0	0	1	0	0	1	0	0	1	0	0	1	0	0	1	0	0	1	0	0	1	0	0	8.8	8.8	8.8	29.659	274	274;231	0	3.1899	5.1	0	0	3.6	0
NNU_02233-RA;NNU_21981-RA	NNU_02233-RA;NNU_21981-RA	1;1	1;1	1;1	;	2	1	1	1	1	0	0	0	0	0	0	0	0	1	0	0	0	0	0	0	0	0	1	0	0	0	0	0	0	0	0	1.7	1.7	1.7	67.305	592	592;618	0.0035294	2.0326	1.7	0	0	0	0
NNU_02236-RA	NNU_02236-RA	2	2	2		1	2	2	2	0	0	0	0	0	0	2	0	1	0	0	0	0	0	0	2	0	1	0	0	0	0	0	0	2	0	1	3.5	3.5	3.5	80.946	740	740	0	3.9269	0	0	0	0	0
NNU_02237-RA	NNU_02237-RA	9	7	7		1	9	7	7	6	0	1	4	0	2	2	0	0	4	0	1	3	0	1	1	0	0	4	0	1	3	0	1	1	0	0	24.3	20.9	20.9	58.993	530	530	0	28.404	13.6	0	4	12.1	0
NNU_02239-RA	NNU_02239-RA	2	2	2		1	2	2	2	0	0	0	1	0	0	1	0	0	0	0	0	1	0	0	1	0	0	0	0	0	1	0	0	1	0	0	11.4	11.4	11.4	28.383	254	254	0	3.7075	0	0	0	5.1	0
NNU_02252-RA	NNU_02252-RA	1	1	1		1	1	1	1	1	0	0	0	0	0	0	0	0	1	0	0	0	0	0	0	0	0	1	0	0	0	0	0	0	0	0	8.2	8.2	8.2	26.946	245	245	0	14.166	8.2	0	0	0	0
NNU_02258-RA	NNU_02258-RA	2	2	2		1	2	2	2	1	0	0	1	0	0	0	0	0	1	0	0	1	0	0	0	0	0	1	0	0	1	0	0	0	0	0	4.3	4.3	4.3	90.081	821	821	0	3.7858	2.6	0	0	1.7	0
NNU_02269-RA	NNU_02269-RA	7	5	5		1	7	5	5	5	5	3	5	4	7	4	2	4	3	4	1	4	2	5	3	1	3	3	4	1	4	2	5	3	1	3	35	29.8	29.8	38.1	369	369	0	35.182	23.3	29.8	9.5	29.8	13.6
NNU_02270-RA	NNU_02270-RA	6	6	6		1	6	6	6	5	2	1	3	0	0	2	0	0	5	2	1	3	0	0	2	0	0	5	2	1	3	0	0	2	0	0	16.8	16.8	16.8	53.158	481	481	0	20.24	12.9	6.2	2.5	10	0
NNU_02272-RA;NNU_04786-RA;NNU_01605-RA	NNU_02272-RA	11;5;1	3;3;0	3;3;0		3	11	3	3	3	0	0	5	2	6	3	0	0	0	0	0	2	1	1	2	0	0	0	0	0	2	1	1	2	0	0	54.1	21.9	21.9	16.369	146	146;146;84	0	22.228	24	0	0	37.7	19.2
NNU_02273-RA	NNU_02273-RA	3	2	1		1	3	2	1	2	0	0	0	0	0	2	1	0	1	0	0	0	0	0	1	0	0	0	0	0	0	0	0	1	0	0	5.4	3.9	2.2	76.364	719	719	0	5.9447	3.2	0	0	0	0
NNU_02279-RA;NNU_21936-RA	NNU_02279-RA;NNU_21936-RA	5;3	5;3	3;3	;	2	5	5	3	5	0	0	0	0	0	2	0	0	5	0	0	0	0	0	2	0	0	3	0	0	0	0	0	2	0	0	9.6	9.6	5.3	86.419	767	767;203	0	14.832	9.6	0	0	0	0
NNU_02281-RA	NNU_02281-RA	2	2	2		1	2	2	2	2	0	0	0	0	0	0	0	0	2	0	0	0	0	0	0	0	0	2	0	0	0	0	0	0	0	0	5.9	5.9	5.9	49.403	443	443	0	4.2311	5.9	0	0	0	0
NNU_02282-RA	NNU_02282-RA	6	6	6		1	6	6	6	3	0	0	2	0	0	1	0	0	3	0	0	2	0	0	1	0	0	3	0	0	2	0	0	1	0	0	4.2	4.2	4.2	227.96	2041	2041	0	11.326	2.2	0	0	1.4	0
NNU_02285-RA	NNU_02285-RA	1	1	1		1	1	1	1	1	1	0	1	0	0	1	1	0	1	1	0	1	0	0	1	1	0	1	1	0	1	0	0	1	1	0	3.5	3.5	3.5	57.392	519	519	0	9.1134	3.5	3.5	0	3.5	0
NNU_02288-RA	NNU_02288-RA	1	1	1		1	1	1	1	0	0	0	0	0	0	1	0	0	0	0	0	0	0	0	1	0	0	0	0	0	0	0	0	1	0	0	4.8	4.8	4.8	50.575	458	458	0	2.6523	0	0	0	0	0
NNU_02295-RA	NNU_02295-RA	4	4	1		1	4	4	1	3	0	1	0	0	0	3	1	0	3	0	1	0	0	0	3	1	0	1	0	0	0	0	0	0	0	0	16.5	16.5	4	48.379	423	423	0	13.166	12.3	0	4.3	0	0
NNU_02303-RA	NNU_02303-RA	8	8	8		1	8	8	8	5	1	3	7	0	6	6	0	0	5	1	3	7	0	6	6	0	0	5	1	3	7	0	6	6	0	0	55.8	55.8	55.8	20.062	181	181	0	26.404	40.3	7.2	21	47	0
NNU_02339-RA;NNU_12375-RA	NNU_02339-RA	7;2	2;0	2;0		2	7	2	2	5	1	1	3	0	2	3	1	1	0	0	0	2	0	0	1	0	0	0	0	0	2	0	0	1	0	0	36.6	16.3	16.3	14.345	123	123;116	0	22.572	26	5.7	5.7	22	0
NNU_02342-RA	NNU_02342-RA	7	4	4		1	7	4	4	5	2	4	0	0	0	4	1	1	2	1	3	0	0	0	1	0	0	2	1	3	0	0	0	1	0	0	17.3	12.1	12.1	47.817	428	428	0	6.876	9.3	6.5	12.4	0	0
NNU_02356-RA	NNU_02356-RA	1	1	1		1	1	1	1	0	0	1	0	0	1	0	0	0	0	0	1	0	0	1	0	0	0	0	0	1	0	0	1	0	0	0	7.4	7.4	7.4	20.107	190	190	0.0024242	2.2337	0	0	7.4	0	0
NNU_02371-RA	NNU_02371-RA	2	2	2		1	2	2	2	2	0	0	0	0	0	0	0	0	2	0	0	0	0	0	0	0	0	2	0	0	0	0	0	0	0	0	3.9	3.9	3.9	64.549	585	585	0	3.5139	3.9	0	0	0	0
NNU_02380-RA	NNU_02380-RA	15	15	15		1	15	15	15	11	5	9	5	0	3	10	10	7	11	5	9	5	0	3	10	10	7	11	5	9	5	0	3	10	10	7	56.8	56.8	56.8	42.449	384	384	0	95.379	34.9	25	38.5	21.9	0
NNU_02402-RA	NNU_02402-RA	14	12	11		1	14	12	11	10	6	4	3	0	0	10	2	3	9	6	4	3	0	0	8	2	2	8	5	4	3	0	0	7	2	2	36.1	32.3	29.4	54.344	496	496	0	32.666	25.8	19.6	13.9	7.5	0
NNU_02403-RA;NNU_24963-RA	NNU_02403-RA	3;1	3;1	3;1		2	3	3	3	1	1	1	0	0	1	1	3	1	1	1	1	0	0	1	1	3	1	1	1	1	0	0	1	1	3	1	12.2	12.2	12.2	39.116	353	353;376	0	15.965	5.1	5.1	5.1	0	0
NNU_02412-RA	NNU_02412-RA	30	30	10		1	30	30	10	20	8	11	19	9	20	16	15	15	20	8	11	19	9	20	16	15	15	7	2	6	6	4	9	5	7	7	41.5	41.5	13.5	76.259	716	716	0	160.36	26.5	15.6	18.6	27.8	19.1
NNU_02479-RA	NNU_02479-RA	3	3	3		1	3	3	3	1	0	0	0	0	0	2	0	0	1	0	0	0	0	0	2	0	0	1	0	0	0	0	0	2	0	0	13.2	13.2	13.2	52.081	470	470	0	13.206	3.6	0	0	0	0
NNU_02505-RA	NNU_02505-RA	1	1	1		1	1	1	1	0	0	0	1	0	0	0	0	0	0	0	0	1	0	0	0	0	0	0	0	0	1	0	0	0	0	0	7.6	7.6	7.6	20.928	185	185	0	2.7698	0	0	0	7.6	0
NNU_02520-RA	NNU_02520-RA	2	2	2		1	2	2	2	1	0	1	1	0	1	0	0	0	1	0	1	1	0	1	0	0	0	1	0	1	1	0	1	0	0	0	4.5	4.5	4.5	69.113	629	629	0	6.0282	2.9	0	2.9	1.6	0
NNU_02525-RA;NNU_01496-RA	NNU_02525-RA	3;1	3;1	3;1		2	3	3	3	2	0	0	0	0	0	1	0	0	2	0	0	0	0	0	1	0	0	2	0	0	0	0	0	1	0	0	1.8	1.8	1.8	240.04	2185	2185;2311	0	4.781	1.2	0	0	0	0
NNU_02527-RA	NNU_02527-RA	2	2	2		1	2	2	2	2	0	0	0	0	0	0	0	0	2	0	0	0	0	0	0	0	0	2	0	0	0	0	0	0	0	0	6	6	6	47.443	401	401	0	4.5889	6	0	0	0	0
NNU_02532-RA	NNU_02532-RA	3	3	3		1	3	3	3	1	0	0	1	0	0	1	0	0	1	0	0	1	0	0	1	0	0	1	0	0	1	0	0	1	0	0	20.7	20.7	20.7	22.615	203	203	0	5.6714	6.9	0	0	7.4	0
NNU_02535-RA	NNU_02535-RA	10	10	10		1	10	10	10	0	1	2	5	1	4	6	3	4	0	1	2	5	1	4	6	3	4	0	1	2	5	1	4	6	3	4	43.8	43.8	43.8	35.912	315	315	0	74.449	0	4.8	7.6	26	4.8
NNU_02539-RA	NNU_02539-RA	19	19	4		1	19	19	4	12	3	1	7	0	2	9	0	1	12	3	1	7	0	2	9	0	1	1	2	1	1	0	1	1	0	0	36.3	36.3	9.2	74.44	663	663	0	42.504	22.5	5.6	2	13	0
NNU_02543-RA	NNU_02543-RA	1	1	1		1	1	1	1	1	1	0	0	0	0	1	0	0	1	1	0	0	0	0	1	0	0	1	1	0	0	0	0	1	0	0	2.5	2.5	2.5	45.303	404	404	0.005767	1.8741	2.5	2.5	0	0	0
NNU_02548-RA	NNU_02548-RA	1	1	1		1	1	1	1	0	0	0	0	0	0	1	0	0	0	0	0	0	0	0	1	0	0	0	0	0	0	0	0	1	0	0	2.9	2.9	2.9	72.51	651	651	0.0016447	2.3421	0	0	0	0	0
NNU_02553-RA	NNU_02553-RA	2	2	2		1	2	2	2	0	0	0	0	0	1	1	0	0	0	0	0	0	0	1	1	0	0	0	0	0	0	0	1	1	0	0	13.5	13.5	13.5	18.142	156	156	0	2.8602	0	0	0	0	0
NNU_02569-RA	NNU_02569-RA	7	1	1		1	7	1	1	7	1	2	0	0	0	3	1	2	1	0	0	0	0	0	0	0	0	1	0	0	0	0	0	0	0	0	18	3.2	3.2	65.95	593	593	0.0050349	1.9276	18	3.2	5.7	0	0
NNU_02575-RA	NNU_02575-RA	4	4	4		1	4	4	4	4	0	0	0	0	0	2	0	1	4	0	0	0	0	0	2	0	1	4	0	0	0	0	0	2	0	1	10.1	10.1	10.1	66.128	604	604	0	25.119	10.1	0	0	0	0
NNU_02579-RA	NNU_02579-RA	1	1	1		1	1	1	1	1	0	0	1	1	1	1	0	1	1	0	0	1	1	1	1	0	1	1	0	0	1	1	1	1	0	1	5.6	5.6	5.6	24.236	215	215	0.0012658	2.4844	5.6	0	0	5.6	5.6
NNU_02580-RA;NNU_05359-RA;NNU_10856-RA;NNU_03592-RA	NNU_02580-RA	33;2;1;1	33;2;1;1	23;0;0;0		4	33	33	23	29	20	18	19	8	16	19	14	16	29	20	18	19	8	16	19	14	16	19	10	9	10	4	8	12	8	8	46.7	46.7	35.3	73.475	666	666;354;185;241	0	223.03	40.7	35.7	30.9	28.4	16.1
NNU_02581-RA	NNU_02581-RA	7	7	0		1	7	7	0	7	1	2	0	0	0	4	2	3	7	1	2	0	0	0	4	2	3	0	0	0	0	0	0	0	0	0	17.4	17.4	0	65.803	593	593	0	34.361	17.4	3.2	5.7	0	0
NNU_02608-RA	NNU_02608-RA	33	33	28		1	33	33	28	30	14	14	22	3	21	27	18	18	30	14	14	22	3	21	27	18	18	25	11	11	20	2	17	24	14	14	59.2	59.2	53.9	61.29	549	549	0	284.43	55.6	33.3	30.4	44.1	6.2
NNU_02633-RA	NNU_02633-RA	2	2	2		1	2	2	2	2	0	0	1	0	0	2	0	0	2	0	0	1	0	0	2	0	0	2	0	0	1	0	0	2	0	0	11.8	11.8	11.8	27.393	246	246	0	9.718	11.8	0	0	6.9	0
NNU_02634-RA	NNU_02634-RA	1	1	1		1	1	1	1	1	0	0	0	0	0	0	0	0	1	0	0	0	0	0	0	0	0	1	0	0	0	0	0	0	0	0	4	4	4	49.444	453	453	0	3.9069	4	0	0	0	0
NNU_02648-RA;NNU_12095-RA	NNU_02648-RA;NNU_12095-RA	1;1	1;1	1;1	;	2	1	1	1	0	1	1	1	0	1	1	1	1	0	1	1	1	0	1	1	1	1	0	1	1	1	0	1	1	1	1	7.6	7.6	7.6	24.864	238	238;239	0	45.584	0	7.6	7.6	7.6	0
NNU_02652-RA	NNU_02652-RA	6	6	6		1	6	6	6	1	0	0	4	0	0	1	0	0	1	0	0	4	0	0	1	0	0	1	0	0	4	0	0	1	0	0	15.9	15.9	15.9	86.209	776	776	0	48.339	1.8	0	0	12.2	0
NNU_02654-RA	NNU_02654-RA	1	1	1		1	1	1	1	1	1	0	0	0	0	0	0	0	1	1	0	0	0	0	0	0	0	1	1	0	0	0	0	0	0	0	2.8	2.8	2.8	42.409	389	389	0.0035308	2.0341	2.8	2.8	0	0	0
NNU_02670-RA	NNU_02670-RA	3	2	2		1	3	2	2	3	0	0	0	0	0	1	0	0	2	0	0	0	0	0	1	0	0	2	0	0	0	0	0	1	0	0	10.5	8.1	8.1	44.341	409	409	0	5.5919	10.5	0	0	0	0
NNU_02682-RA	NNU_02682-RA	1	1	1		1	1	1	1	0	0	0	1	0	0	0	0	0	0	0	0	1	0	0	0	0	0	0	0	0	1	0	0	0	0	0	8	8	8	20.088	176	176	0.0093598	1.6679	0	0	0	8	0
NNU_02699-RA	NNU_02699-RA	5	5	5		1	5	5	5	3	2	1	5	2	2	3	1	1	3	2	1	5	2	2	3	1	1	3	2	1	5	2	2	3	1	1	26.9	26.9	26.9	31.279	290	290	0	27.392	14.8	8.6	4.1	26.9	12.1
NNU_02703-RA;NNU_25449-RA	NNU_02703-RA;NNU_25449-RA	2;1	2;1	2;1	;	2	2	2	2	1	0	0	0	0	0	2	0	0	1	0	0	0	0	0	2	0	0	1	0	0	0	0	0	2	0	0	6.1	6.1	6.1	45.477	396	396;394	0	3.3607	2.8	0	0	0	0
NNU_02724-RA;NNU_04231-RA	NNU_02724-RA	3;1	3;1	3;1		2	3	3	3	1	0	0	0	0	1	1	0	0	1	0	0	0	0	1	1	0	0	1	0	0	0	0	1	1	0	0	39.1	39.1	39.1	8.0385	69	69;601	0	6.5548	21.7	0	0	0	0
NNU_02728-RA	NNU_02728-RA	1	1	1		1	1	1	1	0	0	0	1	0	0	0	0	0	0	0	0	1	0	0	0	0	0	0	0	0	1	0	0	0	0	0	4.4	4.4	4.4	47.614	435	435	0	12.997	0	0	0	4.4	0
NNU_02729-RA;NNU_22908-RA	NNU_02729-RA	7;2	7;2	7;2		2	7	7	7	2	0	2	4	0	0	2	0	0	2	0	2	4	0	0	2	0	0	2	0	2	4	0	0	2	0	0	23	23	23	45.877	395	395;441	0	18.728	6.6	0	4.8	12.9	0
NNU_02731-RA	NNU_02731-RA	1	1	1		1	1	1	1	1	0	0	0	0	0	0	0	0	1	0	0	0	0	0	0	0	0	1	0	0	0	0	0	0	0	0	6	6	6	28.988	251	251	0.000429	2.5711	6	0	0	0	0
NNU_02744-RA	NNU_02744-RA	4	4	4		1	4	4	4	2	2	1	2	0	0	2	2	1	2	2	1	2	0	0	2	2	1	2	2	1	2	0	0	2	2	1	21.5	21.5	21.5	28.023	246	246	0	15.114	8.9	10.2	4.9	12.2	0
NNU_02745-RA	NNU_02745-RA	3	3	3		1	3	3	3	3	0	0	0	0	0	1	0	0	3	0	0	0	0	0	1	0	0	3	0	0	0	0	0	1	0	0	5.5	5.5	5.5	67.196	584	584	0	5.2724	5.5	0	0	0	0
NNU_02760-RA	NNU_02760-RA	13	13	4		1	13	13	4	8	6	8	6	5	7	10	6	8	8	6	8	6	5	7	10	6	8	3	0	2	3	1	1	3	2	3	46.9	46.9	16.4	30.148	275	275	0	100	36	22.5	36.7	31.3	20
NNU_02764-RA	NNU_02764-RA	6	6	3		1	6	6	3	6	0	1	1	0	0	1	1	1	6	0	1	1	0	0	1	1	1	3	0	1	1	0	0	0	0	0	11.2	11.2	7	72.359	645	645	0	12.88	11.2	0	1.9	2.5	0
NNU_02765-RA;NNU_03154-RA;NNU_02782-RA;NNU_10513-RA;NNU_08388-RA;NNU_22945-RA;NNU_15044-RA;NNU_18188-RA;NNU_24244-RA	NNU_02765-RA;NNU_03154-RA	8;7;2;2;1;1;1;1;1	3;2;0;0;0;0;0;0;0	3;2;0;0;0;0;0;0;0	;	9	8	3	3	7	0	0	0	0	0	2	0	0	3	0	0	0	0	0	0	0	0	3	0	0	0	0	0	0	0	0	9.9	3.4	3.4	122.72	1096	1096;1071;786;1045;979;1082;1135;1147;1151	0	6.743	7.7	0	0	0	0
NNU_02768-RA;NNU_08301-RA	NNU_02768-RA;NNU_08301-RA	2;1	2;1	2;1	;	2	2	2	2	0	0	0	1	0	0	2	0	0	0	0	0	1	0	0	2	0	0	0	0	0	1	0	0	2	0	0	8.5	8.5	8.5	28.683	260	260;267	0	2.8939	0	0	0	3.5	0
NNU_02800-RA	NNU_02800-RA	6	1	1		1	6	1	1	5	3	3	2	1	1	3	1	2	1	0	0	0	0	0	0	0	0	1	0	0	0	0	0	0	0	0	24.3	4.2	4.2	28.967	259	259	0.0016722	2.4477	18.1	13.9	13.9	10.4	4.2
NNU_02818-RA;NNU_10327-RA	NNU_02818-RA	17;4	17;4	2;0		2	17	17	2	12	10	9	0	2	0	10	5	8	12	10	9	0	2	0	10	5	8	0	2	1	0	0	0	0	1	1	33.8	33.8	8.9	42.807	393	393;143	0	56.922	21.4	27.2	20.6	0	5.6
NNU_02831-RA;NNU_11547-RA	NNU_02831-RA;NNU_11547-RA	1;1	1;1	1;1	;	2	1	1	1	0	0	1	0	0	0	0	0	0	0	0	1	0	0	0	0	0	0	0	0	1	0	0	0	0	0	0	7.3	7.3	7.3	17.574	150	150;219	0.0061444	1.8659	0	0	7.3	0	0
NNU_02846-RA	NNU_02846-RA	11	11	9		1	11	11	9	8	0	0	6	1	2	1	0	0	8	0	0	6	1	2	1	0	0	6	0	0	6	1	2	1	0	0	40.7	40.7	36.8	39.189	364	364	0	37.337	28.3	0	0	24.5	5.8
NNU_02882-RA;NNU_14250-RA;NNU_05836-RA	NNU_02882-RA	13;5;3	13;5;3	5;1;1		3	13	13	5	11	4	5	4	2	7	6	5	3	11	4	5	4	2	7	6	5	3	5	1	2	1	1	2	2	2	0	48.5	48.5	21	26.101	233	233;186;95	0	46.785	48.5	17.2	25.3	25.3	12.4
NNU_02884-RA	NNU_02884-RA	1	1	1		1	1	1	1	0	0	0	1	0	0	0	0	0	0	0	0	1	0	0	0	0	0	0	0	0	1	0	0	0	0	0	7.5	7.5	7.5	27.947	255	255	0	6.1824	0	0	0	7.5	0
NNU_02890-RA	NNU_02890-RA	1	1	1		1	1	1	1	0	0	0	0	1	1	0	0	0	0	0	0	0	1	1	0	0	0	0	0	0	0	1	1	0	0	0	10.6	10.6	10.6	20.705	179	179	0	14.423	0	0	0	0	10.6
NNU_02899-RA	NNU_02899-RA	2	2	2		1	2	2	2	1	0	1	0	0	0	2	0	0	1	0	1	0	0	0	2	0	0	1	0	1	0	0	0	2	0	0	15.2	15.2	15.2	14.399	132	132	0	3.977	6.8	0	8.3	0	0
NNU_02916-RA	NNU_02916-RA	4	4	4		1	4	4	4	2	0	0	0	0	0	2	0	1	2	0	0	0	0	0	2	0	1	2	0	0	0	0	0	2	0	1	9.4	9.4	9.4	64.315	573	573	0	5.6112	4.9	0	0	0	0
NNU_02923-RA	NNU_02923-RA	7	4	4		1	7	4	4	4	1	3	4	1	3	2	2	2	2	0	1	2	0	1	1	0	0	2	0	1	2	0	1	1	0	0	40.6	28.1	28.1	31.375	303	303	0	13.392	18.2	4	16.2	24.8	4.6
NNU_02931-RA;NNU_04624-RA;NNU_02932-RA	NNU_02931-RA;NNU_04624-RA;NNU_02932-RA	24;17;12	4;3;1	1;0;0	;;	3	24	4	1	23	12	14	16	12	16	20	14	18	4	1	1	2	1	2	2	2	2	1	0	0	0	0	0	0	0	0	76.4	21	5	41.699	377	377;315;185	0	16.882	74.8	39	48.3	52.5	44.3
NNU_02934-RA;NNU_05835-RA	NNU_02934-RA	4;1	3;0	2;0		2	4	3	2	4	0	2	0	0	0	0	0	0	3	0	1	0	0	0	0	0	0	2	0	1	0	0	0	0	0	0	5.2	4.5	3.5	103	965	965;343	0	5.6017	5.2	0	2	0	0
NNU_02954-RA;NNU_02947-RA	NNU_02954-RA;NNU_02947-RA	4;2	4;2	4;2	;	2	4	4	4	1	0	1	0	0	0	3	0	0	1	0	1	0	0	0	3	0	0	1	0	1	0	0	0	3	0	0	12.4	12.4	12.4	38.606	347	347;350	0	10.991	5.5	0	3.7	0	0
NNU_02967-RA	NNU_02967-RA	1	1	1		1	1	1	1	1	0	0	0	0	0	0	0	0	1	0	0	0	0	0	0	0	0	1	0	0	0	0	0	0	0	0	2.8	2.8	2.8	75.375	676	676	0	6.1837	2.8	0	0	0	0
NNU_02968-RA;NNU_02973-RA	NNU_02968-RA	4;1	4;1	3;0		2	4	4	3	4	2	1	0	0	0	1	0	0	4	2	1	0	0	0	1	0	0	3	1	1	0	0	0	1	0	0	29.6	29.6	23.5	21.384	196	196;192	0	18.588	29.6	13.8	7.7	0	0
NNU_02977-RA	NNU_02977-RA	12	12	3		1	12	12	3	7	4	6	9	5	7	6	7	6	7	4	6	9	5	7	6	7	6	2	0	1	2	1	1	2	2	1	51.8	51.8	7.3	18.799	164	164	0	107.8	47.6	34.1	42.1	50.6	40.2
NNU_02982-RA	NNU_02982-RA	1	1	1		1	1	1	1	0	0	0	0	0	0	1	0	0	0	0	0	0	0	0	1	0	0	0	0	0	0	0	0	1	0	0	13	13	13	20.014	192	192	0	30.739	0	0	0	0	0
NNU_02989-RA;NNU_01813-RA;NNU_20424-RA;NNU_15955-RA	NNU_02989-RA	3;1;1;1	3;1;1;1	2;0;0;0		4	3	3	2	1	1	1	2	0	0	2	1	1	1	1	1	2	0	0	2	1	1	1	0	1	2	0	0	2	1	1	20	20	15	32.19	280	280;217;231;268	0	12.003	7.5	5	7.5	15	0
NNU_02992-RA;NNU_26361-RA;NNU_21858-RA;NNU_09124-RA	NNU_02992-RA	11;3;1;1	2;0;0;0	2;0;0;0		4	11	2	2	7	0	0	0	0	0	6	1	0	1	0	0	0	0	0	1	0	0	1	0	0	0	0	0	1	0	0	22.2	7.1	7.1	65.481	607	607;621;914;1026	0	2.7766	11	0	0	0	0
NNU_03014-RA;NNU_06844-RA	NNU_03014-RA	4;1	4;1	4;1		2	4	4	4	2	0	0	2	0	0	3	0	1	2	0	0	2	0	0	3	0	1	2	0	0	2	0	0	3	0	1	35.2	35.2	35.2	16.203	159	159;82	0	10.058	17.6	0	0	18.2	0
NNU_03015-RA	NNU_03015-RA	8	8	5		1	8	8	5	8	2	1	0	0	0	6	1	1	8	2	1	0	0	0	6	1	1	5	0	0	0	0	0	4	0	0	35.9	35.9	21.5	28.483	270	270	0	25.132	35.9	8.9	4.8	0	0
NNU_03017-RA;NNU_19877-RA;NNU_08007-RA	NNU_03017-RA	11;1;1	11;1;1	1;0;0		3	11	11	1	10	6	6	7	3	6	8	7	7	10	6	6	7	3	6	8	7	7	0	0	0	1	1	0	1	0	0	48.7	48.7	14.2	21.917	197	197;114;145	0	121.49	34.5	26.4	28.4	39.1	25.9
NNU_03018-RA	NNU_03018-RA	21	9	2		1	21	9	2	16	16	14	6	9	8	12	16	16	6	6	5	2	2	1	5	6	7	1	2	1	1	1	0	1	1	2	55.2	30.1	7.6	49.723	449	449	0	80.461	41.6	45.4	39.2	19.6	27.2
NNU_03040-RA;NNU_23614-RA	NNU_03040-RA;NNU_23614-RA	3;3	3;3	2;2	;	2	3	3	2	3	2	1	0	0	0	1	0	0	3	2	1	0	0	0	1	0	0	2	1	0	0	0	0	0	0	0	10.7	10.7	5.8	44.589	411	411;438	0	13.927	10.7	7.8	4.9	0	0
NNU_03041-RA	NNU_03041-RA	2	2	1		1	2	2	1	1	0	0	0	0	0	2	0	0	1	0	0	0	0	0	2	0	0	0	0	0	0	0	0	1	0	0	1.8	1.8	0.5	177.01	1555	1555	0	3.2838	1.3	0	0	0	0
NNU_03053-RA	NNU_03053-RA	3	3	2		1	3	3	2	0	0	0	3	0	1	0	0	0	0	0	0	3	0	1	0	0	0	0	0	0	2	0	0	0	0	0	12.3	12.3	8.9	51.322	471	471	0	3.4755	0	0	0	12.3	0
NNU_03055-RA	NNU_03055-RA	2	1	1		1	2	1	1	1	0	0	1	0	1	0	0	0	1	0	0	0	0	0	0	0	0	1	0	0	0	0	0	0	0	0	5.6	2.8	2.8	62.609	573	573	0	5.6638	2.8	0	0	2.8	0
NNU_03064-RA	NNU_03064-RA	3	3	3		1	3	3	3	1	0	0	1	0	0	1	0	0	1	0	0	1	0	0	1	0	0	1	0	0	1	0	0	1	0	0	5.6	5.6	5.6	112.39	1029	1029	0	9.8676	1.9	0	0	1.6	0
NNU_03065-RA;NNU_19285-RA	NNU_03065-RA	18;1	18;1	18;1		2	18	18	18	15	8	7	1	0	0	11	8	7	15	8	7	1	0	0	11	8	7	15	8	7	1	0	0	11	8	7	42.6	42.6	42.6	58.827	545	545;204	0	70.357	36.7	20.6	18	2.6	0
NNU_03073-RA	NNU_03073-RA	2	2	2		1	2	2	2	0	0	0	0	0	0	2	0	0	0	0	0	0	0	0	2	0	0	0	0	0	0	0	0	2	0	0	10	10	10	43.055	391	391	0	106.25	0	0	0	0	0
NNU_03105-RA;NNU_03929-RA	NNU_03105-RA;NNU_03929-RA	4;2	4;2	2;1	;	2	4	4	2	3	1	0	3	0	0	2	1	1	3	1	0	3	0	0	2	1	1	2	1	0	2	0	0	1	1	1	13.7	13.7	8	38.782	336	336;274	0	9.8854	11.3	3.6	0	10.4	0
NNU_03122-RA	NNU_03122-RA	2	2	2		1	2	2	2	0	0	0	1	0	1	0	0	0	0	0	0	1	0	1	0	0	0	0	0	0	1	0	1	0	0	0	9.2	9.2	9.2	42.503	402	402	0.0093844	1.6825	0	0	0	4	0
NNU_03130-RA	NNU_03130-RA	1	1	1		1	1	1	1	0	0	0	0	0	0	1	0	0	0	0	0	0	0	0	1	0	0	0	0	0	0	0	0	1	0	0	4.6	4.6	4.6	31.841	285	285	0.0093388	1.6621	0	0	0	0	0
NNU_03148-RA	NNU_03148-RA	13	4	4		1	13	4	4	7	7	8	6	5	7	9	7	6	2	1	2	3	1	1	2	3	1	2	1	2	3	1	1	2	3	1	46.7	16.3	16.3	30.104	276	276	0	16.686	31.2	26.8	35.5	31.2	21
NNU_03158-RA	NNU_03158-RA	6	3	3		1	6	3	3	6	0	0	0	0	0	1	1	1	3	0	0	0	0	0	0	0	0	3	0	0	0	0	0	0	0	0	9.5	7	7	77.474	687	687	0	5.3163	9.5	0	0	0	0
NNU_03163-RA;NNU_03160-RA	NNU_03163-RA;NNU_03160-RA	2;1	2;1	2;1	;	2	2	2	2	0	0	0	0	0	0	2	0	0	0	0	0	0	0	0	2	0	0	0	0	0	0	0	0	2	0	0	10.3	10.3	10.3	34.251	302	302;447	0	7.0793	0	0	0	0	0
NNU_03172-RA	NNU_03172-RA	10	10	10		1	10	10	10	7	3	5	6	2	1	6	3	2	7	3	5	6	2	1	6	3	2	7	3	5	6	2	1	6	3	2	54.2	54.2	54.2	33.267	301	301	0	62.067	35.2	15.3	31.2	34.2	14.3
NNU_03180-RA	NNU_03180-RA	13	2	2		1	13	2	2	12	5	7	5	0	2	5	3	4	2	0	0	0	0	0	0	0	0	2	0	0	0	0	0	0	0	0	65.4	16.3	16.3	35.861	332	332	0.0035531	2.0687	61.4	21.7	29.2	22	0
NNU_03181-RA;NNU_03182-RA	NNU_03181-RA	31;9	31;9	20;9		2	31	31	20	26	18	19	13	3	8	19	14	13	26	18	19	13	3	8	19	14	13	16	13	12	8	3	6	14	11	9	60.5	60.5	35.6	68.929	623	623;259	0	193.31	53.3	39.6	40.9	31.3	7.4
NNU_03190-RA	NNU_03190-RA	6	2	1		1	6	2	1	3	4	5	1	0	0	2	4	3	2	1	1	1	0	0	1	1	1	1	1	1	1	0	0	1	1	1	24.1	9.1	5.9	27.904	253	253	0	22.042	11.9	20.9	20.9	5.9	0
NNU_03196-RA	NNU_03196-RA	2	2	2		1	2	2	2	1	0	1	0	0	0	1	0	0	1	0	1	0	0	0	1	0	0	1	0	1	0	0	0	1	0	0	3.7	3.7	3.7	92.574	862	862	0	5.3438	1.9	0	1.9	0	0
NNU_03210-RA	NNU_03210-RA	8	8	2		1	8	8	2	6	1	3	2	2	2	6	2	2	6	1	3	2	2	2	6	2	2	2	0	1	1	1	1	1	1	1	38.3	38.3	15.5	23.588	206	206	0	24.532	32	3.9	18	12.6	12.6
NNU_03236-RA	NNU_03236-RA	1	1	1		1	1	1	1	0	0	0	0	0	0	1	0	0	0	0	0	0	0	0	1	0	0	0	0	0	0	0	0	1	0	0	1.9	1.9	1.9	58.159	517	517	0.0079787	1.78	0	0	0	0	0
NNU_03239-RA	NNU_03239-RA	1	1	1		1	1	1	1	0	0	0	0	1	0	0	0	0	0	0	0	0	1	0	0	0	0	0	0	0	0	1	0	0	0	0	4.1	4.1	4.1	38.301	338	338	1	-2	0	0	0	0	4.1
NNU_03240-RA;NNU_14645-RA;NNU_23415-RA;NNU_21561-RA;NNU_26299-RA;NNU_25235-RA	NNU_03240-RA	15;4;3;2;2;1	15;4;3;2;2;1	15;4;3;2;2;1		6	15	15	15	11	5	3	0	0	0	8	0	1	11	5	3	0	0	0	8	0	1	11	5	3	0	0	0	8	0	1	15.9	15.9	15.9	117.5	1066	1066;953;949;937;938;961	0	31.466	12.2	5.7	4	0	0
NNU_03244-RA	NNU_03244-RA	4	4	3		1	4	4	3	3	2	1	0	0	0	0	0	0	3	2	1	0	0	0	0	0	0	2	1	1	0	0	0	0	0	0	5.7	5.7	4.5	107.59	950	950	0	10.008	4.7	2.1	0.9	0	0
NNU_03245-RA	NNU_03245-RA	3	2	1		1	3	2	1	3	1	0	0	0	0	0	0	0	2	0	0	0	0	0	0	0	0	1	0	0	0	0	0	0	0	0	4.9	3.6	2.3	94.331	833	833	0.0016333	2.3017	4.9	1.3	0	0	0
NNU_03270-RA	NNU_03270-RA	3	3	3		1	3	3	3	2	0	0	0	0	0	3	0	0	2	0	0	0	0	0	3	0	0	2	0	0	0	0	0	3	0	0	19.3	19.3	19.3	27.07	243	243	0	18.477	13.6	0	0	0	0
NNU_03292-RA	NNU_03292-RA	8	8	8		1	8	8	8	6	3	3	4	1	1	5	2	1	6	3	3	4	1	1	5	2	1	6	3	3	4	1	1	5	2	1	37.4	37.4	37.4	31.255	278	278	0	24.953	28.8	15.1	18.7	23	5
NNU_03294-RA	NNU_03294-RA	2	2	2		1	2	2	2	0	0	0	1	0	0	0	1	1	0	0	0	1	0	0	0	1	1	0	0	0	1	0	0	0	1	1	18.4	18.4	18.4	20.161	185	185	0	5.0644	0	0	0	9.7	0
NNU_03296-RA	NNU_03296-RA	8	8	8		1	8	8	8	4	4	3	5	2	5	5	2	2	4	4	3	5	2	5	5	2	2	4	4	3	5	2	5	5	2	2	49.7	49.7	49.7	21.572	197	197	0	31.52	25.9	30.5	20.8	34.5	15.2
NNU_03316-RA	NNU_03316-RA	3	3	3		1	3	3	3	1	0	0	0	0	0	2	2	0	1	0	0	0	0	0	2	2	0	1	0	0	0	0	0	2	2	0	27	27	27	13.854	126	126	0	5.5335	7.1	0	0	0	0
NNU_03340-RA	NNU_03340-RA	1	1	1		1	1	1	1	1	0	0	0	0	0	0	0	0	1	0	0	0	0	0	0	0	0	1	0	0	0	0	0	0	0	0	11.6	11.6	11.6	14.212	129	129	0	4.3361	11.6	0	0	0	0
NNU_03350-RA	NNU_03350-RA	4	2	2		1	4	2	2	4	0	3	0	0	0	1	0	0	2	0	1	0	0	0	1	0	0	2	0	1	0	0	0	1	0	0	10.5	6.7	6.7	60.625	541	541	0	7.0919	10.5	0	6.8	0	0
NNU_03353-RA	NNU_03353-RA	10	10	9		1	10	10	9	7	5	7	7	3	6	7	7	6	7	5	7	7	3	6	7	7	6	6	5	6	6	3	5	6	6	6	40.5	40.5	36.1	33.319	296	296	0	73.448	27.7	23	30.7	32.8	11.8
NNU_03370-RA	NNU_03370-RA	1	1	1		1	1	1	1	0	0	0	0	0	0	1	0	0	0	0	0	0	0	0	1	0	0	0	0	0	0	0	0	1	0	0	4.7	4.7	4.7	35.341	317	317	0	3.0612	0	0	0	0	0
NNU_03379-RA	NNU_03379-RA	24	5	5		1	24	5	5	19	12	12	6	2	4	12	8	11	5	1	1	1	0	0	1	1	1	5	1	1	1	0	0	1	1	1	33.1	5.9	5.9	108.46	991	991	0	10.73	22.9	15.5	17	8.9	2.5
NNU_03382-RA	NNU_03382-RA	1	1	1		1	1	1	1	0	0	0	0	0	0	1	0	0	0	0	0	0	0	0	1	0	0	0	0	0	0	0	0	1	0	0	2.6	2.6	2.6	42.733	379	379	0	3.0693	0	0	0	0	0
NNU_03385-RA;NNU_15832-RA	NNU_03385-RA;NNU_15832-RA	11;8	11;8	11;8	;	2	11	11	11	5	3	2	3	0	1	8	1	2	5	3	2	3	0	1	8	1	2	5	3	2	3	0	1	8	1	2	45	45	45	37.467	331	331;330	0	40.076	19.6	13.9	9.4	15.4	0
NNU_03392-RA	NNU_03392-RA	3	3	3		1	3	3	3	3	0	0	0	0	0	0	0	0	3	0	0	0	0	0	0	0	0	3	0	0	0	0	0	0	0	0	7.5	7.5	7.5	49.774	439	439	0	4.5434	7.5	0	0	0	0
NNU_03408-RA;NNU_03411-RA	NNU_03408-RA;NNU_03411-RA	8;8	8;8	7;7	;	2	8	8	7	3	3	3	6	1	5	4	2	3	3	3	3	6	1	5	4	2	3	2	2	2	6	1	4	3	1	2	47.4	47.4	44.3	32.636	287	287;335	0	126.68	13.2	13.2	13.2	44.3	3.8
NNU_03428-RA	NNU_03428-RA	3	2	2		1	3	2	2	1	1	1	1	0	2	0	1	0	1	1	1	1	0	1	0	0	0	1	1	1	1	0	1	0	0	0	38.2	27.1	27.1	16.563	144	144	0	19.984	11.1	16	16	16	0
NNU_03429-RA	NNU_03429-RA	14	4	4		1	14	4	4	12	10	9	11	7	10	8	11	9	3	1	0	3	2	2	1	2	1	3	1	0	3	2	2	1	2	1	51.8	23.9	23.9	33.22	309	309	0	82.193	42.7	34	27.5	42.7	33
NNU_03452-RA	NNU_03452-RA	3	1	1		1	3	1	1	1	0	0	2	0	0	2	0	0	0	0	0	1	0	0	0	0	0	0	0	0	1	0	0	0	0	0	26.7	7.2	7.2	19.488	180	180	0.0016771	2.4576	6.7	0	0	20	0
NNU_03466-RA	NNU_03466-RA	1	1	1		1	1	1	1	0	0	0	0	0	0	1	0	0	0	0	0	0	0	0	1	0	0	0	0	0	0	0	0	1	0	0	4.8	4.8	4.8	42.412	377	377	0.0012685	2.5028	0	0	0	0	0
NNU_03472-RA;NNU_14329-RA	NNU_03472-RA	8;1	8;1	7;0		2	8	8	7	4	1	1	4	1	4	4	1	1	4	1	1	4	1	4	4	1	1	3	0	0	3	1	3	4	0	0	60.9	60.9	56.9	18.909	174	174;617	0	22.062	28.2	4	4	34.5	5.2
NNU_03480-RA;NNU_10396-RA	NNU_03480-RA	3;1	3;1	3;1		2	3	3	3	1	0	0	2	0	0	1	0	0	1	0	0	2	0	0	1	0	0	1	0	0	2	0	0	1	0	0	11.1	11.1	11.1	34.143	314	314;314	0	4.6282	3.5	0	0	7.6	0
NNU_03524-RA	NNU_03524-RA	2	2	2		1	2	2	2	0	0	2	1	0	0	1	0	0	0	0	2	1	0	0	1	0	0	0	0	2	1	0	0	1	0	0	6.5	6.5	6.5	37.62	339	339	0	3.4823	0	0	6.5	3.2	0
NNU_03529-RA	NNU_03529-RA	5	5	5		1	5	5	5	4	1	2	0	0	0	5	2	1	4	1	2	0	0	0	5	2	1	4	1	2	0	0	0	5	2	1	17.7	17.7	17.7	43.977	396	396	0	26.658	14.9	3.3	8.6	0	0
NNU_03536-RA	NNU_03536-RA	11	11	11		1	11	11	11	9	5	4	7	0	6	3	4	1	9	5	4	7	0	6	3	4	1	9	5	4	7	0	6	3	4	1	52.7	52.7	52.7	31.191	283	283	0	51.362	45.6	29	21.6	35.3	0
NNU_03537-RA;NNU_23395-RA	NNU_03537-RA;NNU_23395-RA	1;1	1;1	1;1	;	2	1	1	1	1	0	0	1	0	0	1	0	0	1	0	0	1	0	0	1	0	0	1	0	0	1	0	0	1	0	0	4.4	4.4	4.4	28.549	251	251;254	0.0093423	1.6636	4.4	0	0	4.4	0
NNU_03539-RA	NNU_03539-RA	2	2	2		1	2	2	2	1	0	0	0	0	0	1	0	0	1	0	0	0	0	0	1	0	0	1	0	0	0	0	0	1	0	0	4.3	4.3	4.3	64.954	575	575	0.0016543	2.3863	1.7	0	0	0	0
NNU_03545-RA	NNU_03545-RA	9	9	4		1	9	9	4	8	0	3	2	0	2	6	3	1	8	0	3	2	0	2	6	3	1	4	0	2	1	0	1	3	1	1	30.6	30.6	16.3	50.174	471	471	0	74.801	25.9	0	14.9	8.9	0
NNU_03557-RA;NNU_06579-RA	NNU_03557-RA	10;4	10;4	8;2		2	10	10	8	7	6	6	10	7	9	6	4	4	7	6	6	10	7	9	6	4	4	5	4	4	8	5	7	4	2	2	82.8	82.8	72.4	11.675	116	116;114	0	129.32	81.9	50.9	60.3	82.8	50.9
NNU_03578-RA	NNU_03578-RA	8	8	7		1	8	8	7	8	3	2	4	0	0	3	4	3	8	3	2	4	0	0	3	4	3	7	3	2	4	0	0	3	4	3	23.7	23.7	21.6	53.854	472	472	0	26.673	23.7	10.6	5.9	12.3	0
NNU_03584-RA	NNU_03584-RA	1	1	1		1	1	1	1	1	0	0	0	0	0	1	0	0	1	0	0	0	0	0	1	0	0	1	0	0	0	0	0	1	0	0	2.5	2.5	2.5	84.235	746	746	0	4.0775	2.5	0	0	0	0
NNU_03589-RA	NNU_03589-RA	8	8	8		1	8	8	8	3	1	1	6	1	3	6	3	3	3	1	1	6	1	3	6	3	3	3	1	1	6	1	3	6	3	3	44.8	44.8	44.8	33.899	310	310	0	56.805	16.8	7.7	5.2	32.9	7.4
NNU_03607-RA	NNU_03607-RA	1	1	1		1	1	1	1	1	1	1	1	0	0	0	1	1	1	1	1	1	0	0	0	1	1	1	1	1	1	0	0	0	1	1	7.1	7.1	7.1	22.303	197	197	0	3.2504	7.1	7.1	7.1	7.1	0
NNU_03654-RA	NNU_03654-RA	1	1	1		1	1	1	1	0	0	0	1	0	0	0	0	0	0	0	0	1	0	0	0	0	0	0	0	0	1	0	0	0	0	0	8.7	8.7	8.7	24.446	230	230	0.0016522	2.3821	0	0	0	8.7	0
NNU_03659-RA	NNU_03659-RA	13	3	3		1	13	3	3	8	7	7	4	0	6	6	5	7	1	2	1	2	0	2	2	1	1	1	2	1	2	0	2	2	1	1	35	7.7	7.7	53.028	480	480	0	54.479	24.6	22.1	21.2	10.4	0
NNU_03672-RA;NNU_24130-RA	NNU_03672-RA	8;1	2;1	2;1		2	8	2	2	8	3	4	1	1	0	5	0	2	2	1	1	1	0	0	1	0	0	2	1	1	1	0	0	1	0	0	29.1	7.2	7.2	39.423	361	361;360	0	4.2601	29.1	10	17.5	3	4.2
NNU_03677-RA	NNU_03677-RA	2	2	2		1	2	2	2	2	0	0	2	0	0	1	0	0	2	0	0	2	0	0	1	0	0	2	0	0	2	0	0	1	0	0	13.2	13.2	13.2	26.433	243	243	0	14.616	13.2	0	0	13.2	0
NNU_03691-RA	NNU_03691-RA	6	6	6		1	6	6	6	6	0	0	3	0	0	5	1	1	6	0	0	3	0	0	5	1	1	6	0	0	3	0	0	5	1	1	16.8	16.8	16.8	59.013	536	536	0	24.904	16.8	0	0	9.9	0
NNU_03697-RA	NNU_03697-RA	3	3	1		1	3	3	1	1	0	0	2	1	2	0	0	0	1	0	0	2	1	2	0	0	0	0	0	0	1	1	1	0	0	0	46.9	46.9	21.9	13.872	128	128	0	35.63	17.2	0	0	39.1	21.9
NNU_03718-RA	NNU_03718-RA	6	4	4		1	6	4	4	0	1	0	6	2	2	1	2	1	0	1	0	4	1	1	1	1	1	0	1	0	4	1	1	1	1	1	41.5	31.7	31.7	18.907	164	164	0	29.907	0	11.6	0	41.5	16.5
NNU_03721-RA	NNU_03721-RA	1	1	1		1	1	1	1	0	0	0	1	0	0	0	0	0	0	0	0	1	0	0	0	0	0	0	0	0	1	0	0	0	0	0	13.3	13.3	13.3	17.487	158	158	0.0093458	1.665	0	0	0	13.3	0
NNU_03726-RA	NNU_03726-RA	2	2	2		1	2	2	2	0	0	0	2	0	0	0	0	0	0	0	0	2	0	0	0	0	0	0	0	0	2	0	0	0	0	0	2.1	2.1	2.1	189.06	1720	1720	0.0050544	1.9412	0	0	0	2.1	0
NNU_03736-RA;NNU_18631-RA	NNU_03736-RA	5;2	5;2	5;2		2	5	5	5	2	1	1	0	0	0	4	0	0	2	1	1	0	0	0	4	0	0	2	1	1	0	0	0	4	0	0	19.8	19.8	19.8	32.465	303	303;379	0	15.344	6.3	5.3	3.6	0	0
NNU_03737-RA;NNU_18627-RA	NNU_03737-RA	5;1	5;1	5;1		2	5	5	5	3	0	1	1	0	0	1	1	0	3	0	1	1	0	0	1	1	0	3	0	1	1	0	0	1	1	0	14.5	14.5	14.5	53.431	488	488;184	0	17.308	8.4	0	2.7	3.5	0
NNU_03739-RA	NNU_03739-RA	2	2	2		1	2	2	2	2	0	0	0	0	0	1	0	0	2	0	0	0	0	0	1	0	0	2	0	0	0	0	0	1	0	0	7.6	7.6	7.6	46.782	420	420	0	4.1907	7.6	0	0	0	0
NNU_03746-RA	NNU_03746-RA	10	10	9		1	10	10	9	4	0	0	8	1	2	2	1	1	4	0	0	8	1	2	2	1	1	4	0	0	7	1	2	2	1	1	22.3	22.3	20.8	78.617	710	710	0	26.546	9.3	0	0	18.7	1.7
NNU_03750-RA	NNU_03750-RA	1	1	1		1	1	1	1	1	0	0	0	0	0	1	0	0	1	0	0	0	0	0	1	0	0	1	0	0	0	0	0	1	0	0	3.5	3.5	3.5	48.118	432	432	0	4.7442	3.5	0	0	0	0
NNU_03770-RA	NNU_03770-RA	3	3	3		1	3	3	3	2	1	1	0	0	0	0	1	0	2	1	1	0	0	0	0	1	0	2	1	1	0	0	0	0	1	0	23	23	23	21.858	196	196	0	8.2459	17.3	10.2	10.2	0	0
NNU_03778-RA	NNU_03778-RA	3	1	1		1	3	1	1	2	0	0	1	0	1	1	1	0	1	0	0	1	0	1	0	0	0	1	0	0	1	0	1	0	0	0	13.1	5.1	5.1	38.236	335	335	0.00085034	2.5329	9.6	0	0	5.1	0
NNU_03781-RA	NNU_03781-RA	3	2	2		1	3	2	2	0	0	0	0	0	0	3	0	0	0	0	0	0	0	0	2	0	0	0	0	0	0	0	0	2	0	0	28	15.7	15.7	30.72	286	286	0	6.4543	0	0	0	0	0
NNU_03792-RA	NNU_03792-RA	1	1	1		1	1	1	1	0	0	0	0	0	0	1	0	0	0	0	0	0	0	0	1	0	0	0	0	0	0	0	0	1	0	0	10.5	10.5	10.5	16.831	143	143	0.0016598	2.4012	0	0	0	0	0
NNU_03798-RA	NNU_03798-RA	3	3	3		1	3	3	3	0	0	0	2	0	0	3	0	0	0	0	0	2	0	0	3	0	0	0	0	0	2	0	0	3	0	0	9	9	9	56.353	501	501	0	15.978	0	0	0	6.4	0
NNU_03827-RA;NNU_24801-RA;NNU_24279-RA;NNU_11873-RA;NNU_05129-RA	NNU_03827-RA	11;2;1;1;1	11;2;1;1;1	6;0;0;0;0		5	11	11	6	9	1	4	1	0	0	10	3	3	9	1	4	1	0	0	10	3	3	4	0	1	0	0	0	6	1	1	23.5	23.5	13	78.096	715	715;439;323;763;1117	0	61.622	18.6	2.8	7.8	2	0
NNU_03828-RA	NNU_03828-RA	13	13	13		1	13	13	13	8	1	4	4	0	2	8	4	4	8	1	4	4	0	2	8	4	4	8	1	4	4	0	2	8	4	4	47.2	47.2	47.2	38.553	356	356	0	56.893	28.7	5.9	20.2	23.9	0
NNU_03831-RA	NNU_03831-RA	3	1	1		1	3	1	1	2	0	0	1	0	0	2	0	0	1	0	0	0	0	0	1	0	0	1	0	0	0	0	0	1	0	0	11.4	4	4	48.95	448	448	0	2.946	7.8	0	0	3.8	0
NNU_03837-RA	NNU_03837-RA	1	1	1		1	1	1	1	1	0	0	0	0	0	0	0	0	1	0	0	0	0	0	0	0	0	1	0	0	0	0	0	0	0	0	7.3	7.3	7.3	25.96	232	232	0	2.9884	7.3	0	0	0	0
NNU_03863-RA	NNU_03863-RA	4	4	3		1	4	4	3	4	3	3	3	1	2	2	2	2	4	3	3	3	1	2	2	2	2	3	2	2	2	1	1	1	1	1	49.6	49.6	37.8	14.817	135	135	0	245.29	49.6	39.3	39.3	39.3	14.1
NNU_03865-RA	NNU_03865-RA	5	5	2		1	5	5	2	4	0	1	0	0	0	1	0	0	4	0	1	0	0	0	1	0	0	2	0	0	0	0	0	1	0	0	6.7	6.7	2.5	107.23	986	986	0	10.852	5.2	0	1.5	0	0
NNU_03871-RA	NNU_03871-RA	1	1	1		1	1	1	1	0	0	0	0	0	0	1	0	0	0	0	0	0	0	0	1	0	0	0	0	0	0	0	0	1	0	0	9.8	9.8	9.8	28.631	255	255	0	2.6339	0	0	0	0	0
NNU_03883-RA	NNU_03883-RA	2	2	2		1	2	2	2	1	0	0	0	0	0	1	0	0	1	0	0	0	0	0	1	0	0	1	0	0	0	0	0	1	0	0	5.2	5.2	5.2	61.754	557	557	0	6.9487	2	0	0	0	0
NNU_03889-RA	NNU_03889-RA	18	18	18		1	18	18	18	13	4	4	5	2	4	11	6	5	13	4	4	5	2	4	11	6	5	13	4	4	5	2	4	11	6	5	63.7	63.7	63.7	44.511	394	394	0	44.648	39.3	13.5	10.9	16.2	7.6
NNU_03901-RA	NNU_03901-RA	2	2	2		1	2	2	2	1	0	0	0	0	1	1	0	0	1	0	0	0	0	1	1	0	0	1	0	0	0	0	1	1	0	0	11.2	11.2	11.2	19.753	179	179	0	3.2048	4.5	0	0	0	0
NNU_03938-RA	NNU_03938-RA	10	10	6		1	10	10	6	5	2	1	7	2	3	8	2	1	5	2	1	7	2	3	8	2	1	2	1	0	4	2	1	4	1	0	35	35	23.2	36.188	323	323	0	55.72	14.9	6.5	3.1	28.5	10.8
NNU_03942-RA	NNU_03942-RA	3	3	3		1	3	3	3	3	0	0	2	0	1	0	0	0	3	0	0	2	0	1	0	0	0	3	0	0	2	0	1	0	0	0	11.5	11.5	11.5	37.406	364	364	0	25.336	11.5	0	0	6.3	0
NNU_03943-RA	NNU_03943-RA	3	3	3		1	3	3	3	3	0	0	0	0	0	2	0	0	3	0	0	0	0	0	2	0	0	3	0	0	0	0	0	2	0	0	9.5	9.5	9.5	43.112	399	399	0	6.5734	9.5	0	0	0	0
NNU_03960-RA;CON__ENSEMBL:ENSBTAP00000025008	NNU_03960-RA	10;1	3;0	3;0		2	10	3	3	10	10	9	5	7	6	10	9	9	3	3	2	2	1	0	3	2	2	3	3	2	2	1	0	3	2	2	50.8	18.8	18.8	28.484	256	256;536	0	81.549	50.8	50.8	44.1	29.7	33.6
NNU_03961-RA	NNU_03961-RA	2	2	2		1	2	2	2	0	0	0	1	0	0	2	0	0	0	0	0	1	0	0	2	0	0	0	0	0	1	0	0	2	0	0	7.7	7.7	7.7	43.983	388	388	0	4.9456	0	0	0	5.7	0
NNU_03963-RA	NNU_03963-RA	3	3	2		1	3	3	2	2	0	0	2	0	1	1	0	0	2	0	0	2	0	1	1	0	0	2	0	0	1	0	0	1	0	0	14.6	14.6	10.6	26.722	246	246	0	8.9434	10.6	0	0	10.6	0
NNU_03993-RA;NNU_17399-RA	NNU_03993-RA	3;1	3;1	3;1		2	3	3	3	2	0	0	0	0	0	2	0	0	2	0	0	0	0	0	2	0	0	2	0	0	0	0	0	2	0	0	11.1	11.1	11.1	45.217	415	415;505	0	9.2387	8	0	0	0	0
NNU_03995-RA;NNU_17401-RA;NNU_24347-RA	NNU_03995-RA;NNU_17401-RA	6;3;1	6;3;1	6;3;1	;	3	6	6	6	5	0	1	0	0	0	2	1	0	5	0	1	0	0	0	2	1	0	5	0	1	0	0	0	2	1	0	12.7	12.7	12.7	64.898	592	592;595;391	0	12.005	10.3	0	2	0	0
NNU_04008-RA	NNU_04008-RA	2	1	1		1	2	1	1	0	2	0	2	1	1	0	1	1	0	1	0	1	0	0	0	0	1	0	1	0	1	0	0	0	0	1	6.5	3.5	3.5	37.057	339	339	0.0024096	2.1919	0	6.5	0	6.5	2.9
NNU_04013-RA	NNU_04013-RA	2	2	2		1	2	2	2	2	0	0	0	0	0	1	0	0	2	0	0	0	0	0	1	0	0	2	0	0	0	0	0	1	0	0	5.9	5.9	5.9	38.313	338	338	0	4.1274	5.9	0	0	0	0
NNU_04018-RA;NNU_08543-RA	NNU_04018-RA	9;2	9;2	9;2		2	9	9	9	6	2	3	2	0	0	0	0	0	6	2	3	2	0	0	0	0	0	6	2	3	2	0	0	0	0	0	32.9	32.9	32.9	42.455	383	383;392	0	25.916	20.1	7.3	13.3	6.3	0
NNU_04022-RA	NNU_04022-RA	11	5	5		1	11	5	5	9	3	3	0	1	0	5	5	4	3	1	1	0	1	0	3	4	3	3	1	1	0	1	0	3	4	3	31.7	18.9	18.9	39.734	344	344	0	17.613	25	9.9	9.9	0	4.7
NNU_04027-RA	NNU_04027-RA	2	2	2		1	2	2	2	1	0	0	0	0	0	1	0	0	1	0	0	0	0	0	1	0	0	1	0	0	0	0	0	1	0	0	3.9	3.9	3.9	90.643	867	867	0.0042802	1.9529	1.8	0	0	0	0
NNU_04044-RA	NNU_04044-RA	14	14	13		1	14	14	13	9	4	6	7	2	4	6	4	5	9	4	6	7	2	4	6	4	5	8	4	6	7	2	4	6	4	5	49.3	49.3	47.6	47.132	422	422	0	34.874	31.3	11.8	19.7	25.8	7.6
NNU_04090-RA;NNU_20137-RA	NNU_04090-RA	9;1	4;1	4;1		2	9	4	4	1	0	0	6	5	6	6	6	5	0	0	0	2	1	2	3	2	2	0	0	0	2	1	2	3	2	2	45.6	26.2	26.2	18.204	160	160;157	0	10.95	6.9	0	0	38.8	31.2
NNU_04096-RA	NNU_04096-RA	4	4	4		1	4	4	4	1	0	0	0	0	0	3	1	0	1	0	0	0	0	0	3	1	0	1	0	0	0	0	0	3	1	0	10.7	10.7	10.7	79.747	727	727	0	16.557	2.5	0	0	0	0
NNU_04098-RA	NNU_04098-RA	7	7	7		1	7	7	7	2	0	0	5	0	0	3	1	0	2	0	0	5	0	0	3	1	0	2	0	0	5	0	0	3	1	0	16.2	16.2	16.2	73.265	662	662	0	30.081	5.1	0	0	12.5	0
NNU_04105-RA	NNU_04105-RA	2	2	2		1	2	2	2	0	0	0	1	0	0	1	0	0	0	0	0	1	0	0	1	0	0	0	0	0	1	0	0	1	0	0	9.9	9.9	9.9	37.838	335	335	0	3.1955	0	0	0	6.3	0
NNU_04106-RA	NNU_04106-RA	3	3	3		1	3	3	3	3	0	0	0	0	0	1	0	1	3	0	0	0	0	0	1	0	1	3	0	0	0	0	0	1	0	1	10.1	10.1	10.1	44.613	414	414	0	18.032	10.1	0	0	0	0
NNU_04116-RA	NNU_04116-RA	4	4	4		1	4	4	4	3	1	1	2	1	2	3	1	2	3	1	1	2	1	2	3	1	2	3	1	1	2	1	2	3	1	2	41.1	41.1	41.1	12.749	112	112	0	8.3029	29.5	11.6	11.6	23.2	11.6
NNU_04138-RA	NNU_04138-RA	1	1	1		1	1	1	1	1	0	0	0	0	0	0	0	0	1	0	0	0	0	0	0	0	0	1	0	0	0	0	0	0	0	0	4.5	4.5	4.5	49.587	447	447	0	3.0172	4.5	0	0	0	0
NNU_04141-RA;NNU_08652-RA	NNU_04141-RA	5;2	5;2	5;2		2	5	5	5	3	0	1	1	0	1	2	0	0	3	0	1	1	0	1	2	0	0	3	0	1	1	0	1	2	0	0	25.4	25.4	25.4	25.464	244	244;244	0	15.796	13.1	0	7.8	4.5	0
NNU_04142-RA	NNU_04142-RA	6	6	6		1	6	6	6	3	1	1	3	1	0	2	1	0	3	1	1	3	1	0	2	1	0	3	1	1	3	1	0	2	1	0	18.9	18.9	18.9	42.514	391	391	0	13.759	8.7	2.8	2.8	9.5	2.8
NNU_04145-RA	NNU_04145-RA	7	2	2		1	7	2	2	6	0	0	0	0	0	4	0	0	2	0	0	0	0	0	0	0	0	2	0	0	0	0	0	0	0	0	9.2	3.9	3.9	103.05	913	913	0	9.6251	8.2	0	0	0	0
NNU_04153-RA	NNU_04153-RA	1	1	1		1	1	1	1	1	0	1	0	0	1	0	1	0	1	0	1	0	0	1	0	1	0	1	0	1	0	0	1	0	1	0	2.5	2.5	2.5	43.661	395	395	0.0012605	2.4638	2.5	0	2.5	0	0
NNU_04177-RA;NNU_00574-RA;NNU_07626-RA	NNU_04177-RA;NNU_00574-RA	5;3;2	5;3;2	1;0;0	;	3	5	5	1	4	1	2	3	0	2	2	2	2	4	1	2	3	0	2	2	2	2	1	0	0	1	0	0	1	1	0	23.6	23.6	6.4	22.533	203	203;203;203	0	10.826	18.7	4.4	8.4	14.8	0
NNU_04179-RA	NNU_04179-RA	3	1	1		1	3	1	1	2	0	2	1	0	0	1	0	0	1	0	1	1	0	0	0	0	0	1	0	1	1	0	0	0	0	0	18.1	7.8	7.8	22.725	204	204	0	2.7846	13.2	0	13.2	7.8	0
NNU_04189-RA;NNU_16836-RA	NNU_04189-RA	11;1	11;1	11;1		2	11	11	11	7	3	4	7	2	5	7	1	2	7	3	4	7	2	5	7	1	2	7	3	4	7	2	5	7	1	2	49.8	49.8	49.8	49.519	452	452;255	0	80.289	29.2	9.1	15.3	27.9	7.7
NNU_04200-RA	NNU_04200-RA	5	5	5		1	5	5	5	4	1	1	3	1	2	2	1	2	4	1	1	3	1	2	2	1	2	4	1	1	3	1	2	2	1	2	37.3	37.3	37.3	18.19	166	166	0	15.353	31.3	9	9	23.5	8.4
NNU_04202-RA	NNU_04202-RA	8	8	2		1	8	8	2	4	1	3	7	1	2	5	5	3	4	1	3	7	1	2	5	5	3	0	0	0	1	0	0	1	0	0	37.2	37.2	10.1	24.264	218	218	0	51.101	22.9	6.9	17	36.7	6.9
NNU_04212-RA	NNU_04212-RA	3	3	3		1	3	3	3	0	0	0	2	0	0	2	0	0	0	0	0	2	0	0	2	0	0	0	0	0	2	0	0	2	0	0	10.7	10.7	10.7	42.954	391	391	0	7.5065	0	0	0	7.7	0
NNU_04230-RA;NNU_17240-RA	NNU_04230-RA	14;3	14;3	14;3		2	14	14	14	10	9	7	6	3	4	5	6	7	10	9	7	6	3	4	5	6	7	10	9	7	6	3	4	5	6	7	43	43	43	57.37	528	528;213	0	62.054	27.3	19.7	19.1	16.5	8.1
NNU_04233-RA;NNU_06365-RA;NNU_04694-RA;NNU_06364-RA;NNU_05565-RA;NNU_10589-RA	NNU_04233-RA;NNU_06365-RA	6;3;1;1;1;1	6;3;1;1;1;1	2;0;0;0;0;0	;	6	6	6	2	4	2	2	0	0	0	3	2	1	4	2	2	0	0	0	3	2	1	1	1	0	0	0	0	0	0	0	12.8	12.8	4.6	60.124	547	547;319;132;149;220;472	0	14.935	9	4.9	5.1	0	0
NNU_04245-RA	NNU_04245-RA	2	2	2		1	2	2	2	2	0	0	0	0	0	2	0	0	2	0	0	0	0	0	2	0	0	2	0	0	0	0	0	2	0	0	6	6	6	44.265	399	399	0	3.6712	6	0	0	0	0
NNU_04253-RA;NNU_16408-RA	NNU_04253-RA;NNU_16408-RA	1;1	1;1	1;1	;	2	1	1	1	1	0	1	0	0	0	1	0	0	1	0	1	0	0	0	1	0	0	1	0	1	0	0	0	1	0	0	4.4	4.4	4.4	34.707	297	297;299	0	2.7527	4.4	0	4.4	0	0
NNU_04268-RA	NNU_04268-RA	8	6	6		1	8	6	6	7	2	2	1	0	0	1	1	0	5	1	1	1	0	0	0	0	0	5	1	1	1	0	0	0	0	0	28.3	23.1	23.1	34.854	321	321	0	26.332	23.4	8.7	8.7	5	0
NNU_04273-RA;NNU_16430-RA	NNU_04273-RA;NNU_16430-RA	1;1	1;1	1;1	;	2	1	1	1	1	0	0	1	0	0	0	0	0	1	0	0	1	0	0	0	0	0	1	0	0	1	0	0	0	0	0	1.7	1.7	1.7	76.738	696	696;704	0.0065134	1.8569	1.7	0	0	1.7	0
NNU_04302-RA	NNU_04302-RA	7	3	3		1	7	3	3	5	5	5	6	2	5	4	5	5	3	3	3	3	1	3	3	3	3	3	3	3	3	1	3	3	3	3	54	28	28	16.679	150	150	0	16.541	49.3	49.3	49.3	49.3	18
NNU_04317-RA	NNU_04317-RA	4	4	4		1	4	4	4	2	0	0	1	0	0	3	0	0	2	0	0	1	0	0	3	0	0	2	0	0	1	0	0	3	0	0	9.5	9.5	9.5	67.931	620	620	0	7.7213	4.2	0	0	1.9	0
NNU_04336-RA	NNU_04336-RA	4	4	4		1	4	4	4	2	2	1	3	0	2	3	1	1	2	2	1	3	0	2	3	1	1	2	2	1	3	0	2	3	1	1	35.8	35.8	35.8	12.273	106	106	0	14.762	22.6	22.6	8.5	24.5	0
NNU_04346-RA	NNU_04346-RA	11	10	4		1	11	10	4	8	6	7	7	2	3	5	7	7	8	5	6	6	1	3	5	6	7	3	1	3	2	0	2	3	2	3	26.3	25	11	63.305	581	581	0	67.003	20	12.7	17	18.8	4.5
NNU_04348-RA	NNU_04348-RA	1	1	1		1	1	1	1	1	0	0	0	0	0	0	0	0	1	0	0	0	0	0	0	0	0	1	0	0	0	0	0	0	0	0	8.7	8.7	8.7	20.893	195	195	0.0016653	2.421	8.7	0	0	0	0
NNU_04349-RA	NNU_04349-RA	6	6	6		1	6	6	6	4	0	0	3	0	0	1	0	2	4	0	0	3	0	0	1	0	2	4	0	0	3	0	0	1	0	2	19.2	19.2	19.2	53.157	495	495	0	24.818	12.3	0	0	10.3	0
NNU_04368-RA	NNU_04368-RA	20	20	9		1	20	20	9	16	11	13	2	2	1	13	5	7	16	11	13	2	2	1	13	5	7	7	4	4	1	1	0	6	2	2	45.5	45.5	19.9	60.796	547	547	0	120.26	39.3	30.7	33.8	7.9	7.9
NNU_04375-RA	NNU_04375-RA	9	9	9		1	9	9	9	5	2	2	2	0	0	5	2	4	5	2	2	2	0	0	5	2	4	5	2	2	2	0	0	5	2	4	27.6	27.6	27.6	52.624	485	485	0	89.954	16.9	5.6	5.6	6.4	0
NNU_04394-RA;NNU_07511-RA	NNU_04394-RA;NNU_07511-RA	10;9	8;7	7;6	;	2	10	8	7	3	1	0	0	1	0	7	2	2	2	0	0	0	0	0	6	2	0	2	0	0	0	0	0	5	2	0	17.5	14.5	13.3	87.394	766	766;793	0	17.114	5.7	2.1	0	0	2.1
NNU_04414-RA	NNU_04414-RA	5	5	5		1	5	5	5	0	0	0	2	1	3	0	0	1	0	0	0	2	1	3	0	0	1	0	0	0	2	1	3	0	0	1	27.2	27.2	27.2	34.186	316	316	0	15.696	0	0	0	13.6	4.1
NNU_04415-RA	NNU_04415-RA	8	8	0		1	8	8	0	6	0	1	0	0	0	7	0	1	6	0	1	0	0	0	7	0	1	0	0	0	0	0	0	0	0	0	22.6	22.6	0	31.121	274	274	0	15.501	19	0	4	0	0
NNU_04417-RA	NNU_04417-RA	11	11	11		1	11	11	11	6	2	3	5	1	4	7	5	6	6	2	3	5	1	4	7	5	6	6	2	3	5	1	4	7	5	6	35.4	35.4	35.4	33.846	322	322	0	55.852	17.4	8.1	13	24.2	5
NNU_04420-RA	NNU_04420-RA	4	4	4		1	4	4	4	2	2	2	2	1	2	2	2	1	2	2	2	2	1	2	2	2	1	2	2	2	2	1	2	2	2	1	26.9	26.9	26.9	27.23	242	242	0	56.403	15.7	14.5	14.5	15.7	6.2
NNU_04438-RA	NNU_04438-RA	25	25	12		1	25	25	12	19	9	10	15	9	13	14	8	9	19	9	10	15	9	13	14	8	9	9	5	4	9	4	5	6	3	3	83.8	83.8	41.9	40.742	358	358	0	259.31	64	36.3	40.2	59.2	37.7
NNU_04441-RA	NNU_04441-RA	2	2	2		1	2	2	2	2	0	0	1	0	0	2	0	0	2	0	0	1	0	0	2	0	0	2	0	0	1	0	0	2	0	0	30.3	30.3	30.3	14.621	132	132	0	20.659	30.3	0	0	18.2	0
NNU_04458-RA	NNU_04458-RA	3	3	3		1	3	3	3	3	3	3	3	3	3	3	3	3	3	3	3	3	3	3	3	3	3	3	3	3	3	3	3	3	3	3	47.3	47.3	47.3	11.004	110	110	0	124.65	47.3	47.3	47.3	47.3	47.3
NNU_04468-RA	NNU_04468-RA	4	4	4		1	4	4	4	1	0	0	3	0	0	2	0	0	1	0	0	3	0	0	2	0	0	1	0	0	3	0	0	2	0	0	15.7	15.7	15.7	51.051	477	477	0	49.788	3.4	0	0	13.2	0
NNU_04471-RA	NNU_04471-RA	3	1	1		1	3	1	1	2	0	1	3	0	2	1	0	0	1	0	0	1	0	0	0	0	0	1	0	0	1	0	0	0	0	0	33.6	12.6	12.6	13.782	119	119	0	4.8297	25.2	0	12.6	33.6	0
NNU_04476-RA;NNU_07429-RA	NNU_04476-RA	5;2	5;2	5;2		2	5	5	5	3	0	1	1	0	0	3	0	0	3	0	1	1	0	0	3	0	0	3	0	1	1	0	0	3	0	0	20.1	20.1	20.1	43.924	384	384;423	0	15.574	10.4	0	4.4	4.2	0
NNU_04482-RA	NNU_04482-RA	1	1	1		1	1	1	1	1	1	1	1	0	1	1	1	1	1	1	1	1	0	1	1	1	1	1	1	1	1	0	1	1	1	1	11.2	11.2	11.2	12.43	116	116	0	2.7544	11.2	11.2	11.2	11.2	0
NNU_04483-RA	NNU_04483-RA	2	2	2		1	2	2	2	2	0	0	0	0	0	2	0	0	2	0	0	0	0	0	2	0	0	2	0	0	0	0	0	2	0	0	4	4	4	52.827	473	473	0	4.6696	4	0	0	0	0
NNU_04494-RA	NNU_04494-RA	2	2	1		1	2	2	1	2	2	2	1	2	2	1	2	2	2	2	2	1	2	2	1	2	2	1	1	1	0	1	1	1	1	1	11.1	11.1	4.8	21.049	207	207	0	10.88	11.1	11.1	11.1	6.3	11.1
NNU_04500-RA	NNU_04500-RA	8	6	2		1	8	6	2	4	2	2	5	1	2	5	3	4	2	1	1	4	0	1	3	2	3	2	1	0	2	0	0	1	1	1	40.9	37.8	15.4	29.506	259	259	0	42.914	22.4	11.6	11.2	26.6	3.9
NNU_04509-RA;NNU_07398-RA	NNU_04509-RA;NNU_07398-RA	2;1	2;1	2;1	;	2	2	2	2	2	0	0	0	0	0	2	0	0	2	0	0	0	0	0	2	0	0	2	0	0	0	0	0	2	0	0	5.7	5.7	5.7	68.57	609	609;609	0	4.3054	5.7	0	0	0	0
NNU_04514-RA;NNU_16603-RA;NNU_14207-RA	NNU_04514-RA;NNU_16603-RA	9;5;3	1;1;0	1;1;0	;	3	9	1	1	9	5	5	5	3	7	4	4	6	1	1	1	1	0	1	0	1	1	1	1	1	1	0	1	0	1	1	48.3	5.6	5.6	16.092	143	143;143;68	0	4.3411	48.3	35	33.6	35	23.1
NNU_04517-RA	NNU_04517-RA	16	7	7		1	16	7	7	14	7	11	1	0	3	7	5	6	6	3	3	1	0	2	5	3	3	6	3	3	1	0	2	5	3	3	36.3	12.7	12.7	61.97	557	557	0	30.764	31.2	16.2	26	2.5	0
NNU_04519-RA;NNU_11460-RA	NNU_04519-RA	9;1	1;0	1;0		2	9	1	1	6	5	6	4	0	3	4	3	4	1	0	1	1	0	0	1	0	0	1	0	1	1	0	0	1	0	0	24.6	3.1	3.1	52.82	480	480;403	0	2.9461	16.5	12.5	15.6	10	0
NNU_04520-RA	NNU_04520-RA	16	16	5		1	16	16	5	12	10	11	4	0	2	7	6	8	12	10	11	4	0	2	7	6	8	4	3	3	1	0	0	2	1	1	41.5	41.5	11.7	53.089	480	480	0	228.26	33.3	29.2	29.8	10	0
NNU_04529-RA	NNU_04529-RA	43	43	43		1	43	43	43	9	0	4	0	0	0	30	30	32	9	0	4	0	0	0	30	30	32	9	0	4	0	0	0	30	30	32	49.8	49.8	49.8	110.45	974	974	0	289.53	11.9	0	6	0	0
NNU_04542-RA;NNU_05262-RA	NNU_04542-RA	7;1	6;0	6;0		2	7	6	6	2	0	0	1	1	0	3	1	0	2	0	0	1	1	0	2	1	0	2	0	0	1	1	0	2	1	0	8.5	7.2	7.2	110.25	978	978;448	0	9.848	2.1	0	0	0.8	1.2
NNU_04559-RA	NNU_04559-RA	2	2	2		1	2	2	2	1	0	0	0	0	0	2	0	0	1	0	0	0	0	0	2	0	0	1	0	0	0	0	0	2	0	0	2.5	2.5	2.5	115.05	1013	1013	0.0016577	2.3955	1.5	0	0	0	0
NNU_04562-RA	NNU_04562-RA	3	3	3		1	3	3	3	2	0	0	1	0	0	0	0	0	2	0	0	1	0	0	0	0	0	2	0	0	1	0	0	0	0	0	6.1	6.1	6.1	67.591	609	609	0	4.3449	3.3	0	0	2.8	0
NNU_04566-RA	NNU_04566-RA	4	1	1		1	4	1	1	2	0	0	0	0	0	2	0	0	1	0	0	0	0	0	0	0	0	1	0	0	0	0	0	0	0	0	15.1	3.7	3.7	44.605	404	404	0.0012621	2.4686	7.2	0	0	0	0
NNU_04571-RA	NNU_04571-RA	5	5	2		1	5	5	2	2	0	1	0	0	0	3	0	0	2	0	1	0	0	0	3	0	0	1	0	1	0	0	0	1	0	0	24.3	24.3	9.8	34.584	317	317	0	23.274	10.1	0	4.1	0	0
NNU_04579-RA	NNU_04579-RA	14	8	7		1	14	8	7	6	7	7	10	8	10	10	8	9	4	4	4	6	4	5	7	4	5	4	3	3	5	3	4	6	3	4	57.8	39.2	33.2	21.919	199	199	0	67.987	26.6	36.2	48.2	54.3	36.2
NNU_04582-RA	NNU_04582-RA	1	1	1		1	1	1	1	1	0	0	0	0	0	0	0	0	1	0	0	0	0	0	0	0	0	1	0	0	0	0	0	0	0	0	4.3	4.3	4.3	35.31	329	329	0.0035447	2.0556	4.3	0	0	0	0
NNU_04599-RA	NNU_04599-RA	2	1	1		1	2	1	1	0	1	0	1	0	0	0	0	0	0	1	0	0	0	0	0	0	0	0	1	0	0	0	0	0	0	0	13.5	8.6	8.6	25.155	222	222	0.0035391	2.0433	0	8.6	0	5	0
NNU_04604-RA	NNU_04604-RA	2	2	2		1	2	2	2	2	0	0	0	0	0	1	0	0	2	0	0	0	0	0	1	0	0	2	0	0	0	0	0	1	0	0	7.6	7.6	7.6	57.759	516	516	0	3.5405	7.6	0	0	0	0
NNU_04618-RA	NNU_04618-RA	2	2	2		1	2	2	2	1	0	0	0	0	0	2	0	0	1	0	0	0	0	0	2	0	0	1	0	0	0	0	0	2	0	0	13.4	13.4	13.4	32.992	307	307	0	17.882	6.2	0	0	0	0
NNU_04642-RA	NNU_04642-RA	6	3	3		1	6	3	3	5	2	2	3	0	0	2	2	2	3	0	0	2	0	0	2	0	0	3	0	0	2	0	0	2	0	0	16.5	9	9	56.712	532	532	0	27.197	13.2	5.8	5.1	9.4	0
NNU_04662-RA	NNU_04662-RA	1	1	1		1	1	1	1	0	0	0	1	1	0	0	0	0	0	0	0	1	1	0	0	0	0	0	0	0	1	1	0	0	0	0	5.9	5.9	5.9	27.436	239	239	0	3.1093	0	0	0	5.9	5.9
NNU_04690-RA;NNU_17715-RA;NNU_08205-RA;NNU_08786-RA	NNU_04690-RA	10;1;1;1	3;0;0;0	3;0;0;0		4	10	3	3	7	1	2	0	0	0	4	1	0	3	0	0	0	0	0	0	0	0	3	0	0	0	0	0	0	0	0	22.9	9.7	9.7	69.532	617	617;633;633;645	0	10.859	17.5	1.6	3.4	0	0
NNU_04708-RA;NNU_03935-RA	NNU_04708-RA	10;2	10;2	6;0		2	10	10	6	6	5	3	9	2	5	7	4	3	6	5	3	9	2	5	7	4	3	4	2	1	5	0	2	5	2	2	50.8	50.8	31.8	26.311	242	242;553	0	108.59	29.8	27.7	14	50.8	11.2
NNU_04744-RA	NNU_04744-RA	5	5	5		1	5	5	5	4	0	0	0	0	0	3	0	0	4	0	0	0	0	0	3	0	0	4	0	0	0	0	0	3	0	0	7.5	7.5	7.5	78.057	689	689	0	10.361	6.2	0	0	0	0
NNU_04746-RA	NNU_04746-RA	1	1	1		1	1	1	1	0	0	0	0	0	1	0	0	0	0	0	0	0	0	1	0	0	0	0	0	0	0	0	1	0	0	0	2.3	2.3	2.3	64.216	575	575	1	-2	0	0	0	0	0
NNU_04774-RA;NNU_24659-RA	NNU_04774-RA;NNU_24659-RA	2;1	2;1	2;1	;	2	2	2	2	0	0	1	0	0	0	0	1	0	0	0	1	0	0	0	0	1	0	0	0	1	0	0	0	0	1	0	7.3	7.3	7.3	44.587	398	398;400	0	2.9314	0	0	3.3	0	0
NNU_04834-RA	NNU_04834-RA	1	1	1		1	1	1	1	1	0	0	0	0	0	0	0	0	1	0	0	0	0	0	0	0	0	1	0	0	0	0	0	0	0	0	4.5	4.5	4.5	18.554	157	157	1	-2	4.5	0	0	0	0
NNU_04845-RA	NNU_04845-RA	2	2	2		1	2	2	2	0	0	0	0	0	0	2	0	0	0	0	0	0	0	0	2	0	0	0	0	0	0	0	0	2	0	0	5.1	5.1	5.1	51.036	452	452	0	3.6376	0	0	0	0	0
NNU_04854-RA	NNU_04854-RA	7	7	6		1	7	7	6	5	0	0	5	0	0	6	4	0	5	0	0	5	0	0	6	4	0	4	0	0	4	0	0	5	3	0	32.9	32.9	28.5	35.382	337	337	0	28.843	23.7	0	0	22.3	0
NNU_04856-RA;NNU_26377-RA	NNU_04856-RA;NNU_26377-RA	2;1	2;1	2;1	;	2	2	2	2	1	0	1	0	0	0	1	0	0	1	0	1	0	0	0	1	0	0	1	0	1	0	0	0	1	0	0	10	10	10	19.988	180	180;839	0.0024223	2.2304	3.9	0	6.1	0	0
NNU_04883-RA	NNU_04883-RA	7	3	3		1	7	3	3	3	3	1	4	0	5	2	3	3	1	1	0	2	0	2	1	2	1	1	1	0	2	0	2	1	2	1	41.8	21.3	21.3	16.019	141	141	0	7.2706	19.1	23.4	9.9	31.2	0
NNU_04896-RA	NNU_04896-RA	4	4	4		1	4	4	4	3	0	0	0	0	0	1	0	0	3	0	0	0	0	0	1	0	0	3	0	0	0	0	0	1	0	0	16.6	16.6	16.6	36.072	319	319	0	7.9863	11.6	0	0	0	0
NNU_04899-RA	NNU_04899-RA	2	2	2		1	2	2	2	2	1	1	1	0	1	1	1	1	2	1	1	1	0	1	1	1	1	2	1	1	1	0	1	1	1	1	61	61	61	8.4002	82	82	0	8.5415	61	15.9	15.9	15.9	0
NNU_04927-RA;NNU_04928-RA;NNU_04922-RA;NNU_24500-RA	NNU_04927-RA;NNU_04928-RA	10;10;4;2	10;10;4;2	4;4;0;0	;	4	10	10	4	4	5	4	7	3	7	6	7	4	4	5	4	7	3	7	6	7	4	3	2	1	4	0	1	4	3	1	46.9	46.9	14.2	17.669	162	162;184;123;123	0	99.816	25.9	29.6	29.6	30.2	32.7
NNU_04932-RA	NNU_04932-RA	1	1	1		1	1	1	1	1	1	1	1	0	0	1	0	0	1	1	1	1	0	0	1	0	0	1	1	1	1	0	0	1	0	0	17.6	17.6	17.6	8.6846	74	74	0	2.7029	17.6	17.6	17.6	17.6	0
NNU_04956-RA	NNU_04956-RA	2	2	2		1	2	2	2	2	0	0	0	0	0	1	0	0	2	0	0	0	0	0	1	0	0	2	0	0	0	0	0	1	0	0	1.9	1.9	1.9	127	1113	1113	0.0028	2.1698	1.9	0	0	0	0
NNU_04966-RA;NNU_16360-RA	NNU_04966-RA	10;1	10;1	10;1		2	10	10	10	8	7	5	2	1	0	2	2	1	8	7	5	2	1	0	2	2	1	8	7	5	2	1	0	2	2	1	29.7	29.7	29.7	39.735	364	364;379	0	58.499	26.4	23.9	14.6	7.7	3.3
NNU_04968-RA;NNU_12327-RA;NNU_17159-RA	NNU_04968-RA;NNU_12327-RA;NNU_17159-RA	4;3;2	2;1;1	2;1;1	;;	3	4	2	2	4	2	2	4	1	2	4	2	2	2	0	0	2	0	0	2	0	0	2	0	0	2	0	0	2	0	0	30.7	17	17	24.26	212	212;211;144	0	20.266	30.7	13.7	13.7	30.7	8
NNU_04977-RA	NNU_04977-RA	8	5	5		1	8	5	5	4	3	3	6	2	3	5	3	3	2	0	0	3	0	0	2	0	0	2	0	0	3	0	0	2	0	0	69.4	41.4	41.4	18.127	157	157	0	10.959	36.9	28	28	56.1	17.2
NNU_04996-RA	NNU_04996-RA	10	7	7		1	10	7	7	7	3	2	0	0	0	5	1	2	5	2	2	0	0	0	5	1	2	5	2	2	0	0	0	5	1	2	15.8	11.6	11.6	104.84	950	950	0	30.729	10.8	4	2.7	0	0
NNU_05006-RA;NNU_26090-RA	NNU_05006-RA;NNU_26090-RA	4;2	4;2	4;2	;	2	4	4	4	3	1	3	1	0	1	0	1	1	3	1	3	1	0	1	0	1	1	3	1	3	1	0	1	0	1	1	10.2	10.2	10.2	38.207	352	352;167	0	10.959	10.2	2.8	5.7	2.8	0
NNU_05012-RA	NNU_05012-RA	5	5	5		1	5	5	5	2	1	1	1	0	0	1	1	0	2	1	1	1	0	0	1	1	0	2	1	1	1	0	0	1	1	0	11.7	11.7	11.7	64.617	590	590	0	16.666	4.7	2.9	2	2	0
NNU_05017-RA;NNU_11710-RA	NNU_05017-RA	8;2	8;2	8;2		2	8	8	8	5	3	6	3	0	0	5	6	5	5	3	6	3	0	0	5	6	5	5	3	6	3	0	0	5	6	5	23.9	23.9	23.9	47.525	435	435;516	0	32.469	14.9	8	19.5	9.4	0
NNU_05029-RA	NNU_05029-RA	8	3	3		1	8	3	3	4	2	1	3	1	2	5	2	3	1	1	0	1	0	0	1	1	1	1	1	0	1	0	0	1	1	1	43.9	16.6	16.6	20.916	187	187	0	4.7914	20.3	12.8	5.9	20.3	5.9
NNU_05050-RA	NNU_05050-RA	2	2	2		1	2	2	2	1	0	0	2	0	1	1	0	1	1	0	0	2	0	1	1	0	1	1	0	0	2	0	1	1	0	1	19.4	19.4	19.4	21.477	191	191	0	7.7107	5.2	0	0	19.4	0
NNU_05059-RA	NNU_05059-RA	1	1	1		1	1	1	1	0	0	0	0	0	0	1	0	0	0	0	0	0	0	0	1	0	0	0	0	0	0	0	0	1	0	0	4.5	4.5	4.5	40.217	357	357	0.0016414	2.3273	0	0	0	0	0
NNU_05065-RA;NNU_01986-RA	NNU_05065-RA	11;1	6;1	6;1		2	11	6	6	6	4	4	7	1	6	5	8	7	4	3	2	5	0	4	5	4	4	4	3	2	5	0	4	5	4	4	53.9	31.1	31.1	26.781	254	254;86	0	56.225	31.1	26.4	23.6	46.5	6.7
NNU_05084-RA	NNU_05084-RA	11	11	3		1	11	11	3	9	5	8	6	3	5	8	5	8	9	5	8	6	3	5	8	5	8	3	1	3	2	1	0	3	2	2	45.3	45.3	15	32.908	300	300	0	140.79	39.3	23	36.7	30.7	14.3
NNU_05085-RA	NNU_05085-RA	2	2	2		1	2	2	2	2	0	0	0	0	0	1	0	0	2	0	0	0	0	0	1	0	0	2	0	0	0	0	0	1	0	0	8.5	8.5	8.5	24.269	213	213	0.00042955	2.5735	8.5	0	0	0	0
NNU_05107-RA;NNU_06065-RA	NNU_05107-RA;NNU_06065-RA	12;10	1;0	1;0	;	2	12	1	1	9	4	5	2	2	1	8	4	2	1	1	1	0	1	1	0	1	0	1	1	1	0	1	1	0	1	0	56.6	8.2	8.2	27.197	244	244;283	0	9.5338	43	25.4	33.2	11.1	15.2
NNU_05121-RA	NNU_05121-RA	2	2	2		1	2	2	2	1	0	0	1	0	0	1	0	0	1	0	0	1	0	0	1	0	0	1	0	0	1	0	0	1	0	0	9.1	9.1	9.1	32.661	297	297	0	11.827	3.4	0	0	5.7	0
NNU_05130-RA	NNU_05130-RA	13	10	3		1	13	10	3	10	5	5	1	1	1	9	5	5	7	2	2	0	0	0	6	3	2	3	0	0	0	0	0	2	0	0	29.5	24.3	7.6	60.609	552	552	0	30.687	20.7	12.3	12.3	3.6	3.6
NNU_05139-RA	NNU_05139-RA	1	1	1		1	1	1	1	1	0	0	0	0	0	0	0	0	1	0	0	0	0	0	0	0	0	1	0	0	0	0	0	0	0	0	0.8	0.8	0.8	178.7	1572	1572	0.0016536	2.3853	0.8	0	0	0	0
NNU_05153-RA	NNU_05153-RA	15	2	1		1	15	2	1	14	9	8	1	2	1	10	5	8	2	2	2	1	0	1	1	1	2	1	1	1	1	0	1	1	1	1	28.1	6.3	3	42.955	395	395	0	14.783	27.6	21.5	20.5	3	5.6
NNU_05165-RA	NNU_05165-RA	3	3	1		1	3	3	1	1	0	1	0	0	0	1	1	0	1	0	1	0	0	0	1	1	0	0	0	0	0	0	0	1	0	0	9.3	9.3	4	46.588	420	420	0	7.6396	2.6	0	2.6	0	0
NNU_05178-RA	NNU_05178-RA	10	10	10		1	10	10	10	5	3	3	8	0	3	5	3	2	5	3	3	8	0	3	5	3	2	5	3	3	8	0	3	5	3	2	47.3	47.3	47.3	35.878	319	319	0	62.43	27	18.8	18.8	43.3	0
NNU_05181-RA	NNU_05181-RA	4	4	4		1	4	4	4	2	0	1	0	0	0	3	2	1	2	0	1	0	0	0	3	2	1	2	0	1	0	0	0	3	2	1	9.4	9.4	9.4	64.911	577	577	0	8.804	3.6	0	1.9	0	0
NNU_05206-RA;NNU_12889-RA	NNU_05206-RA;NNU_12889-RA	2;1	2;1	2;1	;	2	2	2	2	0	0	0	2	0	0	0	0	0	0	0	0	2	0	0	0	0	0	0	0	0	2	0	0	0	0	0	22.7	22.7	22.7	9.9142	88	88;80	0	2.6478	0	0	0	22.7	0
NNU_05234-RA	NNU_05234-RA	19	19	5		1	19	19	5	13	5	5	9	0	2	11	8	6	13	5	5	9	0	2	11	8	6	3	0	0	1	0	0	3	1	0	49.4	49.4	12.3	54.931	494	494	0	140.88	34	18.2	14.2	25.3	0
NNU_05241-RA	NNU_05241-RA	17	5	5		1	17	5	5	11	7	7	8	1	7	8	7	5	3	1	1	1	0	0	2	0	0	3	1	1	1	0	0	2	0	0	36.7	13.5	13.5	70.198	651	651	0	22.88	22.1	14.6	13.2	18.9	1.7
NNU_05249-RA	NNU_05249-RA	6	6	6		1	6	6	6	3	0	0	5	0	0	5	1	0	3	0	0	5	0	0	5	1	0	3	0	0	5	0	0	5	1	0	26.3	26.3	26.3	47.24	434	434	0	17.326	12.9	0	0	21	0
NNU_05265-RA	NNU_05265-RA	3	3	3		1	3	3	3	2	0	0	1	0	0	1	0	0	2	0	0	1	0	0	1	0	0	2	0	0	1	0	0	1	0	0	9.6	9.6	9.6	35.82	313	313	0	4.1517	5.8	0	0	3.8	0
NNU_05274-RA	NNU_05274-RA	6	3	3		1	6	3	3	6	2	3	5	3	5	3	2	3	3	2	3	3	2	3	2	2	3	3	2	3	3	2	3	2	2	3	41.9	27.9	27.9	20.185	179	179	0	62.868	41.9	16.2	27.9	36.9	21.2
NNU_05287-RA	NNU_05287-RA	1	1	1		1	1	1	1	0	0	0	0	0	0	1	0	0	0	0	0	0	0	0	1	0	0	0	0	0	0	0	0	1	0	0	6.9	6.9	6.9	23.237	204	204	0.0016347	2.3131	0	0	0	0	0
NNU_05299-RA;NNU_01589-RA;NNU_24592-RA;NNU_01587-RA	NNU_05299-RA	14;6;4;2	14;6;4;2	13;5;3;1		4	14	14	13	12	7	9	3	0	1	5	4	3	12	7	9	3	0	1	5	4	3	11	7	8	3	0	1	5	4	3	49.4	49.4	47.3	35.787	328	328;332;678;347	0	83.815	49.1	34.1	38.7	11.6	0
NNU_05304-RA	NNU_05304-RA	1	1	1		1	1	1	1	0	0	0	0	0	0	1	0	0	0	0	0	0	0	0	1	0	0	0	0	0	0	0	0	1	0	0	4.3	4.3	4.3	39.173	352	352	0.0039062	1.9776	0	0	0	0	0
NNU_05306-RA;NNU_05307-RA	NNU_05306-RA	5;2	5;2	5;2		2	5	5	5	3	1	1	0	0	0	1	3	1	3	1	1	0	0	0	1	3	1	3	1	1	0	0	0	1	3	1	19.9	19.9	19.9	35.452	311	311;215	0	12.244	10	3.9	3.9	0	0
NNU_05322-RA	NNU_05322-RA	4	4	4		1	4	4	4	2	0	2	0	0	0	2	0	0	2	0	2	0	0	0	2	0	0	2	0	2	0	0	0	2	0	0	8.7	8.7	8.7	81.367	755	755	0	14.286	4.1	0	4.6	0	0
NNU_05331-RA;NNU_17149-RA;NNU_06174-RA	NNU_05331-RA;NNU_17149-RA	11;6;2	11;6;2	11;6;2	;	3	11	11	11	0	0	0	0	0	0	9	5	5	0	0	0	0	0	0	9	5	5	0	0	0	0	0	0	9	5	5	24.8	24.8	24.8	60.018	541	541;614;557	0	36.751	0	0	0	0	0
NNU_05335-RA	NNU_05335-RA	8	8	8		1	8	8	8	6	3	3	6	0	3	5	3	3	6	3	3	6	0	3	5	3	3	6	3	3	6	0	3	5	3	3	35.5	35.5	35.5	33.868	304	304	0	35.23	27.6	13.2	13.5	28	0
NNU_05342-RA	NNU_05342-RA	5	5	5		1	5	5	5	3	1	2	1	0	0	3	0	1	3	1	2	1	0	0	3	0	1	3	1	2	1	0	0	3	0	1	36.3	36.3	36.3	17.481	157	157	0	21.042	28.7	9.6	17.2	12.7	0
NNU_05343-RA;NNU_17160-RA	NNU_05343-RA;NNU_17160-RA	3;2	3;2	3;2	;	2	3	3	3	3	0	0	0	0	0	0	0	0	3	0	0	0	0	0	0	0	0	3	0	0	0	0	0	0	0	0	17	17	17	22.141	194	194;194	0	10.101	17	0	0	0	0
NNU_05348-RA	NNU_05348-RA	3	3	3		1	3	3	3	3	0	0	0	0	0	0	0	0	3	0	0	0	0	0	0	0	0	3	0	0	0	0	0	0	0	0	27.2	27.2	27.2	19.99	180	180	0	7.9092	27.2	0	0	0	0
NNU_05353-RA;NNU_17176-RA	NNU_05353-RA;NNU_17176-RA	2;1	2;1	2;1	;	2	2	2	2	0	0	0	1	0	1	1	0	0	0	0	0	1	0	1	1	0	0	0	0	0	1	0	1	1	0	0	23.2	23.2	23.2	11.285	99	99;92	0	4.1276	0	0	0	13.1	0
NNU_05370-RA;NNU_07409-RA	NNU_05370-RA	13;1	13;1	13;1		2	13	13	13	11	10	10	12	8	11	7	9	10	11	10	10	12	8	11	7	9	10	11	10	10	12	8	11	7	9	10	52.7	52.7	52.7	33.866	319	319;436	0	260.8	47	47.6	45.8	51.4	45.8
NNU_05371-RA	NNU_05371-RA	1	1	1		1	1	1	1	1	0	1	1	0	0	1	0	0	1	0	1	1	0	0	1	0	0	1	0	1	1	0	0	1	0	0	18.6	18.6	18.6	11.6	102	102	0	12.697	18.6	0	18.6	18.6	0
NNU_05391-RA	NNU_05391-RA	17	17	6		1	17	17	6	12	5	10	5	0	3	10	6	2	12	5	10	5	0	3	10	6	2	2	2	4	2	0	1	5	3	0	37.8	37.8	20.6	65.341	596	596	0	73.351	25.5	12.1	23.5	16.9	0
NNU_05394-RA	NNU_05394-RA	7	7	6		1	7	7	6	5	2	4	3	2	5	4	1	0	5	2	4	3	2	5	4	1	0	4	1	3	3	2	4	4	1	0	19.1	19.1	17.1	62.638	572	572	0	30.435	11.9	4.2	10.7	7.3	7.2
NNU_05395-RA;NNU_15092-RA	NNU_05395-RA	13;1	13;1	13;1		2	13	13	13	10	2	2	1	0	0	6	1	4	10	2	2	1	0	0	6	1	4	10	2	2	1	0	0	6	1	4	22.6	22.6	22.6	52.236	483	483;323	0	27.907	19.7	5	4.6	2.1	0
NNU_05399-RA	NNU_05399-RA	12	5	5		1	12	5	5	7	1	2	0	0	0	10	5	6	2	0	0	0	0	0	4	1	2	2	0	0	0	0	0	4	1	2	30.1	12.9	12.9	62.834	568	568	0	13.18	16.2	1.9	6.3	0	0
NNU_05400-RA	NNU_05400-RA	3	3	3		1	3	3	3	0	0	0	3	1	1	0	0	0	0	0	0	3	1	1	0	0	0	0	0	0	3	1	1	0	0	0	52.2	52.2	52.2	7.3422	67	67	0	15.215	0	0	0	52.2	25.4
NNU_05403-RA;NNU_21459-RA	NNU_05403-RA;NNU_21459-RA	2;1	2;1	1;0	;	2	2	2	1	1	1	1	0	0	0	1	1	0	1	1	1	0	0	0	1	1	0	0	1	1	0	0	0	0	1	0	12.7	12.7	7.1	21.947	197	197;197	0	4.8527	5.6	7.1	7.1	0	0
NNU_05406-RA	NNU_05406-RA	12	12	6		1	12	12	6	7	4	5	0	0	0	8	3	5	7	4	5	0	0	0	8	3	5	2	0	1	0	0	0	4	0	2	17.8	17.8	8.2	97.519	877	877	0	32.959	9.6	5.9	9.2	0	0
NNU_05416-RA;NNU_16561-RA	NNU_05416-RA;NNU_16561-RA	2;1	2;1	2;1	;	2	2	2	2	1	0	0	0	0	0	2	0	0	1	0	0	0	0	0	2	0	0	1	0	0	0	0	0	2	0	0	12.6	12.6	12.6	19.633	174	174;176	0	2.616	6.9	0	0	0	0
NNU_05417-RA	NNU_05417-RA	2	2	2		1	2	2	2	2	0	0	0	0	0	1	0	0	2	0	0	0	0	0	1	0	0	2	0	0	0	0	0	1	0	0	10.4	10.4	10.4	23.523	212	212	0	2.9453	10.4	0	0	0	0
NNU_05425-RA	NNU_05425-RA	2	2	2		1	2	2	2	1	1	1	0	0	0	1	1	0	1	1	1	0	0	0	1	1	0	1	1	1	0	0	0	1	1	0	6	6	6	45.206	397	397	0	4.5273	3	3	3	0	0
NNU_05438-RA	NNU_05438-RA	7	7	7		1	7	7	7	3	0	2	3	0	0	4	3	2	3	0	2	3	0	0	4	3	2	3	0	2	3	0	0	4	3	2	23.6	23.6	23.6	41.32	368	368	0	30.077	11.7	0	10.1	11.7	0
NNU_05440-RA	NNU_05440-RA	2	2	2		1	2	2	2	1	1	1	2	0	0	2	0	0	1	1	1	2	0	0	2	0	0	1	1	1	2	0	0	2	0	0	18.6	18.6	18.6	20.02	172	172	0	8.7698	9.3	9.3	9.3	18.6	0
NNU_05447-RA	NNU_05447-RA	2	1	1		1	2	1	1	2	0	1	1	0	1	0	1	1	1	0	0	0	0	0	0	0	0	1	0	0	0	0	0	0	0	0	16.2	7.1	7.1	22.652	198	198	0	3.2504	16.2	0	9.1	9.1	0
NNU_05449-RA	NNU_05449-RA	2	2	2		1	2	2	2	2	0	0	0	0	0	1	0	0	2	0	0	0	0	0	1	0	0	2	0	0	0	0	0	1	0	0	6.7	6.7	6.7	47.08	421	421	0	2.9389	6.7	0	0	0	0
NNU_05482-RA	NNU_05482-RA	15	15	15		1	15	15	15	8	3	3	12	0	2	8	3	2	8	3	3	12	0	2	8	3	2	8	3	3	12	0	2	8	3	2	27	27	27	97.646	862	862	0	104.08	15.5	5.1	5	22.2	0
NNU_05487-RA	NNU_05487-RA	1	1	1		1	1	1	1	0	0	0	0	0	0	0	0	1	0	0	0	0	0	0	0	0	1	0	0	0	0	0	0	0	0	1	3.4	3.4	3.4	63.67	558	558	0.0035503	2.059	0	0	0	0	0
NNU_05504-RA;NNU_23324-RA	NNU_05504-RA	3;1	3;1	3;1		2	3	3	3	2	0	0	0	0	0	1	0	0	2	0	0	0	0	0	1	0	0	2	0	0	0	0	0	1	0	0	7.7	7.7	7.7	60.885	544	544;588	0	3.4976	4.4	0	0	0	0
NNU_05540-RA	NNU_05540-RA	4	4	4		1	4	4	4	0	0	0	1	0	0	3	0	0	0	0	0	1	0	0	3	0	0	0	0	0	1	0	0	3	0	0	7.2	7.2	7.2	91.547	802	802	0	10.501	0	0	0	1.4	0
NNU_05552-RA	NNU_05552-RA	2	2	2		1	2	2	2	2	0	0	0	0	0	1	0	0	2	0	0	0	0	0	1	0	0	2	0	0	0	0	0	1	0	0	7.4	7.4	7.4	42.728	391	391	0	8.1121	7.4	0	0	0	0
NNU_05559-RA	NNU_05559-RA	2	1	1		1	2	1	1	2	0	1	0	0	0	0	0	0	1	0	0	0	0	0	0	0	0	1	0	0	0	0	0	0	0	0	4.2	2.4	2.4	64.321	575	575	0	2.7178	4.2	0	1.7	0	0
NNU_05588-RA	NNU_05588-RA	1	1	1		1	1	1	1	1	0	0	0	0	0	0	0	0	1	0	0	0	0	0	0	0	0	1	0	0	0	0	0	0	0	0	5	5	5	36.034	320	320	0	2.6852	5	0	0	0	0
NNU_05597-RA	NNU_05597-RA	14	9	9		1	14	9	9	11	5	5	2	0	1	13	4	5	6	4	3	1	0	0	9	3	4	6	4	3	1	0	0	9	3	4	43.4	29	29	48.423	424	424	0	56.296	34.7	19.6	17.5	9.7	0
NNU_05609-RA	NNU_05609-RA	4	4	4		1	4	4	4	2	1	2	0	0	0	2	0	1	2	1	2	0	0	0	2	0	1	2	1	2	0	0	0	2	0	1	12.2	12.2	12.2	53.591	482	482	0	12.844	3.3	4.6	6.2	0	0
NNU_05615-RA;NNU_15177-RA	NNU_05615-RA;NNU_15177-RA	10;8	10;8	10;8	;	2	10	10	10	6	5	5	6	3	7	3	5	5	6	5	5	6	3	7	3	5	5	6	5	5	6	3	7	3	5	5	44.2	44.2	44.2	17.485	156	156;139	0	32.058	37.8	28.8	34.6	33.3	17.9
NNU_05631-RA	NNU_05631-RA	7	1	0		1	7	1	0	5	1	2	3	1	3	2	2	2	1	0	1	1	0	1	0	1	1	0	0	0	0	0	0	0	0	0	45.9	8.3	0	15.596	133	133	0	2.6295	33.1	7.5	15.8	21.1	7.5
NNU_05645-RA	NNU_05645-RA	4	4	4		1	4	4	4	4	0	0	0	0	0	2	0	0	4	0	0	0	0	0	2	0	0	4	0	0	0	0	0	2	0	0	8	8	8	54.729	486	486	0	8.0334	8	0	0	0	0
NNU_05648-RA	NNU_05648-RA	1	1	1		1	1	1	1	1	0	0	0	0	0	1	0	0	1	0	0	0	0	0	1	0	0	1	0	0	0	0	0	1	0	0	2.9	2.9	2.9	45.83	415	415	0.0035545	2.0877	2.9	0	0	0	0
NNU_05661-RA;NNU_14115-RA	NNU_05661-RA	9;1	9;1	9;1		2	9	9	9	8	2	3	3	1	1	3	3	1	8	2	3	3	1	1	3	3	1	8	2	3	3	1	1	3	3	1	15.5	15.5	15.5	90.813	833	833;586	0	35.257	13.9	3.7	5.5	4.8	2.2
NNU_05663-RA	NNU_05663-RA	1	1	1		1	1	1	1	0	0	0	1	0	1	0	0	0	0	0	0	1	0	1	0	0	0	0	0	0	1	0	1	0	0	0	1.2	1.2	1.2	69.043	655	655	0.0057648	1.8718	0	0	0	1.2	0
NNU_05692-RA;NNU_14087-RA	NNU_05692-RA;NNU_14087-RA	3;2	3;2	3;2	;	2	3	3	3	3	0	0	0	0	0	1	0	0	3	0	0	0	0	0	1	0	0	3	0	0	0	0	0	1	0	0	10.7	10.7	10.7	33.387	300	300;116	0	16.674	10.7	0	0	0	0
NNU_05694-RA	NNU_05694-RA	3	3	3		1	3	3	3	2	1	1	1	0	1	0	0	0	2	1	1	1	0	1	0	0	0	2	1	1	1	0	1	0	0	0	23.3	23.3	23.3	18.393	163	163	0	7.3729	16	7.4	7.4	6.7	0
NNU_05699-RA	NNU_05699-RA	3	3	3		1	3	3	3	1	0	0	1	0	0	1	0	0	1	0	0	1	0	0	1	0	0	1	0	0	1	0	0	1	0	0	18.9	18.9	18.9	26.734	243	243	0	8.5117	7.4	0	0	7	0
NNU_05710-RA	NNU_05710-RA	15	3	3		1	15	3	3	9	6	10	7	5	9	8	6	7	1	0	1	1	0	1	1	0	0	1	0	1	1	0	1	1	0	0	50.4	10.6	10.6	28.66	246	246	0	5.4022	41.5	31.7	39.4	34.6	27.6
NNU_05715-RA	NNU_05715-RA	5	5	4		1	5	5	4	1	1	0	5	0	1	1	1	1	1	1	0	5	0	1	1	1	1	1	1	0	4	0	1	1	1	1	41.8	41.8	34.5	19.9	177	177	0	29.208	6.2	14.1	0	41.8	0
NNU_05724-RA	NNU_05724-RA	7	7	4		1	7	7	4	4	6	6	6	3	5	2	3	3	4	6	6	6	3	5	2	3	3	2	3	4	3	1	3	0	1	1	45.8	45.8	28	19.146	168	168	0	84.03	28.6	45.2	45.8	39.9	25.6
NNU_05737-RA	NNU_05737-RA	1	1	1		1	1	1	1	1	0	0	0	0	0	0	0	0	1	0	0	0	0	0	0	0	0	1	0	0	0	0	0	0	0	0	12.9	12.9	12.9	9.898	85	85	0.0076249	1.8189	12.9	0	0	0	0
NNU_05740-RA	NNU_05740-RA	5	4	1		1	5	4	1	3	1	1	2	0	2	1	0	1	3	0	0	2	0	1	0	0	0	1	0	0	1	0	0	0	0	0	13.2	11.4	2.5	48.945	438	438	0	10.412	8.2	1.8	1.8	5.7	0
NNU_05753-RA;NNU_14013-RA;NNU_19624-RA	NNU_05753-RA	5;2;1	5;2;1	5;2;1		3	5	5	5	2	1	0	3	0	0	3	1	1	2	1	0	3	0	0	3	1	1	2	1	0	3	0	0	3	1	1	25	25	25	30.083	268	268;134;212	0	24.986	8.2	3.4	0	14.2	0
NNU_05755-RA;NNU_24658-RA;NNU_12917-RA	NNU_05755-RA	10;2;1	10;2;1	3;0;0		3	10	10	3	6	4	2	5	2	5	7	4	3	6	4	2	5	2	5	7	4	3	1	1	1	2	1	2	1	1	1	42.3	42.3	10.4	22.588	201	201;347;231	0	76.216	31.3	22.9	11.9	27.9	11.9
NNU_05756-RA	NNU_05756-RA	2	2	2		1	2	2	2	1	1	1	0	0	0	0	0	0	1	1	1	0	0	0	0	0	0	1	1	1	0	0	0	0	0	0	13.2	13.2	13.2	35.822	318	318	0	2.99	8.2	8.2	5	0	0
NNU_05764-RA	NNU_05764-RA	1	1	1		1	1	1	1	1	0	0	1	0	0	0	0	0	1	0	0	1	0	0	0	0	0	1	0	0	1	0	0	0	0	0	3.2	3.2	3.2	62.024	561	561	0	2.6335	3.2	0	0	3.2	0
NNU_05767-RA	NNU_05767-RA	10	9	9		1	10	9	9	8	4	4	0	1	0	2	1	1	7	3	3	0	0	0	1	0	0	7	3	3	0	0	0	1	0	0	14.9	13.6	13.6	95.862	840	840	0	18.16	11.1	6.2	6.2	0	1.3
NNU_05777-RA;NNU_22867-RA	NNU_05777-RA	9;3	9;3	1;0		2	9	9	1	6	6	7	3	0	0	5	4	4	6	6	7	3	0	0	5	4	4	0	0	1	0	0	0	0	0	0	54	54	8	33.207	300	300;251	0	101.08	33	32	43.7	16.7	0
NNU_05780-RA;NNU_13991-RA;NNU_03761-RA	NNU_05780-RA;NNU_13991-RA;NNU_03761-RA	6;6;6	6;6;6	6;6;6	;;	3	6	6	6	5	0	1	3	1	3	1	0	1	5	0	1	3	1	3	1	0	1	5	0	1	3	1	3	1	0	1	19.8	19.8	19.8	23.33	197	197;209;256	0	39.142	15.7	0	8.6	13.7	8.6
NNU_05787-RA	NNU_05787-RA	3	3	3		1	3	3	3	3	0	0	0	0	0	0	0	0	3	0	0	0	0	0	0	0	0	3	0	0	0	0	0	0	0	0	4.1	4.1	4.1	115.6	1019	1019	0	5.3007	4.1	0	0	0	0
NNU_05799-RA	NNU_05799-RA	1	1	1		1	1	1	1	0	0	0	0	0	0	1	0	0	0	0	0	0	0	0	1	0	0	0	0	0	0	0	0	1	0	0	3.1	3.1	3.1	59.758	542	542	0	2.8394	0	0	0	0	0
NNU_05804-RA	NNU_05804-RA	1	1	1		1	1	1	1	1	0	0	0	0	0	0	0	0	1	0	0	0	0	0	0	0	0	1	0	0	0	0	0	0	0	0	2.1	2.1	2.1	85.692	791	791	0.0035686	2.1053	2.1	0	0	0	0
NNU_05814-RA	NNU_05814-RA	7	2	2		1	7	2	2	4	2	3	2	0	1	4	1	1	1	0	1	1	0	0	2	0	0	1	0	1	1	0	0	2	0	0	29.1	9.5	9.5	33.041	296	296	0	19.557	16.2	8.1	16.9	10.8	0
NNU_05831-RA;NNU_14165-RA	NNU_05831-RA;NNU_14165-RA	1;1	1;1	1;1	;	2	1	1	1	1	0	0	0	0	0	0	0	0	1	0	0	0	0	0	0	0	0	1	0	0	0	0	0	0	0	0	3.1	3.1	3.1	33.536	295	295;364	0.0024058	2.1856	3.1	0	0	0	0
NNU_05843-RA	NNU_05843-RA	30	30	14		1	30	30	14	28	16	17	6	2	2	21	13	14	28	16	17	6	2	2	21	13	14	14	6	6	4	2	1	10	5	5	57.7	57.7	29.1	66.12	608	608	0	277.21	56.1	32.6	37.2	15.3	7.4
NNU_05857-RA	NNU_05857-RA	10	5	5		1	10	5	5	6	3	2	3	2	2	8	4	5	2	2	1	1	1	1	3	2	2	2	2	1	1	1	1	3	2	2	30.1	17.6	17.6	46.952	448	448	0	25.594	14.3	10.9	5.8	10.9	8.9
NNU_05859-RA	NNU_05859-RA	2	2	2		1	2	2	2	1	0	0	0	0	0	1	0	0	1	0	0	0	0	0	1	0	0	1	0	0	0	0	0	1	0	0	5.5	5.5	5.5	65.921	595	595	0	3.4824	3	0	0	0	0
NNU_05861-RA;NNU_13875-RA	NNU_05861-RA;NNU_13875-RA	3;3	3;3	3;3	;	2	3	3	3	3	0	1	1	0	0	1	1	0	3	0	1	1	0	0	1	1	0	3	0	1	1	0	0	1	1	0	12	12	12	31.925	292	292;301	0	5.2043	12	0	4.8	4.8	0
NNU_05865-RA	NNU_05865-RA	3	3	3		1	3	3	3	1	1	0	0	0	0	1	0	1	1	1	0	0	0	0	1	0	1	1	1	0	0	0	0	1	0	1	18.5	18.5	18.5	35.409	329	329	0	8.8962	9.7	4.9	0	0	0
NNU_05868-RA;NNU_02323-RA;NNU_13882-RA;NNU_13883-RA;NNU_08838-RA;NNU_25635-RA;NNU_09671-RA;NNU_21881-RA;NNU_25145-RA;NNU_12180-RA	NNU_05868-RA	3;1;1;1;1;1;1;1;1;1	3;1;1;1;1;1;1;1;1;1	2;0;0;1;0;0;0;0;0;0		10	3	3	2	2	0	1	1	0	2	2	0	0	2	0	1	1	0	2	2	0	0	1	0	1	1	0	1	1	0	0	10.1	10.1	6.9	35.681	318	318;162;163;196;305;371;371;390;469;478	0	10.453	6.3	0	3.1	3.1	0
NNU_05877-RA	NNU_05877-RA	1	1	1		1	1	1	1	0	0	0	0	0	0	1	0	0	0	0	0	0	0	0	1	0	0	0	0	0	0	0	0	1	0	0	14.3	14.3	14.3	8.9219	77	77	0.0035184	1.9955	0	0	0	0	0
NNU_05881-RA	NNU_05881-RA	1	1	1		1	1	1	1	1	1	1	1	0	1	1	1	0	1	1	1	1	0	1	1	1	0	1	1	1	1	0	1	1	1	0	20.5	20.5	20.5	8.5184	73	73	0	6.4197	20.5	20.5	20.5	20.5	0
NNU_05884-RA	NNU_05884-RA	16	16	16		1	16	16	16	12	4	3	7	0	1	5	2	3	12	4	3	7	0	1	5	2	3	12	4	3	7	0	1	5	2	3	47.1	47.1	47.1	48.25	420	420	0	53.234	37.4	11	7.6	23.8	0
NNU_05887-RA;NNU_17297-RA;NNU_13911-RA;NNU_04878-RA;NNU_00495-RA	NNU_05887-RA;NNU_17297-RA;NNU_13911-RA	8;7;4;3;2	8;7;4;3;2	8;7;4;3;2	;;	5	8	8	8	7	2	3	0	0	0	6	2	2	7	2	3	0	0	0	6	2	2	7	2	3	0	0	0	6	2	2	55.4	55.4	55.4	22.019	193	193;193;274;109;193	0	19.313	44	16.6	22.8	0	0
NNU_05895-RA	NNU_05895-RA	39	39	9		1	39	39	9	28	26	29	7	9	10	27	26	26	28	26	29	7	9	10	27	26	26	8	6	6	1	2	2	9	5	7	65.2	65.2	16.1	53.007	485	485	0	323.31	58.1	53.4	60.6	22.1	28
NNU_05903-RA	NNU_05903-RA	4	4	4		1	4	4	4	3	1	0	0	0	0	0	0	0	3	1	0	0	0	0	0	0	0	3	1	0	0	0	0	0	0	0	13.4	13.4	13.4	40.33	357	357	0	5.0275	10.4	3.1	0	0	0
NNU_05907-RA	NNU_05907-RA	14	14	9		1	14	14	9	13	8	5	11	7	8	10	7	6	13	8	5	11	7	8	10	7	6	9	4	3	6	4	5	6	4	4	47.5	47.5	28.6	37.615	339	339	0	201.38	47.5	28.6	20.4	36.9	27.7
NNU_05972-RA	NNU_05972-RA	2	2	2		1	2	2	2	1	0	0	1	0	0	0	0	0	1	0	0	1	0	0	0	0	0	1	0	0	1	0	0	0	0	0	12.7	12.7	12.7	24.668	221	221	0	5.1385	5	0	0	7.7	0
NNU_05991-RA	NNU_05991-RA	1	1	1		1	1	1	1	0	0	0	1	0	0	0	0	0	0	0	0	1	0	0	0	0	0	0	0	0	1	0	0	0	0	0	2.8	2.8	2.8	54.271	496	496	0	3.2797	0	0	0	2.8	0
NNU_06006-RA	NNU_06006-RA	20	20	19		1	20	20	19	15	4	5	11	3	6	14	8	12	15	4	5	11	3	6	14	8	12	14	3	4	10	2	5	14	7	11	47.7	47.7	45.7	51.015	470	470	0	94.592	36.8	9.8	13.8	31.1	8.3
NNU_06037-RA	NNU_06037-RA	4	4	4		1	4	4	4	3	1	0	3	0	2	3	0	0	3	1	0	3	0	2	3	0	0	3	1	0	3	0	2	3	0	0	75.3	75.3	75.3	10.455	97	97	0	25.89	52.6	22.7	0	59.8	0
NNU_06045-RA	NNU_06045-RA	2	2	2		1	2	2	2	1	0	0	0	0	0	0	1	1	1	0	0	0	0	0	0	1	1	1	0	0	0	0	0	0	1	1	3.1	3.1	3.1	86.192	770	770	0	2.9011	1.6	0	0	0	0
NNU_06058-RA	NNU_06058-RA	10	10	6		1	10	10	6	9	7	7	7	7	7	5	5	6	9	7	7	7	7	7	5	5	6	6	5	5	5	5	5	4	4	5	88.9	88.9	67.8	10.174	90	90	0	66.136	88.9	81.1	81.1	78.9	81.1
NNU_06076-RA;NNU_10992-RA	NNU_06076-RA;NNU_10992-RA	5;3	4;2	4;2	;	2	5	4	4	4	1	1	0	0	0	0	0	1	3	1	0	0	0	0	0	0	1	3	1	0	0	0	0	0	0	1	12.4	10.3	10.3	69.119	603	603;607	0	11.565	10.3	3.6	2.2	0	0
NNU_06116-RA	NNU_06116-RA	1	1	1		1	1	1	1	0	0	0	0	0	0	0	0	1	0	0	0	0	0	0	0	0	1	0	0	0	0	0	0	0	0	1	2.6	2.6	2.6	66.693	609	609	0	3.6259	0	0	0	0	0
NNU_06152-RA	NNU_06152-RA	6	6	6		1	6	6	6	1	0	0	4	0	4	5	5	3	1	0	0	4	0	4	5	5	3	1	0	0	4	0	4	5	5	3	9.2	9.2	9.2	97.51	912	912	0	27.078	1.4	0	0	5.9	0
NNU_06162-RA	NNU_06162-RA	1	1	1		1	1	1	1	0	0	0	0	0	0	1	0	0	0	0	0	0	0	0	1	0	0	0	0	0	0	0	0	1	0	0	3.8	3.8	3.8	29.399	263	263	0	3.399	0	0	0	0	0
NNU_06166-RA	NNU_06166-RA	2	2	2		1	2	2	2	1	0	0	1	0	0	1	0	0	1	0	0	1	0	0	1	0	0	1	0	0	1	0	0	1	0	0	6.7	6.7	6.7	49.913	450	450	0	4.4022	3.8	0	0	2.9	0
NNU_06180-RA;NNU_06768-RA	NNU_06180-RA;NNU_06768-RA	4;2	4;2	4;2	;	2	4	4	4	4	1	3	0	0	0	1	2	0	4	1	3	0	0	0	1	2	0	4	1	3	0	0	0	1	2	0	14	14	14	53.064	463	463;447	0	38.78	14	2.6	11.4	0	0
NNU_06182-RA	NNU_06182-RA	2	2	2		1	2	2	2	1	1	0	0	0	0	1	0	0	1	1	0	0	0	0	1	0	0	1	1	0	0	0	0	1	0	0	7.7	7.7	7.7	35.867	324	324	0	2.9373	3.7	4	0	0	0
NNU_06195-RA	NNU_06195-RA	1	1	1		1	1	1	1	0	1	0	0	0	0	1	0	0	0	1	0	0	0	0	1	0	0	0	1	0	0	0	0	1	0	0	1.5	1.5	1.5	128.58	1118	1118	0.0054138	1.9134	0	1.5	0	0	0
NNU_06197-RA;NNU_06757-RA;NNU_09357-RA;NNU_21799-RA	NNU_06197-RA	9;3;1;1	9;3;1;1	9;3;1;1		4	9	9	9	9	0	2	1	0	0	2	1	0	9	0	2	1	0	0	2	1	0	9	0	2	1	0	0	2	1	0	18.6	18.6	18.6	60.585	554	554;599;140;158	0	23.006	18.6	0	6.3	3.1	0
NNU_06198-RA;NNU_24419-RA;NNU_11708-RA	NNU_06198-RA;NNU_24419-RA	8;4;2	8;4;2	2;1;0	;	3	8	8	2	8	2	2	0	0	0	4	1	2	8	2	2	0	0	0	4	1	2	2	0	1	0	0	0	2	0	1	50	50	8.3	16.535	144	144;167;79	0	17.534	50	16	12.5	0	0
NNU_06216-RA	NNU_06216-RA	6	6	6		1	6	6	6	3	2	1	3	0	4	6	3	3	3	2	1	3	0	4	6	3	3	3	2	1	3	0	4	6	3	3	27.5	27.5	27.5	31.233	280	280	0	38.835	18.6	11.4	6.8	18.6	0
NNU_06219-RA	NNU_06219-RA	3	3	3		1	3	3	3	1	0	1	0	0	0	1	0	0	1	0	1	0	0	0	1	0	0	1	0	1	0	0	0	1	0	0	9.5	9.5	9.5	52.701	476	476	0.0008471	2.5168	2.3	0	2.3	0	0
NNU_06228-RA;NNU_06726-RA;NNU_11658-RA;NNU_00733-RA;NNU_05195-RA	NNU_06228-RA	5;2;1;1;1	5;2;1;1;1	5;2;1;1;1		5	5	5	5	0	0	0	0	0	0	4	3	2	0	0	0	0	0	0	4	3	2	0	0	0	0	0	0	4	3	2	24.1	24.1	24.1	29.598	266	266;266;102;110;158	0	21.925	0	0	0	0	0
NNU_06243-RA	NNU_06243-RA	5	5	5		1	5	5	5	4	0	2	1	1	0	3	0	0	4	0	2	1	1	0	3	0	0	4	0	2	1	1	0	3	0	0	8.5	8.5	8.5	105.94	937	937	0	24.676	7.4	0	3	1.8	1.2
NNU_06246-RA	NNU_06246-RA	3	2	2		1	3	2	2	1	1	1	3	1	1	1	1	1	0	0	0	2	0	0	0	0	0	0	0	0	2	0	0	0	0	0	33.3	22.5	22.5	15.772	138	138	0	3.6078	10.9	10.9	10.9	33.3	10.9
NNU_06249-RA;NNU_24610-RA	NNU_06249-RA	8;2	8;2	1;0		2	8	8	1	7	5	6	6	4	7	6	6	7	7	5	6	6	4	7	6	6	7	1	1	0	1	1	1	1	1	1	53.3	53.3	13.2	17.619	152	152;100	0	189.1	47.4	40.8	34.2	42.8	32.2
NNU_06252-RA	NNU_06252-RA	11	6	6		1	11	6	6	7	5	8	5	1	5	5	3	4	4	4	5	3	0	2	2	2	2	4	4	5	3	0	2	2	2	2	42.4	29.5	29.5	39.812	370	370	0	56.083	26.5	21.1	33.2	17.6	3.2
NNU_06276-RA	NNU_06276-RA	5	5	5		1	5	5	5	3	1	2	0	0	0	0	0	0	3	1	2	0	0	0	0	0	0	3	1	2	0	0	0	0	0	0	9	9	9	94.202	890	890	0	28.384	4.4	2	4.5	0	0
NNU_06291-RA	NNU_06291-RA	1	1	1		1	1	1	1	0	0	0	0	0	0	1	0	0	0	0	0	0	0	0	1	0	0	0	0	0	0	0	0	1	0	0	0.9	0.9	0.9	231.75	2023	2023	0	3.4893	0	0	0	0	0
NNU_06294-RA	NNU_06294-RA	2	1	1		1	2	1	1	0	0	0	0	0	0	2	1	1	0	0	0	0	0	0	1	0	0	0	0	0	0	0	0	1	0	0	6.3	2.7	2.7	39.818	367	367	0.00084998	2.5296	0	0	0	0	0
NNU_06309-RA	NNU_06309-RA	3	3	3		1	3	3	3	2	0	1	3	0	0	1	1	0	2	0	1	3	0	0	1	1	0	2	0	1	3	0	0	1	1	0	24.6	24.6	24.6	26.33	248	248	0	34.624	15.7	0	7.7	24.6	0
NNU_06322-RA	NNU_06322-RA	14	14	14		1	14	14	14	8	2	2	9	0	1	8	3	2	8	2	2	9	0	1	8	3	2	8	2	2	9	0	1	8	3	2	40.4	40.4	40.4	42.388	356	356	0	50.425	27	9.6	9.6	29.2	0
NNU_06323-RA;NNU_24631-RA	NNU_06323-RA	15;2	15;2	7;1		2	15	15	7	11	3	2	3	2	5	7	2	1	11	3	2	3	2	5	7	2	1	6	1	0	2	1	1	3	0	0	32.1	32.1	17.4	46.656	430	430;245	0	67.659	21.9	10.7	4.9	8.1	5.1
NNU_06344-RA	NNU_06344-RA	2	2	2		1	2	2	2	0	0	0	0	0	0	2	0	0	0	0	0	0	0	0	2	0	0	0	0	0	0	0	0	2	0	0	4.1	4.1	4.1	64.701	564	564	0.0012626	2.4719	0	0	0	0	0
NNU_06366-RA	NNU_06366-RA	10	10	8		1	10	10	8	5	4	6	10	4	7	6	2	4	5	4	6	10	4	7	6	2	4	5	4	6	8	3	5	5	2	4	49.1	49.1	38.6	31.574	285	285	0	164.3	25.3	19.3	32.3	49.1	22.5
NNU_06375-RA	NNU_06375-RA	8	8	8		1	8	8	8	5	0	0	5	0	0	4	1	1	5	0	0	5	0	0	4	1	1	5	0	0	5	0	0	4	1	1	48.2	48.2	48.2	24.499	222	222	0	30.722	31.5	0	0	36	0
NNU_06391-RA	NNU_06391-RA	14	13	13		1	14	13	13	10	3	3	12	3	8	11	4	2	10	2	2	11	3	7	11	3	2	10	2	2	11	3	7	11	3	2	40.3	37.8	37.8	37.518	347	347	0	96.28	33.1	17.3	17.3	39.2	14.7
NNU_06393-RA;NNU_23494-RA;NNU_14798-RA;NNU_23386-RA	NNU_06393-RA	5;1;1;1	5;1;1;1	3;1;1;1		4	5	5	3	4	2	2	1	0	0	4	1	2	4	2	2	1	0	0	4	1	2	3	2	1	1	0	0	3	1	2	31.6	31.6	20.9	22.088	196	196;165;167;177	0	20.127	26.5	12.2	13.8	8.2	0
NNU_06402-RA	NNU_06402-RA	2	2	2		1	2	2	2	2	0	0	1	0	0	1	0	1	2	0	0	1	0	0	1	0	1	2	0	0	1	0	0	1	0	1	8.8	8.8	8.8	28.706	260	260	0	3.7844	8.8	0	0	4.6	0
NNU_06404-RA;NNU_04169-RA	NNU_06404-RA	10;1	10;1	9;1		2	10	10	9	7	7	8	9	6	8	6	8	7	7	7	8	9	6	8	6	8	7	6	6	7	8	5	7	5	7	6	58.8	58.8	48.6	16.341	148	148;89	0	223.08	42.6	58.1	58.8	58.8	58.1
NNU_06408-RA	NNU_06408-RA	1	1	1		1	1	1	1	1	0	0	0	0	0	0	0	0	1	0	0	0	0	0	0	0	0	1	0	0	0	0	0	0	0	0	14.9	14.9	14.9	9.6897	87	87	0.0020383	2.2891	14.9	0	0	0	0
NNU_06410-RA;NNU_20055-RA	NNU_06410-RA	12;3	12;3	11;3		2	12	12	11	6	1	0	5	0	2	9	7	7	6	1	0	5	0	2	9	7	7	5	0	0	5	0	1	9	6	7	39.7	39.7	35.5	38.693	358	358;372	0	44.074	22.1	4.2	0	19.3	0
NNU_06421-RA;NNU_20073-RA;NNU_06715-RA	NNU_06421-RA;NNU_20073-RA;NNU_06715-RA	8;8;8	1;1;1	1;1;1	;;	3	8	1	1	7	5	7	6	4	7	6	6	7	1	1	1	1	1	1	1	1	1	1	1	1	1	1	1	1	1	1	68.6	16.9	16.9	13.639	118	118;152;186	0	92.869	61	52.5	61	55.1	41.5
NNU_06467-RA	NNU_06467-RA	6	4	3		1	6	4	3	5	3	3	4	2	4	3	4	2	3	2	2	3	1	3	2	3	1	2	1	1	2	0	2	1	2	0	25.9	19.8	16	31.221	293	293	0	15.681	20.5	13.7	13.7	18.4	7.8
NNU_06473-RA;NNU_19975-RA;NNU_14794-RA	NNU_06473-RA	5;2;1	5;2;1	5;2;1		3	5	5	5	3	1	2	5	1	2	4	2	2	3	1	2	5	1	2	4	2	2	3	1	2	5	1	2	4	2	2	37.4	37.4	37.4	19.337	195	195;169;166	0	36.825	26.2	6.2	17.4	37.4	11.3
NNU_06483-RA	NNU_06483-RA	1	1	1		1	1	1	1	0	0	0	1	0	0	1	0	0	0	0	0	1	0	0	1	0	0	0	0	0	1	0	0	1	0	0	2.7	2.7	2.7	56.682	527	527	0.00168	2.4623	0	0	0	2.7	0
NNU_06486-RA	NNU_06486-RA	10	10	10		1	10	10	10	10	9	9	9	7	9	8	7	8	10	9	9	9	7	9	8	7	8	10	9	9	9	7	9	8	7	8	56.6	56.6	56.6	18.17	173	173	0	292.41	56.6	56.6	56.6	56.6	51.4
NNU_06487-RA	NNU_06487-RA	2	2	2		1	2	2	2	0	0	0	2	0	0	0	0	0	0	0	0	2	0	0	0	0	0	0	0	0	2	0	0	0	0	0	7	7	7	52.639	484	484	0	18.301	0	0	0	7	0
NNU_06493-RA	NNU_06493-RA	2	1	1		1	2	1	1	1	2	1	1	1	1	1	1	1	0	1	0	0	0	0	0	0	0	0	1	0	0	0	0	0	0	0	9.2	4.6	4.6	29.234	260	260	0.001261	2.4665	4.6	9.2	4.6	4.6	4.6
NNU_06494-RA	NNU_06494-RA	13	12	5		1	13	12	5	6	3	4	6	1	5	7	6	7	5	2	3	5	0	4	6	5	6	2	0	0	1	0	1	2	2	3	48.7	46.1	22	32.833	304	304	0	35.62	22	11.5	17.1	28	2.6
NNU_06496-RA	NNU_06496-RA	7	4	4		1	7	4	4	4	1	1	6	2	4	4	2	3	2	0	0	4	0	2	2	0	1	2	0	0	4	0	2	2	0	1	32.9	18.5	18.5	41.308	368	368	0	31.784	23.9	5.2	7.3	31	12.5
NNU_06504-RA;NNU_13465-RA	NNU_06504-RA;NNU_13465-RA	1;1	1;1	1;1	;	2	1	1	1	1	0	0	0	0	0	1	0	0	1	0	0	0	0	0	1	0	0	1	0	0	0	0	0	1	0	0	6.4	6.4	6.4	13.261	109	109;153	0	4.4628	6.4	0	0	0	0
NNU_06527-RA	NNU_06527-RA	40	19	19		1	40	19	19	34	28	32	12	12	12	28	23	25	14	12	13	5	2	4	13	10	12	14	12	13	5	2	4	13	10	12	61.7	32.5	32.5	84.692	765	765	0	283.87	49	46.4	52.5	22	19.6
NNU_06534-RA	NNU_06534-RA	6	6	5		1	6	6	5	3	0	0	4	0	1	3	1	0	3	0	0	4	0	1	3	1	0	3	0	0	3	0	1	3	0	0	34.1	34.1	28.6	24.494	217	217	0	23.239	16.1	0	0	21.7	0
NNU_06542-RA;NNU_16075-RA	NNU_06542-RA	3;1	3;1	3;1		2	3	3	3	2	0	1	2	0	1	3	1	2	2	0	1	2	0	1	3	1	2	2	0	1	2	0	1	3	1	2	11.4	11.4	11.4	41.973	387	387;387	0	14.821	8.3	0	4.7	7.8	0
NNU_06550-RA	NNU_06550-RA	7	2	2		1	7	2	2	4	0	1	1	0	1	5	2	0	0	0	0	0	0	0	2	0	0	0	0	0	0	0	0	2	0	0	21.5	6.3	6.3	47.015	441	441	0	2.9964	13.2	0	5	5	0
NNU_06557-RA;NNU_06556-RA;NNU_06555-RA	NNU_06557-RA;NNU_06556-RA;NNU_06555-RA	6;6;5	6;6;5	6;6;5	;;	3	6	6	6	5	3	3	3	1	4	4	3	3	5	3	3	3	1	4	4	3	3	5	3	3	3	1	4	4	3	3	54.8	54.8	54.8	8.6991	73	73;73;73	0	20.438	54.8	26	26	37	11
NNU_06564-RA	NNU_06564-RA	1	1	1		1	1	1	1	0	0	0	0	0	0	1	0	0	0	0	0	0	0	0	1	0	0	0	0	0	0	0	0	1	0	0	3.9	3.9	3.9	31.548	284	284	0.0035405	2.0441	0	0	0	0	0
NNU_06577-RA;NNU_15289-RA	NNU_06577-RA	23;1	23;1	23;1		2	23	23	23	16	7	9	7	4	9	15	8	13	16	7	9	7	4	9	15	8	13	16	7	9	7	4	9	15	8	13	43.1	43.1	43.1	53.901	492	492;237	0	143.36	32.1	15.2	21.1	22	13
NNU_06595-RA;NNU_13508-RA	NNU_06595-RA;NNU_13508-RA	7;6	1;0	1;0	;	2	7	1	1	7	2	3	2	0	2	5	2	2	1	0	0	0	0	0	0	0	0	1	0	0	0	0	0	0	0	0	30.1	5.8	5.8	29.285	259	259;203	0	3.14	30.1	8.1	13.5	10.4	0
NNU_06599-RA	NNU_06599-RA	6	6	1		1	6	6	1	5	0	1	0	0	0	4	1	0	5	0	1	0	0	0	4	1	0	1	0	1	0	0	0	1	0	0	19.6	19.6	2.6	50.73	464	464	0	17.52	16.2	0	2.6	0	0
NNU_06603-RA	NNU_06603-RA	2	2	2		1	2	2	2	0	0	0	2	0	1	0	0	0	0	0	0	2	0	1	0	0	0	0	0	0	2	0	1	0	0	0	11.3	11.3	11.3	45.058	424	424	0	22.924	0	0	0	11.3	0
NNU_06604-RA	NNU_06604-RA	4	4	4		1	4	4	4	1	0	0	4	0	0	1	0	0	1	0	0	4	0	0	1	0	0	1	0	0	4	0	0	1	0	0	16.9	16.9	16.9	46.969	439	439	0	12.376	2.5	0	0	16.9	0
NNU_06671-RA	NNU_06671-RA	2	2	2		1	2	2	2	1	0	0	0	0	0	1	0	0	1	0	0	0	0	0	1	0	0	1	0	0	0	0	0	1	0	0	8.1	8.1	8.1	36.796	332	332	0	5.5548	3	0	0	0	0
NNU_06675-RA	NNU_06675-RA	10	5	5		1	10	5	5	8	4	7	7	4	8	6	2	2	3	1	3	3	1	4	3	1	0	3	1	3	3	1	4	3	1	0	58.4	34.9	34.9	19.067	166	166	0	14.337	44.6	24.7	42.2	39.2	21.7
NNU_06681-RA;NNU_18918-RA;NNU_13437-RA;NNU_10860-RA;NNU_10596-RA	NNU_06681-RA;NNU_18918-RA	10;7;3;2;1	10;7;3;2;1	1;0;1;0;0	;	5	10	10	1	10	9	7	7	3	8	7	7	8	10	9	7	7	3	8	7	7	8	1	1	1	1	0	1	1	1	1	39.3	39.3	6.1	22.572	196	196;148;95;721;154	0	50.822	39.3	35.7	31.6	32.1	15.3
NNU_06684-RA	NNU_06684-RA	17	4	4		1	17	4	4	14	8	7	1	0	0	8	4	7	2	3	1	1	0	0	2	2	2	2	3	1	1	0	0	2	2	2	34.1	12.5	12.5	80.146	744	744	0	26.557	26.5	17.1	13.4	1.7	0
NNU_06688-RA	NNU_06688-RA	2	2	2		1	2	2	2	0	0	0	0	0	0	2	0	0	0	0	0	0	0	0	2	0	0	0	0	0	0	0	0	2	0	0	10.6	10.6	10.6	52.407	472	472	0	3.4714	0	0	0	0	0
NNU_06697-RA	NNU_06697-RA	9	6	6		1	9	6	6	4	2	4	9	1	4	5	3	2	3	1	3	6	1	2	4	2	1	3	1	3	6	1	2	4	2	1	29.5	19.3	19.3	39.696	363	363	0	44.436	14	6.9	13.5	29.5	6.6
NNU_06710-RA	NNU_06710-RA	2	2	2		1	2	2	2	2	0	1	1	0	1	0	0	0	2	0	1	1	0	1	0	0	0	2	0	1	1	0	1	0	0	0	9.4	9.4	9.4	34.367	310	310	0	6.0949	9.4	0	6.5	6.5	0
NNU_06711-RA	NNU_06711-RA	14	14	9		1	14	14	9	8	5	5	8	1	8	9	4	8	8	5	5	8	1	8	9	4	8	5	4	2	6	0	5	6	3	6	57.1	57.1	43.5	37.526	352	352	0	105.95	34.1	21.9	18.5	36.1	3.4
NNU_06718-RA	NNU_06718-RA	16	16	16		1	16	16	16	10	3	5	10	3	5	7	2	4	10	3	5	10	3	5	7	2	4	10	3	5	10	3	5	7	2	4	39.5	39.5	39.5	45.582	415	415	0	85.689	24.6	7.7	16.9	24.6	11.1
NNU_06738-RA;NNU_06221-RA	NNU_06738-RA	4;1	4;1	4;1		2	4	4	4	4	1	1	0	0	0	1	0	0	4	1	1	0	0	0	1	0	0	4	1	1	0	0	0	1	0	0	5.8	5.8	5.8	99.822	883	883;874	0	9.8902	5.8	1.9	1.4	0	0
NNU_06761-RA	NNU_06761-RA	9	3	3		1	9	3	3	6	2	3	3	0	2	4	4	5	1	1	1	1	0	1	2	2	2	1	1	1	1	0	1	2	2	2	44.4	21.9	21.9	16.988	151	151	0	7.0504	26.5	17.2	23.8	18.5	0
NNU_06766-RA	NNU_06766-RA	1	1	1		1	1	1	1	1	0	1	0	0	0	1	0	0	1	0	1	0	0	0	1	0	0	1	0	1	0	0	0	1	0	0	8.8	8.8	8.8	18.578	170	170	0	4.631	8.8	0	8.8	0	0
NNU_06777-RA	NNU_06777-RA	2	2	2		1	2	2	2	2	0	1	0	0	0	0	1	0	2	0	1	0	0	0	0	1	0	2	0	1	0	0	0	0	1	0	8.9	8.9	8.9	41.605	393	393	0	6.4119	8.9	0	3.1	0	0
NNU_06780-RA	NNU_06780-RA	7	7	7		1	7	7	7	4	2	1	3	1	1	2	1	2	4	2	1	3	1	1	2	1	2	4	2	1	3	1	1	2	1	2	46	46	46	23.56	215	215	0	16.535	24.2	14.4	4.2	22.8	10.7
NNU_06785-RA	NNU_06785-RA	10	10	8		1	10	10	8	7	4	6	8	4	8	5	4	4	7	4	6	8	4	8	5	4	4	6	4	5	6	3	7	5	4	4	45.8	45.8	34.3	25.445	236	236	0	72.942	30.1	16.5	30.1	41.9	25.4
NNU_06799-RA	NNU_06799-RA	1	1	1		1	1	1	1	0	0	0	0	0	0	1	0	0	0	0	0	0	0	0	1	0	0	0	0	0	0	0	0	1	0	0	3.2	3.2	3.2	54.628	500	500	0	3.5129	0	0	0	0	0
NNU_06804-RA	NNU_06804-RA	1	1	1		1	1	1	1	0	0	0	0	0	0	1	0	0	0	0	0	0	0	0	1	0	0	0	0	0	0	0	0	1	0	0	1.7	1.7	1.7	107.85	966	966	0	3.5061	0	0	0	0	0
NNU_06817-RA	NNU_06817-RA	4	4	4		1	4	4	4	0	0	3	2	0	0	1	0	1	0	0	3	2	0	0	1	0	1	0	0	3	2	0	0	1	0	1	11.8	11.8	11.8	56.333	498	498	0	19.961	0	0	8.6	5.6	0
NNU_06843-RA	NNU_06843-RA	48	48	39		1	48	48	39	11	5	3	1	0	2	29	34	37	11	5	3	1	0	2	29	34	37	10	5	3	1	0	2	23	26	29	60.3	60.3	52.2	96.065	882	882	0	323.31	12.8	11.5	4.8	1.2	0
NNU_06849-RA	NNU_06849-RA	5	5	5		1	5	5	5	2	0	0	1	0	2	4	0	1	2	0	0	1	0	2	4	0	1	2	0	0	1	0	2	4	0	1	4.1	4.1	4.1	159.16	1450	1450	0	10.22	1.6	0	0	0.6	0
NNU_06856-RA	NNU_06856-RA	1	1	1		1	1	1	1	1	0	0	1	0	0	1	0	0	1	0	0	1	0	0	1	0	0	1	0	0	1	0	0	1	0	0	18	18	18	11.374	100	100	0	3.718	18	0	0	18	0
NNU_06860-RA;NNU_01006-RA;NNU_16472-RA;NNU_16467-RA;NNU_08944-RA;NNU_08943-RA;NNU_17547-RA;NNU_07140-RA;NNU_22359-RA;NNU_12590-RA;NNU_18860-RA	NNU_06860-RA;NNU_01006-RA;NNU_16472-RA;NNU_16467-RA;NNU_08944-RA	5;5;3;3;3;2;1;1;1;1;1	5;5;3;3;3;2;1;1;1;1;1	2;2;0;0;0;0;0;0;0;0;0	;;;;	11	5	5	2	3	3	3	4	2	3	2	2	2	3	3	3	4	2	3	2	2	2	2	1	1	1	0	1	1	0	0	41.7	41.7	25.2	14.68	139	139;139;133;136;168;136;93;103;145;152;180	0	23.87	31.7	20.1	20.1	25.2	11.5
NNU_06864-RA	NNU_06864-RA	1	1	1		1	1	1	1	0	0	0	0	0	0	1	0	0	0	0	0	0	0	0	1	0	0	0	0	0	0	0	0	1	0	0	2.3	2.3	2.3	79.041	724	724	0	3.5701	0	0	0	0	0
NNU_06868-RA;NNU_02898-RA	NNU_06868-RA;NNU_02898-RA	1;1	1;1	1;1	;	2	1	1	1	1	0	1	0	0	0	1	0	0	1	0	1	0	0	0	1	0	0	1	0	1	0	0	0	1	0	0	7.3	7.3	7.3	16.974	150	150;537	0.0024145	2.21	7.3	0	7.3	0	0
NNU_06872-RA	NNU_06872-RA	1	1	1		1	1	1	1	1	0	0	0	0	0	1	0	0	1	0	0	0	0	0	1	0	0	1	0	0	0	0	0	1	0	0	4.4	4.4	4.4	45.935	411	411	0	6.7571	4.4	0	0	0	0
NNU_06873-RA	NNU_06873-RA	1	1	1		1	1	1	1	1	0	0	0	0	0	1	0	0	1	0	0	0	0	0	1	0	0	1	0	0	0	0	0	1	0	0	9.3	9.3	9.3	12.154	107	107	0	2.7537	9.3	0	0	0	0
NNU_06894-RA	NNU_06894-RA	2	2	2		1	2	2	2	2	2	2	2	1	2	2	1	1	2	2	2	2	1	2	2	1	1	2	2	2	2	1	2	2	1	1	11.6	11.6	11.6	14.791	138	138	0	10.79	11.6	11.6	11.6	11.6	10.9
NNU_06895-RA;NNU_01028-RA	NNU_06895-RA	7;1	7;1	3;0		2	7	7	3	5	4	4	4	3	4	3	4	4	5	4	4	4	3	4	3	4	4	2	3	3	2	2	3	1	3	3	68.4	68.4	42.1	15.358	152	152;264	0	64.134	43.4	50.7	50.7	38.8	32.2
NNU_06926-RA	NNU_06926-RA	2	2	2		1	2	2	2	0	0	0	1	0	0	1	0	0	0	0	0	1	0	0	1	0	0	0	0	0	1	0	0	1	0	0	4.5	4.5	4.5	64.578	596	596	0	5.7399	0	0	0	2.3	0
NNU_06933-RA	NNU_06933-RA	1	1	1		1	1	1	1	1	0	0	0	0	0	0	0	0	1	0	0	0	0	0	0	0	0	1	0	0	0	0	0	0	0	0	1.1	1.1	1.1	129.04	1117	1117	1	-2	1.1	0	0	0	0
NNU_06977-RA;NNU_13355-RA;NNU_22683-RA	NNU_06977-RA	6;2;1	6;2;1	4;0;0		3	6	6	4	4	1	1	0	0	0	4	1	1	4	1	1	0	0	0	4	1	1	2	0	0	0	0	0	3	0	0	22.8	22.8	16.4	41.859	372	372;371;262	0	16.935	14.2	4.3	4.3	0	0
NNU_06988-RA	NNU_06988-RA	1	1	1		1	1	1	1	0	0	0	0	0	0	1	0	0	0	0	0	0	0	0	1	0	0	0	0	0	0	0	0	1	0	0	0.9	0.9	0.9	206.29	1902	1902	0.0016481	2.3654	0	0	0	0	0
NNU_06989-RA;NNU_00347-RA;NNU_00829-RA	NNU_06989-RA;NNU_00347-RA;NNU_00829-RA	1;1;1	1;1;1	1;1;1	;;	3	1	1	1	0	1	1	1	0	0	0	1	1	0	1	1	1	0	0	0	1	1	0	1	1	1	0	0	0	1	1	12.7	12.7	12.7	14.278	126	126;131;134	0	5.5565	0	12.7	12.7	12.7	0
NNU_07009-RA	NNU_07009-RA	5	5	4		1	5	5	4	4	2	1	4	1	2	2	1	0	4	2	1	4	1	2	2	1	0	3	1	1	3	0	1	2	0	0	42	42	32.5	21.258	200	200	0	17.358	31.5	17.5	8	37.5	9.5
NNU_07010-RA	NNU_07010-RA	9	1	1		1	9	1	1	6	2	1	6	1	4	5	1	1	1	0	0	1	0	0	1	0	0	1	0	0	1	0	0	1	0	0	43.9	4	4	34.896	321	321	0.0065084	1.8539	24.9	10.9	4.4	30.5	6.2
NNU_07016-RA	NNU_07016-RA	13	13	4		1	13	13	4	9	2	4	0	0	0	11	0	2	9	2	4	0	0	0	11	0	2	2	0	1	0	0	0	3	0	1	32	32	10.5	67.135	621	621	0	58.917	22.1	7.6	8.5	0	0
NNU_07018-RA	NNU_07018-RA	3	3	3		1	3	3	3	2	1	1	0	0	0	1	0	1	2	1	1	0	0	0	1	0	1	2	1	1	0	0	0	1	0	1	17.6	17.6	17.6	16.777	148	148	0	6.1086	17.6	8.8	8.8	0	0
NNU_07022-RA	NNU_07022-RA	3	2	2		1	3	2	2	2	1	2	2	0	1	2	2	1	1	1	2	1	0	0	1	1	0	1	1	2	1	0	0	1	1	0	6.7	4.3	4.3	46.584	419	419	0	4.6302	6.4	4.1	4.3	6.4	0
NNU_07031-RA	NNU_07031-RA	1	1	1		1	1	1	1	1	1	1	1	0	0	0	0	0	1	1	1	1	0	0	0	0	0	1	1	1	1	0	0	0	0	0	10.4	10.4	10.4	14.17	125	125	0	2.7586	10.4	10.4	10.4	10.4	0
NNU_07042-RA	NNU_07042-RA	12	12	6		1	12	12	6	11	6	8	9	4	10	7	7	6	11	6	8	9	4	10	7	7	6	6	2	3	4	2	5	3	2	3	37.9	37.9	25.3	42.753	375	375	0	52.408	35.7	21.1	29.6	33.3	20.5
NNU_07045-RA	NNU_07045-RA	18	4	3		1	18	4	3	14	2	5	4	2	2	9	3	6	2	0	0	0	1	1	2	0	0	1	0	0	0	1	1	1	0	0	36.5	9.6	7.8	68.734	613	613	0	5.4664	28.2	4.7	13.4	10	4.6
NNU_07051-RA;NNU_24969-RA	NNU_07051-RA;NNU_24969-RA	1;1	1;1	1;1	;	2	1	1	1	1	0	0	0	0	0	0	0	0	1	0	0	0	0	0	0	0	0	1	0	0	0	0	0	0	0	0	3.1	3.1	3.1	40.825	384	384;775	0.0039002	1.9661	3.1	0	0	0	0
NNU_07070-RA	NNU_07070-RA	10	10	10		1	10	10	10	7	3	6	7	0	5	3	0	0	7	3	6	7	0	5	3	0	0	7	3	6	7	0	5	3	0	0	69.6	69.6	69.6	17.739	158	158	0	26.182	54.4	27.8	48.7	64.6	0
NNU_07073-RA;NNU_24993-RA	NNU_07073-RA	3;1	3;1	3;1		2	3	3	3	2	1	2	0	0	0	2	1	2	2	1	2	0	0	0	2	1	2	2	1	2	0	0	0	2	1	2	6.1	6.1	6.1	59.005	543	543;535	0	8.1294	4.4	2.4	4.4	0	0
NNU_07092-RA	NNU_07092-RA	3	3	3		1	3	3	3	3	2	1	1	0	1	0	0	0	3	2	1	1	0	1	0	0	0	3	2	1	1	0	1	0	0	0	25.3	25.3	25.3	21.907	194	194	0	23.337	25.3	21.6	8.2	13.4	0
NNU_07115-RA;NNU_19719-RA	NNU_07115-RA	7;3	7;3	4;1		2	7	7	4	7	1	3	0	0	0	5	2	2	7	1	3	0	0	0	5	2	2	4	1	3	0	0	0	2	2	2	14.6	14.6	9.1	56.838	514	514;348	0	14.634	14.6	2.3	6.8	0	0
NNU_07122-RA	NNU_07122-RA	7	7	5		1	7	7	5	7	3	2	3	0	2	2	1	2	7	3	2	3	0	2	2	1	2	5	3	2	2	0	1	2	1	1	26.2	26.2	22.8	31.449	290	290	0	24.836	26.2	17.2	7.2	10.7	0
NNU_07123-RA	NNU_07123-RA	2	2	2		1	2	2	2	2	0	0	0	0	0	0	0	0	2	0	0	0	0	0	0	0	0	2	0	0	0	0	0	0	0	0	42.2	42.2	42.2	10.229	90	90	0	10.466	42.2	0	0	0	0
NNU_07124-RA	NNU_07124-RA	5	5	4		1	5	5	4	5	0	2	1	0	0	2	2	2	5	0	2	1	0	0	2	2	2	4	0	1	1	0	0	1	1	1	38.6	38.6	28.6	16.017	140	140	0	21.731	38.6	0	17.9	12.1	0
NNU_07157-RA	NNU_07157-RA	1	1	1		1	1	1	1	0	0	0	1	0	0	0	0	0	0	0	0	1	0	0	0	0	0	0	0	0	1	0	0	0	0	0	5	5	5	35.534	317	317	0.0079305	1.7296	0	0	0	5	0
NNU_07167-RA	NNU_07167-RA	1	1	1		1	1	1	1	0	0	0	0	0	0	1	1	1	0	0	0	0	0	0	1	1	1	0	0	0	0	0	0	1	1	1	2.5	2.5	2.5	37.618	324	324	0	2.6077	0	0	0	0	0
NNU_07178-RA	NNU_07178-RA	14	14	6		1	14	14	6	12	3	4	0	0	0	7	1	2	12	3	4	0	0	0	7	1	2	5	0	2	0	0	0	4	0	1	21.9	21.9	8.4	81.74	739	739	0	49.499	21.9	3.4	6.6	0	0
NNU_07179-RA	NNU_07179-RA	1	1	1		1	1	1	1	0	0	0	0	0	0	1	0	0	0	0	0	0	0	0	1	0	0	0	0	0	0	0	0	1	0	0	16.8	16.8	16.8	15.925	143	143	0	3.3461	0	0	0	0	0
NNU_07201-RA	NNU_07201-RA	11	11	2		1	11	11	2	8	2	3	0	0	0	2	0	1	8	2	3	0	0	0	2	0	1	2	0	0	0	0	0	0	0	0	31.9	31.9	3.7	53.785	489	489	0	29.723	20	5.1	13.5	0	0
NNU_07203-RA	NNU_07203-RA	13	13	13		1	13	13	13	11	8	8	9	5	8	7	6	4	11	8	8	9	5	8	7	6	4	11	8	8	9	5	8	7	6	4	51.4	51.4	51.4	29.396	276	276	0	89.495	42	35.9	35.9	39.9	21.4
NNU_07211-RA	NNU_07211-RA	1	1	1		1	1	1	1	1	1	1	0	1	0	1	1	1	1	1	1	0	1	0	1	1	1	1	1	1	0	1	0	1	1	1	2	2	2	47.96	444	444	0.0024106	2.1927	2	2	2	0	2
NNU_07213-RA	NNU_07213-RA	1	1	1		1	1	1	1	0	1	1	1	0	1	0	1	1	0	1	1	1	0	1	0	1	1	0	1	1	1	0	1	0	1	1	15.3	15.3	15.3	12.478	111	111	0	8.9432	0	15.3	15.3	15.3	0
NNU_07234-RA;NNU_07838-RA	NNU_07234-RA;NNU_07838-RA	24;24	1;1	1;1	;	2	24	1	1	20	19	18	11	13	15	17	19	19	0	1	1	1	0	0	1	1	1	0	1	1	1	0	0	1	1	1	61.6	3.3	3.3	49.59	450	450;451	0	5.705	55.1	53.6	55.1	38.4	42
NNU_07262-RA	NNU_07262-RA	12	12	5		1	12	12	5	9	1	3	0	0	0	7	1	0	9	1	3	0	0	0	7	1	0	5	0	1	0	0	0	3	0	0	26	26	12.8	69.12	615	615	0	27.281	20.7	1.6	5.5	0	0
NNU_07263-RA;NNU_04684-RA	NNU_07263-RA;NNU_04684-RA	3;3	3;3	3;3	;	2	3	3	3	3	2	2	1	0	0	1	1	1	3	2	2	1	0	0	1	1	1	3	2	2	1	0	0	1	1	1	28.3	28.3	28.3	13.758	120	120;120	0	6.2486	28.3	16.7	16.7	10	0
NNU_07274-RA	NNU_07274-RA	2	2	2		1	2	2	2	0	0	0	1	0	1	0	0	0	0	0	0	1	0	1	0	0	0	0	0	0	1	0	1	0	0	0	9.8	9.8	9.8	29.908	265	265	0	4.0612	0	0	0	4.2	0
NNU_07278-RA	NNU_07278-RA	2	2	2		1	2	2	2	1	1	1	0	0	0	0	0	0	1	1	1	0	0	0	0	0	0	1	1	1	0	0	0	0	0	0	9.3	9.3	9.3	32.578	291	291	0	5.7262	3.8	5.5	5.5	0	0
NNU_07282-RA;NNU_09911-RA;NNU_04661-RA;NNU_26160-RA;NNU_16577-RA;NNU_16530-RA;NNU_04495-RA;NNU_20964-RA;NNU_04861-RA;NNU_14507-RA;NNU_05807-RA	NNU_07282-RA	5;2;2;1;1;1;1;1;1;1;1	5;2;2;1;1;1;1;1;1;1;1	5;2;2;1;1;1;1;1;1;1;1		11	5	5	5	0	0	0	0	0	0	4	1	2	0	0	0	0	0	0	4	1	2	0	0	0	0	0	0	4	1	2	8.6	8.6	8.6	90.431	810	810;256;786;60;285;304;320;347;356;393;427	0	11.506	0	0	0	0	0
NNU_07303-RA	NNU_07303-RA	18	18	15		1	18	18	15	15	9	7	11	2	7	9	5	4	15	9	7	11	2	7	9	5	4	13	7	5	10	2	7	9	3	2	35.6	35.6	30.8	61.219	571	571	0	131.63	31.2	23.6	20.1	23.3	6.1
NNU_07321-RA	NNU_07321-RA	2	2	2		1	2	2	2	1	0	1	0	0	0	1	0	0	1	0	1	0	0	0	1	0	0	1	0	1	0	0	0	1	0	0	4.7	4.7	4.7	57.352	535	535	0	5.1123	2.2	0	2.4	0	0
NNU_07331-RA	NNU_07331-RA	13	13	13		1	13	13	13	10	3	4	7	1	6	5	2	2	10	3	4	7	1	6	5	2	2	10	3	4	7	1	6	5	2	2	44.1	44.1	44.1	43.771	365	365	0	78.649	37.3	18.4	23	29.6	9
NNU_07332-RA	NNU_07332-RA	7	7	6		1	7	7	6	4	1	1	2	0	1	2	1	0	4	1	1	2	0	1	2	1	0	4	1	1	1	0	1	2	1	0	36.2	36.2	31.2	24.936	221	221	0	22.34	22.6	8.6	5	10	0
NNU_07338-RA	NNU_07338-RA	8	8	2		1	8	8	2	8	2	3	0	0	0	5	4	1	8	2	3	0	0	0	5	4	1	2	0	0	0	0	0	0	0	0	22.5	22.5	4.3	46.972	422	422	0	24.072	22.5	6.6	10.2	0	0
NNU_07359-RA	NNU_07359-RA	11	5	5		1	11	5	5	4	5	4	8	5	7	6	5	6	2	1	0	4	0	1	2	0	1	2	1	0	4	0	1	2	0	1	62.3	29.8	29.8	16.449	151	151	0	11.588	24.5	43	32.5	51	32.5
NNU_07379-RA	NNU_07379-RA	1	1	1		1	1	1	1	0	0	0	0	0	0	1	0	0	0	0	0	0	0	0	1	0	0	0	0	0	0	0	0	1	0	0	3.9	3.9	3.9	55.392	486	486	0	5.8237	0	0	0	0	0
NNU_07381-RA;NNU_04531-RA	NNU_07381-RA;NNU_04531-RA	2;1	2;1	2;1	;	2	2	2	2	2	0	0	0	0	0	0	0	0	2	0	0	0	0	0	0	0	0	2	0	0	0	0	0	0	0	0	7.1	7.1	7.1	36.643	326	326;326	0.0016327	2.297	7.1	0	0	0	0
NNU_07385-RA	NNU_07385-RA	9	9	1		1	9	9	1	8	5	5	4	3	7	4	4	6	8	5	5	4	3	7	4	4	6	0	1	1	0	0	1	0	1	1	57.5	57.5	6.7	13.605	120	120	0	41.717	50.8	41.7	40	35	27.5
NNU_07386-RA	NNU_07386-RA	14	5	2		1	14	5	2	11	7	8	4	0	5	7	6	7	3	2	2	2	0	3	3	2	2	1	1	1	2	0	1	2	1	1	23.4	7.2	2.9	107.28	972	972	0	16.127	20.8	13.2	13.9	7.4	0
NNU_07390-RA	NNU_07390-RA	3	2	2		1	3	2	2	1	1	1	2	1	1	1	0	1	1	0	1	2	1	1	1	0	1	1	0	1	2	1	1	1	0	1	14.3	11.3	11.3	31.423	293	293	0	3.8694	4.4	3.1	4.4	11.3	4.4
NNU_07392-RA	NNU_07392-RA	20	20	11		1	20	20	11	15	8	11	0	0	1	9	3	5	15	8	11	0	0	1	9	3	5	7	4	3	0	0	0	7	1	2	49.6	49.6	24.8	58.727	528	528	0	111.35	43.8	21	29.7	0	0
NNU_07402-RA;NNU_04498-RA	NNU_07402-RA;NNU_04498-RA	2;1	2;1	2;1	;	2	2	2	2	1	0	1	0	0	0	1	1	1	1	0	1	0	0	0	1	1	1	1	0	1	0	0	0	1	1	1	5.1	5.1	5.1	56.45	513	513;516	0	4.0073	2.5	0	2.5	0	0
NNU_07411-RA	NNU_07411-RA	7	7	1		1	7	7	1	4	4	5	0	0	0	2	4	3	4	4	5	0	0	0	2	4	3	1	0	1	0	0	0	0	0	0	23.9	23.9	5.3	35.052	322	322	0	16.262	14.3	16.5	17.1	0	0
NNU_07413-RA	NNU_07413-RA	1	1	1		1	1	1	1	1	0	0	0	0	0	0	0	0	1	0	0	0	0	0	0	0	0	1	0	0	0	0	0	0	0	0	1.1	1.1	1.1	149.17	1335	1335	0	5.3234	1.1	0	0	0	0
NNU_07419-RA;NNU_04485-RA	NNU_07419-RA	4;1	4;1	4;1		2	4	4	4	4	0	2	2	0	0	2	0	0	4	0	2	2	0	0	2	0	0	4	0	2	2	0	0	2	0	0	6.4	6.4	6.4	76.071	684	684;291	0	19.913	6.4	0	4.7	4.7	0
NNU_07422-RA	NNU_07422-RA	2	2	2		1	2	2	2	1	1	2	1	2	2	2	1	1	1	1	2	1	2	2	2	1	1	1	1	2	1	2	2	2	1	1	21.6	21.6	21.6	14.501	134	134	0	8.2582	9.7	9.7	21.6	11.9	21.6
NNU_07431-RA	NNU_07431-RA	4	4	2		1	4	4	2	3	0	1	3	0	2	1	0	0	3	0	1	3	0	2	1	0	0	2	0	0	1	0	0	0	0	0	41.2	41.2	22.1	14.816	131	131	0	11.675	33.6	0	11.5	30.5	0
NNU_07438-RA	NNU_07438-RA	5	5	5		1	5	5	5	2	1	3	0	0	0	0	2	1	2	1	3	0	0	0	0	2	1	2	1	3	0	0	0	0	2	1	16.1	16.1	16.1	49.74	440	440	0	8.7905	6.4	3.4	9.8	0	0
NNU_07445-RA;NNU_06011-RA	NNU_07445-RA;NNU_06011-RA	1;1	1;1	1;1	;	2	1	1	1	1	0	0	1	0	1	1	0	0	1	0	0	1	0	1	1	0	0	1	0	0	1	0	1	1	0	0	19.6	19.6	19.6	6.4867	51	51;123	0	2.7365	19.6	0	0	19.6	0
NNU_07454-RA	NNU_07454-RA	4	4	3		1	4	4	3	2	1	0	0	0	0	1	0	1	2	1	0	0	0	0	1	0	1	2	0	0	0	0	0	1	0	1	26.7	26.7	20.3	28.894	266	266	0	10.713	9.4	6.4	0	0	0
NNU_07457-RA	NNU_07457-RA	4	4	4		1	4	4	4	3	0	2	4	1	2	2	2	2	3	0	2	4	1	2	2	2	2	3	0	2	4	1	2	2	2	2	26.9	26.9	26.9	24.773	219	219	0	37.115	17.8	0	12.8	26.9	4.6
NNU_07459-RA	NNU_07459-RA	16	6	5		1	16	6	5	12	4	6	6	4	6	9	4	5	3	1	1	3	0	0	2	0	0	2	0	0	2	0	0	2	0	0	62.1	31.6	28.5	40.066	351	351	0	67.52	45.9	14	21.1	26.8	15.1
NNU_07471-RA;NNU_04434-RA	NNU_07471-RA;NNU_04434-RA	2;1	2;1	2;1	;	2	2	2	2	2	0	1	1	0	0	2	0	1	2	0	1	1	0	0	2	0	1	2	0	1	1	0	0	2	0	1	13.3	13.3	13.3	29.383	263	263;395	0	18.591	13.3	0	7.6	5.7	0
NNU_07495-RA;NNU_04410-RA	NNU_07495-RA;NNU_04410-RA	2;1	2;1	2;1	;	2	2	2	2	1	0	0	0	0	0	1	0	0	1	0	0	0	0	0	1	0	0	1	0	0	0	0	0	1	0	0	8.8	8.8	8.8	34.221	306	306;306	0.0035871	2.1388	3.3	0	0	0	0
NNU_07503-RA	NNU_07503-RA	1	1	1		1	1	1	1	1	0	0	0	0	0	0	0	0	1	0	0	0	0	0	0	0	0	1	0	0	0	0	0	0	0	0	2.1	2.1	2.1	52.671	481	481	0.0083019	1.7218	2.1	0	0	0	0
NNU_07513-RA	NNU_07513-RA	1	1	1		1	1	1	1	1	1	1	1	1	1	0	0	0	1	1	1	1	1	1	0	0	0	1	1	1	1	1	1	0	0	0	3.4	3.4	3.4	25.31	232	232	0.0035253	2.0121	3.4	3.4	3.4	3.4	3.4
NNU_07526-RA	NNU_07526-RA	6	6	5		1	6	6	5	2	0	1	2	0	0	4	4	5	2	0	1	2	0	0	4	4	5	1	0	0	1	0	0	3	3	4	24.8	24.8	21.8	36.529	335	335	0	20.603	7.2	0	3	8.1	0
NNU_07544-RA;NNU_25511-RA	NNU_07544-RA;NNU_25511-RA	2;1	2;1	2;1	;	2	2	2	2	1	0	0	0	0	0	1	0	0	1	0	0	0	0	0	1	0	0	1	0	0	0	0	0	1	0	0	4.2	4.2	4.2	52.728	471	471;380	0.0035658	2.1013	2.1	0	0	0	0
NNU_07550-RA	NNU_07550-RA	10	3	3		1	10	3	3	8	6	5	8	2	2	3	6	5	3	1	1	3	0	1	1	1	1	3	1	1	3	0	1	1	1	1	24.5	9.5	9.5	63.913	592	592	0	27.121	20.9	12.5	11	21.8	4.4
NNU_07552-RA	NNU_07552-RA	11	11	11		1	11	11	11	6	1	2	9	1	3	5	0	2	6	1	2	9	1	3	5	0	2	6	1	2	9	1	3	5	0	2	41.9	41.9	41.9	45.069	420	420	0	93.34	21.9	2.9	5.2	37.1	4.5
NNU_07561-RA	NNU_07561-RA	1	1	1		1	1	1	1	0	0	0	0	0	0	1	0	0	0	0	0	0	0	0	1	0	0	0	0	0	0	0	0	1	0	0	4	4	4	49.538	429	429	0.0012632	2.4726	0	0	0	0	0
NNU_07584-RA	NNU_07584-RA	1	1	1		1	1	1	1	1	0	0	0	0	0	0	0	0	1	0	0	0	0	0	0	0	0	1	0	0	0	0	0	0	0	0	15.1	15.1	15.1	11.939	106	106	0	5.9621	15.1	0	0	0	0
NNU_07602-RA;NNU_00608-RA	NNU_07602-RA	7;1	7;1	7;1		2	7	7	7	3	1	1	4	0	3	3	3	0	3	1	1	4	0	3	3	3	0	3	1	1	4	0	3	3	3	0	27.3	27.3	27.3	25.504	238	238;183	0	17.405	13	5	5	18.5	0
NNU_07603-RA;NNU_00606-RA	NNU_07603-RA;NNU_00606-RA	4;3	4;3	4;3	;	2	4	4	4	2	1	2	3	0	2	0	0	0	2	1	2	3	0	2	0	0	0	2	1	2	3	0	2	0	0	0	8.3	8.3	8.3	75.345	711	711;471	0	15.582	3.9	2.5	4.4	6.9	0
NNU_07652-RA	NNU_07652-RA	13	9	4		1	13	9	4	10	8	8	1	2	4	9	8	7	8	5	5	0	1	3	7	5	5	3	3	2	0	0	2	3	2	3	39	31.9	17.3	35.533	313	313	0	92.872	36.4	22	27.5	3.2	6.7
NNU_07658-RA	NNU_07658-RA	13	13	4		1	13	13	4	9	5	7	0	0	0	8	3	4	9	5	7	0	0	0	8	3	4	4	0	0	0	0	0	4	0	1	29.8	29.8	9.4	65.709	587	587	0	50.422	20.3	12.4	15.3	0	0
NNU_07666-RA	NNU_07666-RA	5	4	4		1	5	4	4	4	1	3	4	0	2	5	4	4	3	1	3	3	0	2	4	3	4	3	1	3	3	0	2	4	3	4	17.5	13.9	13.9	43.285	417	417	0	14.046	14.1	3.8	10.1	14.1	0
NNU_07671-RA	NNU_07671-RA	8	2	2		1	8	2	2	5	4	3	6	0	7	3	4	3	1	0	0	2	0	1	0	0	1	1	0	0	2	0	1	0	0	1	25.6	10.6	10.6	40.99	386	386	0	4.4977	16.3	10.9	7.3	19.9	0
NNU_07682-RA	NNU_07682-RA	7	6	6		1	7	6	6	5	2	0	4	0	2	2	0	0	4	2	0	4	0	2	2	0	0	4	2	0	4	0	2	2	0	0	28.2	25.6	25.6	30.231	266	266	0	21.829	21.8	10.9	0	17.7	0
NNU_07685-RA	NNU_07685-RA	1	1	1		1	1	1	1	1	0	0	1	0	0	0	0	0	1	0	0	1	0	0	0	0	0	1	0	0	1	0	0	0	0	0	7.8	7.8	7.8	16.171	141	141	0.0068781	1.8291	7.8	0	0	7.8	0
NNU_07690-RA	NNU_07690-RA	3	3	3		1	3	3	3	1	1	2	2	2	1	1	2	1	1	1	2	2	2	1	1	2	1	1	1	2	2	2	1	1	2	1	30.7	30.7	30.7	20.157	189	189	0	27.474	8.5	22.2	30.7	30.7	30.7
NNU_07701-RA	NNU_07701-RA	3	3	3		1	3	3	3	1	0	0	1	0	0	1	0	0	1	0	0	1	0	0	1	0	0	1	0	0	1	0	0	1	0	0	9.7	9.7	9.7	47.437	423	423	0	4.3546	3.1	0	0	2.8	0
NNU_07719-RA	NNU_07719-RA	10	5	3		1	10	5	3	7	3	4	7	1	4	5	1	3	3	1	1	3	0	2	1	0	1	1	1	1	3	0	2	0	0	1	54.5	27.7	22.5	22.218	191	191	0	35.56	46.1	16.8	33	49.2	11.5
NNU_07771-RA	NNU_07771-RA	2	2	2		1	2	2	2	0	0	1	0	0	0	1	0	0	0	0	1	0	0	0	1	0	0	0	0	1	0	0	0	1	0	0	12.4	12.4	12.4	26.085	233	233	0	4.064	0	0	5.2	0	0
NNU_07809-RA	NNU_07809-RA	10	1	1		1	10	1	1	7	2	3	0	0	0	2	0	1	1	0	0	0	0	0	0	0	0	1	0	0	0	0	0	0	0	0	27.1	2	2	60.314	550	550	0.0042785	1.9517	16.5	4.5	12	0	0
NNU_07820-RA	NNU_07820-RA	5	5	5		1	5	5	5	1	0	0	2	0	0	1	1	1	1	0	0	2	0	0	1	1	1	1	0	0	2	0	0	1	1	1	11	11	11	59.818	535	535	0	5.2342	2.1	0	0	5	0
NNU_07822-RA	NNU_07822-RA	3	3	3		1	3	3	3	1	0	0	0	0	0	3	0	0	1	0	0	0	0	0	3	0	0	1	0	0	0	0	0	3	0	0	7.9	7.9	7.9	73.979	662	662	0	9.4607	2	0	0	0	0
NNU_07823-RA;NNU_07212-RA	NNU_07823-RA;NNU_07212-RA	2;1	2;1	2;1	;	2	2	2	2	0	0	1	2	0	2	0	1	1	0	0	1	2	0	2	0	1	1	0	0	1	2	0	2	0	1	1	10.9	10.9	10.9	30.175	265	265;122	0	5.0065	0	0	4.5	10.9	0
NNU_07852-RA	NNU_07852-RA	10	10	1		1	10	10	1	8	2	4	1	0	0	6	4	2	8	2	4	1	0	0	6	4	2	0	0	1	0	0	0	0	1	1	37.1	37.1	3.6	22.965	197	197	0	36.391	33	10.2	22.3	8.6	0
NNU_07863-RA;NNU_02628-RA;NNU_02627-RA	NNU_07863-RA;NNU_02628-RA	19;16;1	19;16;1	19;16;1	;	3	19	19	19	14	5	5	5	1	1	16	3	6	14	5	5	5	1	1	16	3	6	14	5	5	5	1	1	16	3	6	50.8	50.8	50.8	47.593	425	425;319;457	0	123.54	41.4	16	16.7	12.9	3.5
NNU_07865-RA	NNU_07865-RA	5	5	5		1	5	5	5	4	1	0	1	0	0	2	0	0	4	1	0	1	0	0	2	0	0	4	1	0	1	0	0	2	0	0	8.2	8.2	8.2	77.747	684	684	0	9.501	6.9	1.5	0	1.5	0
NNU_07873-RA	NNU_07873-RA	6	6	6		1	6	6	6	1	0	0	5	0	0	0	0	0	1	0	0	5	0	0	0	0	0	1	0	0	5	0	0	0	0	0	11.7	11.7	11.7	106.27	968	968	0	14.338	2	0	0	9.7	0
NNU_07880-RA	NNU_07880-RA	2	2	2		1	2	2	2	1	0	0	0	0	1	0	0	0	1	0	0	0	0	1	0	0	0	1	0	0	0	0	1	0	0	0	9.4	9.4	9.4	31.045	278	278	0	4.0924	4.7	0	0	0	0
NNU_07883-RA;NNU_02671-RA;NNU_06032-RA	NNU_07883-RA	6;1;1	6;1;1	5;1;1		3	6	6	5	6	0	0	0	0	0	3	0	0	6	0	0	0	0	0	3	0	0	5	0	0	0	0	0	3	0	0	9.8	9.8	8.6	93.684	846	846;339;469	0	37.851	9.8	0	0	0	0
NNU_07894-RA	NNU_07894-RA	5	5	5		1	5	5	5	3	0	1	0	0	0	1	0	1	3	0	1	0	0	0	1	0	1	3	0	1	0	0	0	1	0	1	11.6	11.6	11.6	68.713	622	622	0	8.7622	6.3	0	2.3	0	0
NNU_07902-RA	NNU_07902-RA	9	3	3		1	9	3	3	1	3	3	6	3	6	4	4	3	0	0	0	3	0	0	2	0	0	0	0	0	3	0	0	2	0	0	37.4	11.3	11.3	22.403	203	203	0	25.601	9.4	13.3	13.3	24.1	26.1
NNU_07928-RA	NNU_07928-RA	8	8	8		1	8	8	8	3	1	3	2	0	2	2	3	3	3	1	3	2	0	2	2	3	3	3	1	3	2	0	2	2	3	3	34.3	34.3	34.3	41.743	394	394	0	43.422	8.9	4.6	15.7	12.2	0
NNU_07964-RA	NNU_07964-RA	7	7	3		1	7	7	3	3	2	3	2	0	1	7	1	3	3	2	3	2	0	1	7	1	3	1	1	1	1	0	0	3	0	1	21	21	9.8	49.688	457	457	0	38.271	9	7.7	10.3	6.8	0
NNU_07981-RA;NNU_04194-RA;NNU_11329-RA;NNU_14493-RA	NNU_07981-RA;NNU_04194-RA	7;4;2;1	7;4;2;1	7;4;2;1	;	4	7	7	7	6	0	1	0	0	0	1	0	0	6	0	1	0	0	0	1	0	0	6	0	1	0	0	0	1	0	0	12	12	12	63.786	568	568;569;603;193	0	13.012	12	0	2.1	0	0
NNU_07995-RA	NNU_07995-RA	3	3	3		1	3	3	3	0	0	0	2	0	0	1	0	0	0	0	0	2	0	0	1	0	0	0	0	0	2	0	0	1	0	0	14.9	14.9	14.9	28.47	249	249	0	9.697	0	0	0	8.8	0
NNU_08014-RA	NNU_08014-RA	2	2	2		1	2	2	2	0	0	0	1	0	2	0	0	0	0	0	0	1	0	2	0	0	0	0	0	0	1	0	2	0	0	0	24.6	24.6	24.6	12.941	118	118	0	10.44	0	0	0	8.5	0
NNU_08020-RA	NNU_08020-RA	3	2	2		1	3	2	2	1	0	0	0	0	0	3	0	0	0	0	0	0	0	0	2	0	0	0	0	0	0	0	0	2	0	0	12.9	10.8	10.8	42.5	380	380	0	31.378	2.1	0	0	0	0
NNU_08024-RA	NNU_08024-RA	2	2	2		1	2	2	2	0	1	0	1	0	0	0	0	0	0	1	0	1	0	0	0	0	0	0	1	0	1	0	0	0	0	0	3.3	3.3	3.3	88.239	810	810	0.0079606	1.7626	0	1.9	0	1.5	0
NNU_08030-RA	NNU_08030-RA	1	1	1		1	1	1	1	0	0	0	0	0	0	1	0	0	0	0	0	0	0	0	1	0	0	0	0	0	0	0	0	1	0	0	5	5	5	35.063	317	317	0.0035885	2.1392	0	0	0	0	0
NNU_08045-RA;NNU_19509-RA	NNU_08045-RA	4;1	4;1	4;1		2	4	4	4	4	1	0	2	0	0	2	1	1	4	1	0	2	0	0	2	1	1	4	1	0	2	0	0	2	1	1	12.9	12.9	12.9	52.037	472	472;251	0	34.739	12.9	5.1	0	8.3	0
NNU_08047-RA	NNU_08047-RA	5	2	2		1	5	2	2	2	1	2	2	0	1	3	0	0	1	1	1	0	0	1	2	0	0	1	1	1	0	0	1	2	0	0	50.4	27.4	27.4	13.192	113	113	0	10.178	23	14.2	23.9	23	0
NNU_08048-RA	NNU_08048-RA	6	6	3		1	6	6	3	2	1	1	2	0	1	2	0	0	2	1	1	2	0	1	2	0	0	1	1	0	0	0	1	1	0	0	49.6	49.6	26.5	13.308	113	113	0	10.536	25.7	9.7	9.7	23	0
NNU_08077-RA;NNU_23359-RA	NNU_08077-RA	4;1	4;1	4;1		2	4	4	4	2	0	1	1	0	0	2	0	0	2	0	1	1	0	0	2	0	0	2	0	1	1	0	0	2	0	0	14	14	14	41.089	371	371;529	0	13.745	7.3	0	2.4	2.4	0
NNU_08091-RA	NNU_08091-RA	18	4	4		1	18	4	4	13	6	6	0	0	0	16	3	5	2	1	0	0	0	0	4	0	0	2	1	0	0	0	0	4	0	0	19.5	3.7	3.7	136.91	1218	1218	0	13.238	13.5	8.1	7.7	0	0
NNU_08100-RA	NNU_08100-RA	2	2	2		1	2	2	2	2	1	1	0	0	0	1	0	0	2	1	1	0	0	0	1	0	0	2	1	1	0	0	0	1	0	0	4.1	4.1	4.1	63.912	564	564	0	4.9106	4.1	2.7	2.7	0	0
NNU_08102-RA;NNU_06439-RA	NNU_08102-RA	6;1	6;1	6;1		2	6	6	6	5	3	4	2	0	2	2	0	1	5	3	4	2	0	2	2	0	1	5	3	4	2	0	2	2	0	1	25.9	25.9	25.9	40.525	370	370;369	0	16.429	20.5	15.4	18.4	9.2	0
NNU_08112-RA	NNU_08112-RA	2	2	2		1	2	2	2	2	0	0	1	0	0	1	0	0	2	0	0	1	0	0	1	0	0	2	0	0	1	0	0	1	0	0	7.7	7.7	7.7	48.71	443	443	0	6.2449	7.7	0	0	3.4	0
NNU_08119-RA;NNU_06456-RA;NNU_06457-RA	NNU_08119-RA;NNU_06456-RA	7;5;1	7;5;1	7;5;1	;	3	7	7	7	3	0	0	3	0	3	3	1	0	3	0	0	3	0	3	3	1	0	3	0	0	3	0	3	3	1	0	32.4	32.4	32.4	32.873	293	293;294;82	0	23.885	13.3	0	0	13	0
NNU_08123-RA	NNU_08123-RA	4	4	4		1	4	4	4	3	0	0	3	0	1	2	0	0	3	0	0	3	0	1	2	0	0	3	0	0	3	0	1	2	0	0	26.6	26.6	26.6	28.731	263	263	0	26.06	22.4	0	0	23.2	0
NNU_08135-RA	NNU_08135-RA	2	1	1		1	2	1	1	1	1	2	2	1	1	2	2	2	0	0	1	1	0	0	1	1	1	0	0	1	1	0	0	1	1	1	8.4	5.3	5.3	37.747	357	357	0	16.003	3.1	3.1	8.4	8.4	3.1
NNU_08144-RA	NNU_08144-RA	3	3	3		1	3	3	3	0	0	0	2	0	1	0	0	0	0	0	0	2	0	1	0	0	0	0	0	0	2	0	1	0	0	0	15.5	15.5	15.5	47.475	433	433	0	11.253	0	0	0	12	0
NNU_08198-RA	NNU_08198-RA	2	2	2		1	2	2	2	2	0	0	0	0	0	0	0	0	2	0	0	0	0	0	0	0	0	2	0	0	0	0	0	0	0	0	8.5	8.5	8.5	39.274	351	351	0	5.2256	8.5	0	0	0	0
NNU_08212-RA	NNU_08212-RA	4	4	3		1	4	4	3	1	0	1	3	0	1	1	1	1	1	0	1	3	0	1	1	1	1	1	0	0	2	0	0	1	0	0	15.7	15.7	13.1	63.054	572	572	0	22.637	3.3	0	2.6	12.4	0
NNU_08215-RA;NNU_08778-RA	NNU_08215-RA;NNU_08778-RA	2;1	2;1	2;1	;	2	2	2	2	1	0	0	0	0	0	2	0	1	1	0	0	0	0	0	2	0	1	1	0	0	0	0	0	2	0	1	4.2	4.2	4.2	67.108	595	595;593	0	3.5007	2	0	0	0	0
NNU_08226-RA	NNU_08226-RA	4	1	1		1	4	1	1	3	3	3	4	2	4	0	3	1	0	0	0	1	0	1	0	0	0	0	0	0	1	0	1	0	0	0	20.1	7.3	7.3	18.563	164	164	0.0076132	1.812	12.8	12.8	12.8	20.1	12.2
NNU_08237-RA;NNU_08761-RA	NNU_08237-RA;NNU_08761-RA	2;1	2;1	2;1	;	2	2	2	2	1	0	0	1	0	0	0	0	0	1	0	0	1	0	0	0	0	0	1	0	0	1	0	0	0	0	0	11.4	11.4	11.4	20.632	185	185;154	0	5.3077	5.9	0	0	5.4	0
NNU_08267-RA	NNU_08267-RA	24	24	24		1	24	24	24	17	5	8	12	0	6	12	6	5	17	5	8	12	0	6	12	6	5	17	5	8	12	0	6	12	6	5	49.6	49.6	49.6	72.8	670	670	0	110.35	33.9	12.4	18.2	28.4	0
NNU_08272-RA	NNU_08272-RA	7	7	7		1	7	7	7	4	2	3	0	0	0	3	1	0	4	2	3	0	0	0	3	1	0	4	2	3	0	0	0	3	1	0	21.3	21.3	21.3	45.357	409	409	0	14.137	11.7	5.9	9.5	0	0
NNU_08279-RA	NNU_08279-RA	2	2	2		1	2	2	2	0	0	0	1	0	1	0	0	0	0	0	0	1	0	1	0	0	0	0	0	0	1	0	1	0	0	0	9	9	9	31.134	288	288	0	4.0137	0	0	0	4.9	0
NNU_08280-RA;NNU_01122-RA	NNU_08280-RA	3;1	3;1	3;1		2	3	3	3	2	0	0	1	0	0	2	0	0	2	0	0	1	0	0	2	0	0	2	0	0	1	0	0	2	0	0	4.5	4.5	4.5	101.84	990	990;781	0	22.22	2.4	0	0	2.1	0
NNU_08298-RA;NNU_02217-RA;NNU_02771-RA;NNU_23483-RA	NNU_08298-RA;NNU_02217-RA;NNU_02771-RA;NNU_23483-RA	2;1;1;1	2;1;1;1	2;1;1;1	;;;	4	2	2	2	1	0	0	0	0	0	1	0	0	1	0	0	0	0	0	1	0	0	1	0	0	0	0	0	1	0	0	2.6	2.6	2.6	94.092	856	856;714;718;776	0	4.832	1.2	0	0	0	0
NNU_08311-RA	NNU_08311-RA	9	9	4		1	9	9	4	6	0	0	0	0	0	4	1	0	6	0	0	0	0	0	4	1	0	2	0	0	0	0	0	2	1	0	13.1	13.1	6.7	124.05	1106	1106	0	38.132	7.7	0	0	0	0
NNU_08312-RA	NNU_08312-RA	7	7	7		1	7	7	7	5	1	0	5	0	1	5	1	0	5	1	0	5	0	1	5	1	0	5	1	0	5	0	1	5	1	0	17.7	17.7	17.7	51.038	479	479	0	17.971	13.2	5.4	0	13.8	0
NNU_08324-RA	NNU_08324-RA	11	11	6		1	11	11	6	8	4	6	3	1	2	5	1	2	8	4	6	3	1	2	5	1	2	4	1	3	1	0	1	2	0	0	48.1	48.1	26.7	26.916	243	243	0	32.749	33.7	19.3	31.7	17.3	4.5
NNU_08326-RA;NNU_02798-RA;NNU_04187-RA	NNU_08326-RA;NNU_02798-RA;NNU_04187-RA	3;2;2	3;2;2	3;2;2	;;	3	3	3	3	1	2	2	3	1	2	0	2	2	1	2	2	3	1	2	0	2	2	1	2	2	3	1	2	0	2	2	32.2	32.2	32.2	13.937	121	121;109;142	0	14.041	7.4	22.3	22.3	32.2	14.9
NNU_08327-RA	NNU_08327-RA	2	2	2		1	2	2	2	1	0	0	1	0	0	0	0	0	1	0	0	1	0	0	0	0	0	1	0	0	1	0	0	0	0	0	4.1	4.1	4.1	97.056	869	869	0	17.078	2.3	0	0	1.8	0
NNU_08387-RA	NNU_08387-RA	8	8	8		1	8	8	8	7	1	1	3	0	0	3	2	1	7	1	1	3	0	0	3	2	1	7	1	1	3	0	0	3	2	1	49.5	49.5	49.5	22.306	200	200	0	41.093	49.5	10.5	4	34	0
NNU_08393-RA	NNU_08393-RA	2	2	2		1	2	2	2	0	0	0	2	0	0	0	0	0	0	0	0	2	0	0	0	0	0	0	0	0	2	0	0	0	0	0	8.6	8.6	8.6	47.533	441	441	0	10.483	0	0	0	8.6	0
NNU_08397-RA	NNU_08397-RA	13	11	11		1	13	11	11	8	5	8	8	4	9	7	7	9	6	3	6	6	2	7	5	5	7	6	3	6	6	2	7	5	5	7	37.9	35.5	35.5	55.538	515	515	0	55.396	18.3	12	19.6	20	7.2
NNU_08401-RA	NNU_08401-RA	1	1	1		1	1	1	1	1	1	1	0	0	0	1	1	0	1	1	1	0	0	0	1	1	0	1	1	1	0	0	0	1	1	0	4.8	4.8	4.8	26.587	250	250	0.0016736	2.4518	4.8	4.8	4.8	0	0
NNU_08402-RA	NNU_08402-RA	2	1	1		1	2	1	1	2	1	2	2	0	1	1	2	2	1	0	1	1	0	1	0	1	1	1	0	1	1	0	1	0	1	1	5.8	2.7	2.7	46.244	415	415	0	2.653	5.8	3.1	5.8	5.8	0
NNU_08403-RA	NNU_08403-RA	7	5	5		1	7	5	5	6	1	1	1	0	0	5	3	3	4	0	0	0	0	0	3	2	2	4	0	0	0	0	0	3	2	2	23.1	16.3	16.3	44.586	398	398	0	15.613	18.8	3.3	3.3	3.3	0
NNU_08408-RA	NNU_08408-RA	14	2	0		1	14	2	0	9	6	9	2	1	1	11	9	7	2	0	1	0	0	0	2	0	1	0	0	0	0	0	0	0	0	0	25.7	5.6	0	108.53	1001	1001	0	15.382	18.6	10.4	15.3	1.8	1.5
NNU_08415-RA;NNU_15361-RA	NNU_08415-RA;NNU_15361-RA	4;2	3;1	3;1	;	2	4	3	3	1	1	1	3	2	2	1	1	1	0	0	0	2	1	1	0	0	0	0	0	0	2	1	1	0	0	0	14.9	10.8	10.8	39.109	343	343;288	0	5.6057	4.1	4.1	4.1	11.4	7.6
NNU_08420-RA	NNU_08420-RA	1	1	1		1	1	1	1	0	0	0	0	0	0	1	0	0	0	0	0	0	0	0	1	0	0	0	0	0	0	0	0	1	0	0	2.4	2.4	2.4	53.242	496	496	0.0057715	1.8766	0	0	0	0	0
NNU_08429-RA	NNU_08429-RA	5	5	5		1	5	5	5	3	0	0	0	0	0	3	0	0	3	0	0	0	0	0	3	0	0	3	0	0	0	0	0	3	0	0	14.7	14.7	14.7	52.004	457	457	0	9.067	5.9	0	0	0	0
NNU_08430-RA	NNU_08430-RA	6	6	6		1	6	6	6	5	2	4	3	0	4	3	0	1	5	2	4	3	0	4	3	0	1	5	2	4	3	0	4	3	0	1	36.5	36.5	36.5	18.042	156	156	0	35.546	29.5	19.2	32.1	19.2	0
NNU_08431-RA;NNU_24686-RA	NNU_08431-RA	12;1	12;1	12;1		2	12	12	12	6	5	4	5	0	2	7	4	5	6	5	4	5	0	2	7	4	5	6	5	4	5	0	2	7	4	5	33.5	33.5	33.5	57.111	529	529;589	0	42.69	13.8	15.9	10.6	17.2	0
NNU_08444-RA;NNU_24206-RA	NNU_08444-RA;NNU_24206-RA	2;2	2;2	2;2	;	2	2	2	2	2	0	0	0	0	0	0	0	0	2	0	0	0	0	0	0	0	0	2	0	0	0	0	0	0	0	0	2.3	2.3	2.3	126.42	1095	1095;1127	0	3.3881	2.3	0	0	0	0
NNU_08454-RA;NNU_10865-RA;NNU_10848-RA	NNU_08454-RA	15;5;3	15;5;3	0;0;0		3	15	15	0	12	8	7	6	5	4	11	6	7	12	8	7	6	5	4	11	6	7	0	0	0	0	0	0	0	0	0	52.8	52.8	0	29.886	265	265;136;200	0	77.182	44.9	26.4	27.9	24.5	20.4
NNU_08462-RA	NNU_08462-RA	5	5	4		1	5	5	4	3	0	0	0	0	0	4	1	0	3	0	0	0	0	0	4	1	0	2	0	0	0	0	0	3	1	0	19	19	15.1	29.886	279	279	0	11.857	15.1	0	0	0	0
NNU_08474-RA	NNU_08474-RA	2	2	2		1	2	2	2	0	0	1	1	0	1	1	1	1	0	0	1	1	0	1	1	1	1	0	0	1	1	0	1	1	1	1	6.6	6.6	6.6	16.318	152	152	0	4.4583	0	0	6.6	6.6	0
NNU_08477-RA	NNU_08477-RA	5	5	5		1	5	5	5	5	3	4	0	0	0	4	3	3	5	3	4	0	0	0	4	3	3	5	3	4	0	0	0	4	3	3	18.1	18.1	18.1	37.695	353	353	0	39.923	18.1	12.7	13.3	0	0
NNU_08481-RA	NNU_08481-RA	16	7	7		1	16	7	7	12	9	8	10	7	9	12	7	8	5	3	3	6	3	4	6	4	4	5	3	3	6	3	4	6	4	4	55	27.9	27.9	36.774	351	351	0	156.13	42.2	28.8	34.2	42.2	26.2
NNU_08490-RA	NNU_08490-RA	5	5	5		1	5	5	5	1	0	2	2	1	2	4	2	1	1	0	2	2	1	2	4	2	1	1	0	2	2	1	2	4	2	1	30.9	30.9	30.9	20.592	188	188	0	30.122	5.3	0	17.6	17.6	12.2
NNU_08497-RA	NNU_08497-RA	6	6	3		1	6	6	3	5	0	1	3	1	1	2	1	0	5	0	1	3	1	1	2	1	0	2	0	0	1	0	0	0	0	0	18	18	9.5	50.081	444	444	0	11.314	15.1	0	2.5	9.9	2.5
NNU_08505-RA;NNU_00273-RA	NNU_08505-RA	9;1	9;1	9;1		2	9	9	9	6	1	0	2	1	0	2	1	0	6	1	0	2	1	0	2	1	0	6	1	0	2	1	0	2	1	0	23.9	23.9	23.9	56.685	523	523;94	0	16.38	14.5	2.1	0	6.5	2.9
NNU_08512-RA	NNU_08512-RA	14	13	5		1	14	13	5	10	5	5	3	2	1	7	3	5	9	4	4	2	1	0	6	2	4	4	0	1	1	0	0	2	0	1	52.3	52.3	22.9	29.463	262	262	0	103.97	36.6	17.9	21.8	18.7	7.6
NNU_08513-RA	NNU_08513-RA	5	1	1		1	5	1	1	4	2	2	4	2	5	4	0	0	1	1	1	1	0	1	1	0	0	1	1	1	1	0	1	1	0	0	53	14.2	14.2	14.918	134	134	0	20.305	41.8	25.4	25.4	47.8	26.1
NNU_08518-RA;NNU_02693-RA	NNU_08518-RA	34;2	34;2	14;2		2	34	34	14	25	9	14	2	0	0	22	11	15	25	9	14	2	0	0	22	11	15	8	4	3	0	0	0	11	4	6	45.9	45.9	21.9	110.01	964	964;166	0	165.81	32.1	13.6	15.9	2.5	0
NNU_08522-RA	NNU_08522-RA	6	6	4		1	6	6	4	1	0	1	2	0	0	5	2	2	1	0	1	2	0	0	5	2	2	1	0	1	2	0	0	3	2	2	24.3	24.3	17.3	49.934	445	445	0	28.683	4.3	0	4.5	10.3	0
NNU_08523-RA	NNU_08523-RA	7	1	1		1	7	1	1	7	2	4	4	2	3	3	4	4	1	0	0	0	0	0	0	0	0	1	0	0	0	0	0	0	0	0	36.9	7.4	7.4	19.761	176	176	0.00084962	2.5282	36.9	18.8	28.4	28.4	12.5
NNU_08525-RA	NNU_08525-RA	11	2	2		1	11	2	2	9	7	6	6	2	10	4	5	8	2	2	1	1	0	2	1	1	2	2	2	1	1	0	2	1	1	2	43.7	11.5	11.5	28.29	261	261	0	3.9908	36.4	33	26.1	24.1	11.9
NNU_08549-RA	NNU_08549-RA	5	5	5		1	5	5	5	3	0	0	3	0	0	3	0	0	3	0	0	3	0	0	3	0	0	3	0	0	3	0	0	3	0	0	22	22	22	30.334	287	287	0	10.219	12.2	0	0	16	0
NNU_08555-RA	NNU_08555-RA	3	3	3		1	3	3	3	2	1	1	3	0	1	2	1	1	2	1	1	3	0	1	2	1	1	2	1	1	3	0	1	2	1	1	16.7	16.7	16.7	43.357	408	408	0	20.42	9.1	4.4	4.4	16.7	0
NNU_08562-RA	NNU_08562-RA	1	1	1		1	1	1	1	0	0	0	0	0	0	1	0	0	0	0	0	0	0	0	1	0	0	0	0	0	0	0	0	1	0	0	7.6	7.6	7.6	19.02	172	172	0	2.624	0	0	0	0	0
NNU_08569-RA	NNU_08569-RA	4	4	3		1	4	4	3	0	0	0	1	0	0	4	1	0	0	0	0	1	0	0	4	1	0	0	0	0	1	0	0	3	1	0	14.2	14.2	10.5	44.325	400	400	0	13.442	0	0	0	3.5	0
NNU_08571-RA	NNU_08571-RA	6	6	6		1	6	6	6	2	0	0	2	0	1	2	0	0	2	0	0	2	0	1	2	0	0	2	0	0	2	0	1	2	0	0	16.9	16.9	16.9	67.178	627	627	0	21.192	3.2	0	0	5.6	0
NNU_08578-RA	NNU_08578-RA	15	15	15		1	15	15	15	15	8	10	11	5	8	11	9	8	15	8	10	11	5	8	11	9	8	15	8	10	11	5	8	11	9	8	48.1	48.1	48.1	44.418	420	420	0	178.84	48.1	33.8	41	45.2	20.2
NNU_08581-RA;NNU_16734-RA	NNU_08581-RA	6;2	6;2	6;2		2	6	6	6	3	0	3	1	0	0	3	1	1	3	0	3	1	0	0	3	1	1	3	0	3	1	0	0	3	1	1	32	32	32	36.707	328	328;240	0	14.279	14.6	0	17.1	4.6	0
NNU_08584-RA	NNU_08584-RA	5	2	2		1	5	2	2	3	3	3	4	0	3	3	3	2	2	1	1	1	0	1	1	1	1	2	1	1	1	0	1	1	1	1	55.8	30.8	30.8	11.195	104	104	0	23.457	46.2	35.6	39.4	39.4	0
NNU_08585-RA	NNU_08585-RA	2	1	1		1	2	1	1	2	1	1	1	0	1	1	1	1	1	1	1	1	0	1	1	1	1	1	1	1	1	0	1	1	1	1	14.7	8.5	8.5	13.886	129	129	0	2.6834	14.7	8.5	8.5	8.5	0
NNU_08586-RA;NNU_23253-RA;NNU_16728-RA;NNU_16951-RA	NNU_08586-RA;NNU_23253-RA;NNU_16728-RA;NNU_16951-RA	1;1;1;1	1;1;1;1	1;1;1;1	;;;	4	1	1	1	1	0	0	0	0	0	0	0	0	1	0	0	0	0	0	0	0	0	1	0	0	0	0	0	0	0	0	2.7	2.7	2.7	41.46	375	375;438;440;504	0.0093353	1.659	2.7	0	0	0	0
NNU_08593-RA	NNU_08593-RA	3	3	3		1	3	3	3	3	1	0	0	0	0	2	0	0	3	1	0	0	0	0	2	0	0	3	1	0	0	0	0	2	0	0	16.2	16.2	16.2	38.79	340	340	0	16.453	16.2	4.1	0	0	0
NNU_08600-RA	NNU_08600-RA	2	2	2		1	2	2	2	1	0	0	1	0	0	1	0	0	1	0	0	1	0	0	1	0	0	1	0	0	1	0	0	1	0	0	33.7	33.7	33.7	10.277	98	98	0	4.886	16.3	0	0	16.3	0
NNU_08635-RA	NNU_08635-RA	1	1	1		1	1	1	1	1	0	0	1	0	0	0	0	0	1	0	0	1	0	0	0	0	0	1	0	0	1	0	0	0	0	0	10.1	10.1	10.1	20.75	189	189	0	12.901	10.1	0	0	10.1	0
NNU_08649-RA	NNU_08649-RA	6	6	6		1	6	6	6	5	2	3	6	0	1	1	0	0	5	2	3	6	0	1	1	0	0	5	2	3	6	0	1	1	0	0	28.9	28.9	28.9	30.073	280	280	0	23.034	23.2	7.5	8.9	28.9	0
NNU_08650-RA	NNU_08650-RA	2	2	2		1	2	2	2	0	0	2	1	0	0	0	0	0	0	0	2	1	0	0	0	0	0	0	0	2	1	0	0	0	0	0	13	13	13	27.511	239	239	0	5.7212	0	0	13	6.7	0
NNU_08651-RA	NNU_08651-RA	9	9	4		1	9	9	4	5	0	0	0	0	0	7	1	0	5	0	0	0	0	0	7	1	0	1	0	0	0	0	0	3	1	0	15	15	9.1	92.147	820	820	0	24.07	6.1	0	0	0	0
NNU_08665-RA;NNU_18571-RA	NNU_08665-RA	8;1	8;1	3;0		2	8	8	3	4	3	4	0	0	0	4	1	2	4	3	4	0	0	0	4	1	2	2	2	1	0	0	0	0	1	1	30.4	30.4	13.4	34.109	313	313;286	0	40.002	16.3	8.9	14.7	0	0
NNU_08676-RA	NNU_08676-RA	1	1	1		1	1	1	1	1	0	0	0	0	0	0	0	0	1	0	0	0	0	0	0	0	0	1	0	0	0	0	0	0	0	0	10.6	10.6	10.6	10.615	94	94	0	3.2901	10.6	0	0	0	0
NNU_08703-RA	NNU_08703-RA	4	4	4		1	4	4	4	3	1	1	1	0	0	1	1	0	3	1	1	1	0	0	1	1	0	3	1	1	1	0	0	1	1	0	9.7	9.7	9.7	59.767	526	526	0	8.5115	6.3	3.4	2.1	2.1	0
NNU_08704-RA	NNU_08704-RA	12	7	5		1	12	7	5	8	8	8	4	4	5	7	9	8	4	3	4	2	0	1	3	5	4	3	2	2	1	0	0	2	3	3	57	32.8	26.3	33.058	293	293	0	61.778	36.9	43	32.8	21.2	13.3
NNU_08709-RA	NNU_08709-RA	5	5	5		1	5	5	5	1	1	0	2	0	1	4	1	1	1	1	0	2	0	1	4	1	1	1	1	0	2	0	1	4	1	1	33.5	33.5	33.5	18.98	170	170	0	10.951	7.1	7.1	0	19.4	0
NNU_08714-RA	NNU_08714-RA	3	3	3		1	3	3	3	1	0	0	0	0	0	2	0	0	1	0	0	0	0	0	2	0	0	1	0	0	0	0	0	2	0	0	17.2	17.2	17.2	28.385	250	250	0	6.1043	6.4	0	0	0	0
NNU_08717-RA	NNU_08717-RA	13	5	2		1	13	5	2	12	10	9	4	6	6	7	9	9	5	3	3	1	0	0	1	3	3	2	2	1	1	0	0	1	2	2	61.8	27.4	12.5	33.324	296	296	0	12.872	51	51.4	37.2	18.9	22.3
NNU_08730-RA	NNU_08730-RA	9	9	9		1	9	9	9	8	5	6	4	1	5	6	3	4	8	5	6	4	1	5	6	3	4	8	5	6	4	1	5	6	3	4	47.8	47.8	47.8	20.779	186	186	0	57.045	37.6	28.5	36	22.6	5.4
NNU_08732-RA;NNU_21031-RA	NNU_08732-RA	5;2	5;2	5;2		2	5	5	5	5	0	0	0	0	0	1	0	0	5	0	0	0	0	0	1	0	0	5	0	0	0	0	0	1	0	0	16	16	16	61.109	545	545;263	0	16.083	16	0	0	0	0
NNU_08739-RA;NNU_21033-RA	NNU_08739-RA;NNU_21033-RA	1;1	1;1	1;1	;	2	1	1	1	0	0	0	1	0	0	0	0	0	0	0	0	1	0	0	0	0	0	0	0	0	1	0	0	0	0	0	7	7	7	22.878	199	199;325	0.0093809	1.6824	0	0	0	7	0
NNU_08748-RA	NNU_08748-RA	14	14	14		1	14	14	14	10	1	1	0	0	0	5	1	1	10	1	1	0	0	0	5	1	1	10	1	1	0	0	0	5	1	1	34.4	34.4	34.4	66.989	604	604	0	39.312	22.7	3	1.7	0	0
NNU_08749-RA;NNU_21041-RA	NNU_08749-RA	6;1	6;1	6;1		2	6	6	6	3	3	4	2	1	2	3	3	2	3	3	4	2	1	2	3	3	2	3	3	4	2	1	2	3	3	2	20.8	20.8	20.8	40.008	351	351;228	0	20.849	10.3	12.5	13.4	10.5	5.1
NNU_08753-RA	NNU_08753-RA	3	3	3		1	3	3	3	2	1	1	2	1	1	2	2	2	2	1	1	2	1	1	2	2	2	2	1	1	2	1	1	2	2	2	26.4	26.4	26.4	23.789	220	220	0	23.829	11.4	4.5	4.5	21.8	6.8
NNU_08757-RA	NNU_08757-RA	2	2	2		1	2	2	2	2	1	1	2	1	1	1	1	1	2	1	1	2	1	1	1	1	1	2	1	1	2	1	1	1	1	1	21.5	21.5	21.5	14.167	130	130	0	7.2986	21.5	10	10	21.5	10
NNU_08758-RA	NNU_08758-RA	2	2	2		1	2	2	2	1	0	1	2	0	0	1	1	1	1	0	1	2	0	0	1	1	1	1	0	1	2	0	0	1	1	1	16.4	16.4	16.4	23.737	225	225	0	12.976	8	0	8	16.4	0
NNU_08777-RA;NNU_08773-RA	NNU_08777-RA;NNU_08773-RA	4;4	4;4	1;1	;	2	4	4	1	3	4	3	4	3	4	0	3	2	3	4	3	4	3	4	0	3	2	0	1	0	1	1	1	0	0	1	20.1	20.1	7.3	18.62	164	164;164	0	12.904	12.8	20.1	12.8	20.1	19.5
NNU_08779-RA	NNU_08779-RA	2	2	2		1	2	2	2	1	0	0	0	0	0	2	0	0	1	0	0	0	0	0	2	0	0	1	0	0	0	0	0	2	0	0	5.7	5.7	5.7	50.36	440	440	0	5.8372	2.3	0	0	0	0
NNU_08782-RA	NNU_08782-RA	3	2	2		1	3	2	2	0	0	1	2	0	1	1	1	1	0	0	0	1	0	0	1	0	0	0	0	0	1	0	0	1	0	0	7.2	4.7	4.7	67.661	614	614	0	2.9705	0	0	2.4	4.9	0
NNU_08788-RA	NNU_08788-RA	1	1	1		1	1	1	1	0	0	0	0	0	0	1	0	0	0	0	0	0	0	0	1	0	0	0	0	0	0	0	0	1	0	0	14.6	14.6	14.6	18.06	164	164	0	3.9082	0	0	0	0	0
NNU_08797-RA;NNU_08196-RA	NNU_08797-RA;NNU_08196-RA	2;1	2;1	2;1	;	2	2	2	2	2	0	0	0	0	0	1	0	0	2	0	0	0	0	0	1	0	0	2	0	0	0	0	0	1	0	0	9.4	9.4	9.4	25.997	235	235;237	0	3.9759	9.4	0	0	0	0
NNU_08815-RA;NNU_08170-RA	NNU_08815-RA	6;2	6;2	6;2		2	6	6	6	5	0	1	1	0	0	2	1	0	5	0	1	1	0	0	2	1	0	5	0	1	1	0	0	2	1	0	16.5	16.5	16.5	43.165	399	399;369	0	10.69	13.8	0	2.3	2.3	0
NNU_08816-RA	NNU_08816-RA	2	2	2		1	2	2	2	2	0	0	1	0	0	1	0	0	2	0	0	1	0	0	1	0	0	2	0	0	1	0	0	1	0	0	7	7	7	37.458	342	342	0	3.3081	7	0	0	3.5	0
NNU_08826-RA;NNU_26551-RA	NNU_08826-RA;NNU_26551-RA	2;1	2;1	2;1	;	2	2	2	2	2	0	0	0	0	0	2	0	0	2	0	0	0	0	0	2	0	0	2	0	0	0	0	0	2	0	0	7	7	7	40.474	358	358;179	0	6.0146	7	0	0	0	0
NNU_08830-RA;NNU_26557-RA	NNU_08830-RA	8;1	8;1	8;1		2	8	8	8	7	3	4	2	0	0	4	3	3	7	3	4	2	0	0	4	3	3	7	3	4	2	0	0	4	3	3	19.9	19.9	19.9	55.724	502	502;475	0	62.881	16.5	8.2	11	5	0
NNU_08832-RA	NNU_08832-RA	14	2	2		1	14	2	2	8	6	8	9	4	9	11	5	4	1	0	0	0	0	0	2	0	0	1	0	0	0	0	0	2	0	0	46.4	9.6	9.6	33.979	302	302	0	5.4376	27.8	22.5	28.5	27.5	14.2
NNU_08846-RA	NNU_08846-RA	7	6	5		1	7	6	5	1	1	1	2	1	1	6	1	1	1	0	0	1	0	0	5	0	1	1	0	0	1	0	0	4	0	1	16.6	14.5	14.5	46.975	427	427	0	15.216	2.3	2.1	2.1	5.6	2.1
NNU_08854-RA	NNU_08854-RA	2	2	2		1	2	2	2	1	0	0	1	0	1	1	0	0	1	0	0	1	0	1	1	0	0	1	0	0	1	0	1	1	0	0	11.8	11.8	11.8	19.237	169	169	0	4.1147	6.5	0	0	5.3	0
NNU_08856-RA;NNU_26588-RA	NNU_08856-RA	17;1	17;1	14;1		2	17	17	14	9	8	5	13	7	8	3	6	2	9	8	5	13	7	8	3	6	2	8	7	5	11	7	7	3	6	2	52.9	52.9	43.2	40.372	359	359;325	0	317.58	35.9	30.4	20.6	43.7	29.5
NNU_08857-RA	NNU_08857-RA	7	4	4		1	7	4	4	2	1	0	4	0	3	0	0	0	1	0	0	2	0	2	0	0	0	1	0	0	2	0	2	0	0	0	28.2	18.2	18.2	38.931	347	347	0	13.605	7.8	4	0	16.1	0
NNU_08869-RA	NNU_08869-RA	16	16	11		1	16	16	11	15	6	13	12	6	13	6	2	4	15	6	13	12	6	13	6	2	4	10	3	9	8	3	9	3	1	2	74.6	74.6	48.5	33.886	299	299	0	124.01	74.6	39.8	65.2	55.9	35.5
NNU_08903-RA	NNU_08903-RA	6	6	1		1	6	6	1	6	4	5	4	2	2	5	3	2	6	4	5	4	2	2	5	3	2	1	0	1	1	0	0	1	0	0	33.5	33.5	7.4	21.426	203	203	0	39.654	33.5	25.1	29.1	28.1	12.8
NNU_08920-RA	NNU_08920-RA	11	11	0		1	11	11	0	9	6	6	6	2	9	5	5	7	9	6	6	6	2	9	5	5	7	0	0	0	0	0	0	0	0	0	43.7	43.7	0	28.262	261	261	0	64.326	36.4	26.1	26.1	24.1	11.9
NNU_08935-RA;NNU_08934-RA	NNU_08935-RA	7;1	7;1	7;1		2	7	7	7	4	1	1	0	0	0	5	2	3	4	1	1	0	0	0	5	2	3	4	1	1	0	0	0	5	2	3	26.3	26.3	26.3	37.015	339	339;69	0	19.637	14.5	4.1	2.9	0	0
NNU_08940-RA	NNU_08940-RA	3	3	3		1	3	3	3	0	0	0	0	1	0	1	1	0	0	0	0	0	1	0	1	1	0	0	0	0	0	1	0	1	1	0	18	18	18	23.082	205	205	0	5.7799	0	0	0	0	6.3
NNU_08963-RA	NNU_08963-RA	3	3	2		1	3	3	2	1	0	0	2	0	0	0	0	0	1	0	0	2	0	0	0	0	0	1	0	0	1	0	0	0	0	0	8	8	4.7	37.224	338	338	0	3.6559	4.4	0	0	8	0
NNU_08975-RA	NNU_08975-RA	7	7	4		1	7	7	4	4	0	0	0	0	0	3	0	0	4	0	0	0	0	0	3	0	0	2	0	0	0	0	0	2	0	0	12.8	12.8	8	56.458	515	515	0	9.8597	7	0	0	0	0
NNU_08976-RA	NNU_08976-RA	1	1	1		1	1	1	1	1	0	1	0	0	0	1	1	1	1	0	1	0	0	0	1	1	1	1	0	1	0	0	0	1	1	1	3.9	3.9	3.9	24.298	228	228	0	5.1497	3.9	0	3.9	0	0
NNU_08977-RA	NNU_08977-RA	3	3	2		1	3	3	2	3	0	0	0	0	0	1	0	0	3	0	0	0	0	0	1	0	0	2	0	0	0	0	0	1	0	0	15.3	15.3	12.1	35.088	314	314	0	8.249	15.3	0	0	0	0
NNU_08980-RA	NNU_08980-RA	1	1	1		1	1	1	1	1	1	1	0	0	0	0	0	1	1	1	1	0	0	0	0	0	1	1	1	1	0	0	0	0	0	1	3.6	3.6	3.6	40.579	361	361	0	2.7441	3.6	3.6	3.6	0	0
NNU_08981-RA	NNU_08981-RA	6	6	6		1	6	6	6	4	3	3	5	0	2	2	0	1	4	3	3	5	0	2	2	0	1	4	3	3	5	0	2	2	0	1	50.8	50.8	50.8	19.976	185	185	0	39.875	30.8	21.1	23.2	45.9	0
NNU_08983-RA	NNU_08983-RA	3	3	3		1	3	3	3	1	0	0	0	0	0	1	1	0	1	0	0	0	0	0	1	1	0	1	0	0	0	0	0	1	1	0	13.6	13.6	13.6	41.743	374	374	0	5.832	4.3	0	0	0	0
NNU_08995-RA;NNU_12050-RA;NNU_11818-RA;NNU_02980-RA;NNU_20967-RA	NNU_08995-RA;NNU_12050-RA	13;8;2;1;1	4;1;0;0;0	4;1;0;0;0	;	5	13	4	4	7	5	7	7	5	6	11	7	8	0	0	0	0	0	0	3	1	1	0	0	0	0	0	0	3	1	1	28.1	10.9	10.9	60.396	551	551;438;228;162;375	0	49.706	12.9	10.2	12.9	14.2	9.3
NNU_08997-RA	NNU_08997-RA	18	18	11		1	18	18	11	12	1	1	6	2	3	11	3	1	12	1	1	6	2	3	11	3	1	8	0	0	3	0	1	6	0	0	23.9	23.9	13.9	88.759	806	806	0	62.829	16	1.5	1.5	11.3	1.6
NNU_09001-RA;NNU_12043-RA	NNU_09001-RA	5;2	5;2	5;2		2	5	5	5	4	0	1	0	0	0	3	0	1	4	0	1	0	0	0	3	0	1	4	0	1	0	0	0	3	0	1	9.7	9.7	9.7	64.798	596	596;442	0	7.2097	7.2	0	2	0	0
NNU_09018-RA	NNU_09018-RA	2	2	2		1	2	2	2	1	0	1	0	0	0	1	0	1	1	0	1	0	0	0	1	0	1	1	0	1	0	0	0	1	0	1	26	26	26	12.049	104	104	0	3.4476	12.5	0	13.5	0	0
NNU_09020-RA	NNU_09020-RA	1	1	1		1	1	1	1	1	0	0	0	0	0	1	0	0	1	0	0	0	0	0	1	0	0	1	0	0	0	0	0	1	0	0	6.7	6.7	6.7	18.922	165	165	0.0079485	1.7481	6.7	0	0	0	0
NNU_09032-RA;NNU_18040-RA;NNU_04705-RA;NNU_12489-RA	NNU_09032-RA	18;6;4;2	18;6;4;2	9;1;1;1		4	18	18	9	1	0	0	11	3	8	14	11	10	1	0	0	11	3	8	14	11	10	1	0	0	8	0	4	8	6	7	50.5	50.5	25.6	35.385	313	313;125;115;176	0	63.358	3.5	0	0	38.7	16
NNU_09052-RA	NNU_09052-RA	7	7	7		1	7	7	7	5	2	2	3	1	0	1	1	0	5	2	2	3	1	0	1	1	0	5	2	2	3	1	0	1	1	0	18.2	18.2	18.2	56.727	501	501	0	37.995	11.6	6.2	5.2	8.6	2.2
NNU_09064-RA	NNU_09064-RA	3	2	2		1	3	2	2	1	0	0	0	0	0	3	0	0	0	0	0	0	0	0	2	0	0	0	0	0	0	0	0	2	0	0	9.3	4.8	4.8	31.36	269	269	0	4.4438	4.5	0	0	0	0
NNU_09080-RA;NNU_05812-RA	NNU_09080-RA	11;1	7;1	4;1		2	11	7	4	5	3	4	2	0	3	5	4	2	3	1	2	0	0	0	3	1	0	2	0	1	0	0	0	2	1	0	27.8	19.5	12	59.357	533	533;147	0	15.617	11.8	7.1	12	4.3	0
NNU_09132-RA	NNU_09132-RA	2	2	2		1	2	2	2	1	0	0	2	0	0	1	0	0	1	0	0	2	0	0	1	0	0	1	0	0	2	0	0	1	0	0	31.9	31.9	31.9	10.672	91	91	0	9.1018	18.7	0	0	31.9	0
NNU_09145-RA	NNU_09145-RA	4	4	4		1	4	4	4	4	3	3	3	2	2	3	2	2	4	3	3	3	2	2	3	2	2	4	3	3	3	2	2	3	2	2	22.2	22.2	22.2	13.746	117	117	0	53.048	22.2	15.4	15.4	22.2	15.4
NNU_09148-RA	NNU_09148-RA	2	2	2		1	2	2	2	2	0	0	0	0	0	1	0	0	2	0	0	0	0	0	1	0	0	2	0	0	0	0	0	1	0	0	4.9	4.9	4.9	73.663	654	654	0	4.5228	4.9	0	0	0	0
NNU_09153-RA;NNU_00663-RA	NNU_09153-RA	13;1	13;1	5;0		2	13	13	5	10	3	2	0	0	0	10	3	3	10	3	2	0	0	0	10	3	3	3	1	0	0	0	0	4	1	1	40.2	40.2	14.7	46.637	423	423;146	0	44.865	32.4	10.6	5	0	0
NNU_09156-RA	NNU_09156-RA	28	28	8		1	28	28	8	24	18	19	18	14	18	12	14	13	24	18	19	18	14	18	12	14	13	7	5	6	4	3	4	3	2	2	79.9	79.9	24.2	42.946	393	393	0	323.31	74.6	59.8	66.2	60.6	52.2
NNU_09172-RA;NNU_24316-RA;NNU_09402-RA	NNU_09172-RA	10;1;1	10;1;1	1;0;0		3	10	10	1	7	0	3	2	0	0	6	2	2	7	0	3	2	0	0	6	2	2	1	0	0	0	0	0	1	0	0	30.6	30.6	4.1	39.769	366	366;181;810	0	41.06	21	0	10.4	7.7	0
NNU_09175-RA	NNU_09175-RA	8	8	8		1	8	8	8	6	0	1	2	0	0	3	1	0	6	0	1	2	0	0	3	1	0	6	0	1	2	0	0	3	1	0	19.6	19.6	19.6	34.277	306	306	0	29.772	15.4	0	4.2	3.3	0
NNU_09181-RA	NNU_09181-RA	2	2	2		1	2	2	2	1	0	0	0	0	0	1	0	0	1	0	0	0	0	0	1	0	0	1	0	0	0	0	0	1	0	0	6.1	6.1	6.1	65.266	620	620	0	3.976	2.4	0	0	0	0
NNU_09194-RA	NNU_09194-RA	5	5	5		1	5	5	5	4	1	0	0	0	0	0	0	0	4	1	0	0	0	0	0	0	0	4	1	0	0	0	0	0	0	0	15	15	15	58.437	519	519	0	29.347	12.5	2.5	0	0	0
NNU_09234-RA	NNU_09234-RA	1	1	1		1	1	1	1	1	0	0	0	0	0	0	0	0	1	0	0	0	0	0	0	0	0	1	0	0	0	0	0	0	0	0	4.3	4.3	4.3	39.987	352	352	0	3.3752	4.3	0	0	0	0
NNU_09243-RA	NNU_09243-RA	12	4	4		1	12	4	4	6	5	5	5	0	3	4	4	2	3	1	1	1	0	0	1	1	0	3	1	1	1	0	0	1	1	0	42.2	14.8	14.8	26.38	230	230	0	5.418	29.1	23.5	23	19.1	0
NNU_09281-RA	NNU_09281-RA	1	1	1		1	1	1	1	1	0	0	0	0	0	1	0	0	1	0	0	0	0	0	1	0	0	1	0	0	0	0	0	1	0	0	5.7	5.7	5.7	21.018	192	192	0.0035239	2.0102	5.7	0	0	0	0
NNU_09298-RA	NNU_09298-RA	4	4	2		1	4	4	2	3	2	1	3	0	4	1	0	1	3	2	1	3	0	4	1	0	1	1	2	0	1	0	2	1	0	0	18.1	18.1	9.9	39.266	343	343	0	22.077	13.1	9.9	3.8	13.1	0
NNU_09308-RA	NNU_09308-RA	1	1	1		1	1	1	1	1	0	0	0	0	0	0	0	0	1	0	0	0	0	0	0	0	0	1	0	0	0	0	0	0	0	0	10.1	10.1	10.1	15.562	158	158	0	5.5038	10.1	0	0	0	0
NNU_09350-RA	NNU_09350-RA	10	3	3		1	10	3	3	7	4	5	2	1	2	9	5	7	2	1	2	1	0	0	3	2	2	2	1	2	1	0	0	3	2	2	24.2	7.3	7.3	63.908	592	592	0	69.834	14.9	11	13.2	5.1	2.5
NNU_09365-RA;NNU_09954-RA	NNU_09365-RA;NNU_09954-RA	2;2	2;2	2;2	;	2	2	2	2	1	0	0	2	0	0	0	0	0	1	0	0	2	0	0	0	0	0	1	0	0	2	0	0	0	0	0	9.3	9.3	9.3	29.354	259	259;271	0	4.5336	4.6	0	0	9.3	0
NNU_09382-RA	NNU_09382-RA	7	7	7		1	7	7	7	0	0	0	3	0	1	3	3	1	0	0	0	3	0	1	3	3	1	0	0	0	3	0	1	3	3	1	54.3	54.3	54.3	19.244	175	175	0	17.812	0	0	0	32.6	0
NNU_09393-RA	NNU_09393-RA	1	1	1		1	1	1	1	0	0	0	0	0	0	0	1	0	0	0	0	0	0	0	0	1	0	0	0	0	0	0	0	0	1	0	15.4	15.4	15.4	10.087	91	91	0.0050446	1.9352	0	0	0	0	0
NNU_09396-RA	NNU_09396-RA	2	2	2		1	2	2	2	2	0	0	1	0	0	1	0	0	2	0	0	1	0	0	1	0	0	2	0	0	1	0	0	1	0	0	17.8	17.8	17.8	16.27	146	146	0	3.005	17.8	0	0	8.2	0
NNU_09401-RA	NNU_09401-RA	8	4	4		1	8	4	4	5	4	3	7	3	5	4	3	2	3	1	1	3	1	2	2	1	1	3	1	1	3	1	2	2	1	1	27.9	16.9	16.9	46.653	419	419	0	39.934	15.8	11	7.2	23.9	11
NNU_09455-RA	NNU_09455-RA	4	4	4		1	4	4	4	4	0	0	2	0	0	2	0	0	4	0	0	2	0	0	2	0	0	4	0	0	2	0	0	2	0	0	19.7	19.7	19.7	37.805	345	345	0	13.356	19.7	0	0	10.7	0
NNU_09456-RA	NNU_09456-RA	2	1	1		1	2	1	1	2	1	1	1	1	1	2	1	1	1	0	0	0	0	0	1	0	0	1	0	0	0	0	0	1	0	0	3.2	1.1	1.1	69.238	628	628	1	-2	3.2	2.1	2.1	2.1	2.1
NNU_09466-RA	NNU_09466-RA	2	2	2		1	2	2	2	2	0	2	2	0	1	2	2	0	2	0	2	2	0	1	2	2	0	2	0	2	2	0	1	2	2	0	21.5	21.5	21.5	18.052	172	172	0	26.854	21.5	0	21.5	21.5	0
NNU_09473-RA;NNU_24038-RA	NNU_09473-RA;NNU_24038-RA	1;1	1;1	1;1	;	2	1	1	1	1	0	0	0	0	0	0	0	0	1	0	0	0	0	0	0	0	0	1	0	0	0	0	0	0	0	0	2.8	2.8	2.8	62.779	563	563;598	0.0020333	2.2657	2.8	0	0	0	0
NNU_09485-RA	NNU_09485-RA	1	1	1		1	1	1	1	1	0	0	0	0	1	0	0	0	1	0	0	0	0	1	0	0	0	1	0	0	0	0	1	0	0	0	3.8	3.8	3.8	41.164	367	367	0	2.7628	3.8	0	0	0	0
NNU_09488-RA;NNU_20092-RA	NNU_09488-RA	19;2	19;2	19;2		2	19	19	19	10	5	2	4	2	5	7	3	3	10	5	2	4	2	5	7	3	3	10	5	2	4	2	5	7	3	3	63.1	63.1	63.1	50.254	450	450;215	0	58.234	29.3	20.2	7.3	15.3	8.4
NNU_09490-RA;NNU_24052-RA	NNU_09490-RA	3;1	3;1	3;1		2	3	3	3	2	0	0	2	0	0	1	0	0	2	0	0	2	0	0	1	0	0	2	0	0	2	0	0	1	0	0	12.6	12.6	12.6	34.709	350	350;358	0	7.1964	8.6	0	0	8.9	0
NNU_09504-RA;NNU_24060-RA	NNU_09504-RA;NNU_24060-RA	6;3	6;3	6;3	;	2	6	6	6	1	2	2	2	0	2	2	1	1	1	2	2	2	0	2	2	1	1	1	2	2	2	0	2	2	1	1	33.7	33.7	33.7	33.42	312	312;377	0	14.991	3.8	13.5	12.2	14.4	0
NNU_09509-RA	NNU_09509-RA	2	2	2		1	2	2	2	2	0	0	0	1	0	0	0	0	2	0	0	0	1	0	0	0	0	2	0	0	0	1	0	0	0	0	9	9	9	30.353	267	267	0	9.2796	9	0	0	0	6.4
NNU_09511-RA	NNU_09511-RA	27	27	22		1	27	27	22	20	14	13	7	1	4	20	17	14	20	14	13	7	1	4	20	17	14	15	13	11	7	1	4	18	14	12	56.9	56.9	46.5	67.528	617	617	0	213.69	44.1	34.4	30.8	17.2	2.8
NNU_09515-RA	NNU_09515-RA	1	1	1		1	1	1	1	0	1	0	0	0	0	0	0	0	0	1	0	0	0	0	0	0	0	0	1	0	0	0	0	0	0	0	0.8	0.8	0.8	243.15	2142	2142	0	3.0662	0	0.8	0	0	0
NNU_09547-RA	NNU_09547-RA	5	5	5		1	5	5	5	1	0	0	2	1	2	1	0	2	1	0	0	2	1	2	1	0	2	1	0	0	2	1	2	1	0	2	50.8	50.8	50.8	14.168	126	126	0	13.476	11.1	0	0	20.6	11.9
NNU_09554-RA;NNU_24085-RA;NNU_06048-RA;NNU_08999-RA;NNU_20039-RA;NNU_24831-RA;NNU_12044-RA	NNU_09554-RA;NNU_24085-RA	9;6;4;2;2;2;1	7;4;2;1;1;1;1	1;0;0;0;0;0;0	;	7	9	7	1	6	0	0	1	0	0	2	2	0	4	0	0	1	0	0	1	2	0	0	0	0	0	0	0	0	1	0	10.8	9.1	1.8	122.47	1088	1088;1083;1090;1039;1093;1095;1034	0	11.254	6.7	0	0	1.3	0
NNU_09561-RA	NNU_09561-RA	8	1	0		1	8	1	0	6	0	0	1	0	0	2	1	0	1	0	0	0	0	0	1	0	0	0	0	0	0	0	0	0	0	0	8.9	0.8	0	122.38	1088	1088	0.0050329	1.9264	6.7	0	0	1.3	0
NNU_09563-RA	NNU_09563-RA	3	3	3		1	3	3	3	2	0	0	1	1	0	0	0	0	2	0	0	1	1	0	0	0	0	2	0	0	1	1	0	0	0	0	11.4	11.4	11.4	34.141	308	308	0	5.8377	5.2	0	0	5.2	6.2
NNU_09575-RA	NNU_09575-RA	7	7	7		1	7	7	7	6	1	3	0	0	0	2	1	4	6	1	3	0	0	0	2	1	4	6	1	3	0	0	0	2	1	4	27.2	27.2	27.2	35.858	324	324	0	20.108	20.7	6.5	13	0	0
NNU_09581-RA	NNU_09581-RA	5	3	3		1	5	3	3	5	3	3	0	0	0	3	2	3	3	2	2	0	0	0	2	1	2	3	2	2	0	0	0	2	1	2	19.9	11.8	11.8	33.92	296	296	0	8.467	19.9	14.9	14.9	0	0
NNU_09596-RA	NNU_09596-RA	3	3	3		1	3	3	3	3	0	0	0	0	0	0	0	0	3	0	0	0	0	0	0	0	0	3	0	0	0	0	0	0	0	0	6.6	6.6	6.6	60.972	560	560	0	6.6254	6.6	0	0	0	0
NNU_09608-RA	NNU_09608-RA	7	7	4		1	7	7	4	6	4	4	2	2	2	2	1	0	6	4	4	2	2	2	2	1	0	3	2	1	0	0	0	0	0	0	33.7	33.7	16.3	34.945	326	326	0	42.7	27.6	20.2	21.8	11.7	12.6
NNU_09609-RA	NNU_09609-RA	5	2	2		1	5	2	2	5	2	3	4	2	2	2	1	0	2	0	0	2	0	0	0	0	0	2	0	0	2	0	0	0	0	0	28.8	11	11	33.957	319	319	0	9.7106	28.8	11	17.9	22.9	12.9
NNU_09637-RA;NNU_23973-RA	NNU_09637-RA;NNU_23973-RA	1;1	1;1	1;1	;	2	1	1	1	0	0	0	1	0	0	1	0	0	0	0	0	1	0	0	1	0	0	0	0	0	1	0	0	1	0	0	6.9	6.9	6.9	14.184	131	131;132	0.0016461	2.3436	0	0	0	6.9	0
NNU_09638-RA;NNU_23974-RA	NNU_09638-RA;NNU_23974-RA	2;1	2;1	2;1	;	2	2	2	2	1	1	0	0	0	0	0	0	0	1	1	0	0	0	0	0	0	0	1	1	0	0	0	0	0	0	0	5.8	5.8	5.8	68.59	617	617;618	0.00042918	2.5714	3.7	2.1	0	0	0
NNU_09644-RA;NNU_23981-RA	NNU_09644-RA;NNU_23981-RA	22;11	22;11	22;11	;	2	22	22	22	15	8	9	9	3	9	13	10	8	15	8	9	9	3	9	13	10	8	15	8	9	9	3	9	13	10	8	56.2	56.2	56.2	60.401	523	523;492	0	104.42	36.9	21.6	23.7	22.2	8.4
NNU_09645-RA	NNU_09645-RA	15	15	8		1	15	15	8	12	4	7	13	1	7	13	5	4	12	4	7	13	1	7	13	5	4	6	2	3	7	1	3	6	2	2	38.2	38.2	23.2	59.183	560	560	0	252.54	31.4	9.6	18.8	34.1	3
NNU_09656-RA	NNU_09656-RA	1	1	1		1	1	1	1	1	0	0	0	0	0	0	0	0	1	0	0	0	0	0	0	0	0	1	0	0	0	0	0	0	0	0	1.5	1.5	1.5	78.561	726	726	0.003517	1.9903	1.5	0	0	0	0
NNU_09662-RA	NNU_09662-RA	7	7	3		1	7	7	3	6	3	4	1	0	0	4	3	2	6	3	4	1	0	0	4	3	2	3	2	2	0	0	0	3	2	1	44.4	44.4	22.5	17.816	160	160	0	19.842	43.1	21.2	25.6	6.9	0
NNU_09695-RA	NNU_09695-RA	10	1	1		1	10	1	1	6	6	7	9	3	8	8	4	5	1	0	0	1	0	1	1	0	0	1	0	0	1	0	1	1	0	0	29.9	3	3	40.74	364	364	0.0020325	2.2656	19.5	18.1	22.5	29.7	11
NNU_09701-RA	NNU_09701-RA	3	3	3		1	3	3	3	1	0	0	3	0	0	2	0	0	1	0	0	3	0	0	2	0	0	1	0	0	3	0	0	2	0	0	12.6	12.6	12.6	38.66	350	350	0	18.799	2.6	0	0	12.6	0
NNU_09718-RA;NNU_25519-RA	NNU_09718-RA	3;1	3;1	3;1		2	3	3	3	3	0	0	0	0	0	1	1	1	3	0	0	0	0	0	1	1	1	3	0	0	0	0	0	1	1	1	16.7	16.7	16.7	23.784	210	210;222	0	9.8502	16.7	0	0	0	0
NNU_09721-RA	NNU_09721-RA	2	2	2		1	2	2	2	0	0	0	0	0	0	2	0	0	0	0	0	0	0	0	2	0	0	0	0	0	0	0	0	2	0	0	4.5	4.5	4.5	50.34	441	441	0	3.0684	0	0	0	0	0
NNU_09731-RA	NNU_09731-RA	1	1	1		1	1	1	1	0	0	1	1	0	0	0	0	0	0	0	1	1	0	0	0	0	0	0	0	1	1	0	0	0	0	0	8.8	8.8	8.8	26.696	238	238	0	20.892	0	0	8.8	8.8	0
NNU_09761-RA	NNU_09761-RA	4	4	4		1	4	4	4	1	0	0	4	0	0	1	0	0	1	0	0	4	0	0	1	0	0	1	0	0	4	0	0	1	0	0	19.1	19.1	19.1	33.737	304	304	0	8.9179	3.6	0	0	19.1	0
NNU_09762-RA	NNU_09762-RA	4	4	2		1	4	4	2	3	0	0	0	0	0	2	0	0	3	0	0	0	0	0	2	0	0	2	0	0	0	0	0	1	0	0	6.6	6.6	3.7	91.681	863	863	0	6.883	4.9	0	0	0	0
NNU_09769-RA	NNU_09769-RA	2	2	2		1	2	2	2	1	0	1	0	0	0	0	1	0	1	0	1	0	0	0	0	1	0	1	0	1	0	0	0	0	1	0	25.2	25.2	25.2	12.714	115	115	0	4.04	13.9	0	11.3	0	0
NNU_09773-RA	NNU_09773-RA	8	7	6		1	8	7	6	4	1	2	3	0	1	5	1	1	4	1	1	3	0	1	5	1	1	4	0	0	2	0	0	4	0	0	37	28.2	24.4	35.868	316	316	0	22.047	15.5	3.8	12.7	15.2	0
NNU_09774-RA	NNU_09774-RA	9	9	6		1	9	9	6	6	3	1	4	0	2	5	0	1	6	3	1	4	0	2	5	0	1	5	1	0	2	0	0	4	0	0	50	50	33.2	33.055	292	292	0	29.597	32.2	18.2	9.6	17.8	0
NNU_09778-RA	NNU_09778-RA	1	1	1		1	1	1	1	1	1	1	0	0	0	1	1	1	1	1	1	0	0	0	1	1	1	1	1	1	0	0	0	1	1	1	14.3	14.3	14.3	9.7209	91	91	0	2.9285	14.3	14.3	14.3	0	0
NNU_09780-RA	NNU_09780-RA	12	12	9		1	12	12	9	11	5	5	6	4	6	7	5	4	11	5	5	6	4	6	7	5	4	8	4	5	5	4	4	7	4	3	60.1	60.1	53.8	16.122	143	143	0	145.27	54.5	39.2	44.8	39.2	44.1
NNU_09782-RA	NNU_09782-RA	2	2	2		1	2	2	2	1	0	0	1	0	0	0	0	0	1	0	0	1	0	0	0	0	0	1	0	0	1	0	0	0	0	0	12.9	12.9	12.9	31.541	279	279	0	4.9133	3.9	0	0	9	0
NNU_09817-RA	NNU_09817-RA	13	13	13		1	13	13	13	10	2	9	6	4	6	9	4	4	10	2	9	6	4	6	9	4	4	10	2	9	6	4	6	9	4	4	32.1	32.1	32.1	31.343	271	271	0	86.013	31.4	11.8	26.9	21.4	17.3
NNU_09833-RA;NNU_16538-RA;NNU_02588-RA	NNU_09833-RA;NNU_16538-RA	13;7;2	13;7;2	13;7;2	;	3	13	13	13	9	3	2	0	0	0	8	5	4	9	3	2	0	0	0	8	5	4	9	3	2	0	0	0	8	5	4	15.2	15.2	15.2	130.72	1114	1114;585;281	0	48.732	10.9	2.9	2	0	0
NNU_09849-RA	NNU_09849-RA	3	3	3		1	3	3	3	1	0	0	0	0	0	3	0	0	1	0	0	0	0	0	3	0	0	1	0	0	0	0	0	3	0	0	13.8	13.8	13.8	33.392	298	298	0	7.5869	4.4	0	0	0	0
NNU_09851-RA;NNU_08548-RA;NNU_05839-RA;NNU_20513-RA;NNU_16030-RA	NNU_09851-RA	13;1;1;1;1	13;1;1;1;1	13;1;1;1;1		5	13	13	13	11	1	2	0	0	0	6	0	0	11	1	2	0	0	0	6	0	0	11	1	2	0	0	0	6	0	0	12.2	12.2	12.2	137.6	1237	1237;1046;1047;1124;1126	0	43.761	10.4	1.2	2	0	0
NNU_09852-RA	NNU_09852-RA	1	1	1		1	1	1	1	1	1	0	0	0	0	0	0	0	1	1	0	0	0	0	0	0	0	1	1	0	0	0	0	0	0	0	6	6	6	22.514	216	216	0.0024213	2.2283	6	6	0	0	0
NNU_09856-RA;NNU_00386-RA	NNU_09856-RA	5;1	5;1	5;1		2	5	5	5	5	0	0	1	0	0	3	0	0	5	0	0	1	0	0	3	0	0	5	0	0	1	0	0	3	0	0	19.8	19.8	19.8	37.47	329	329;172	0	10.918	19.8	0	0	4.3	0
NNU_09883-RA	NNU_09883-RA	1	1	1		1	1	1	1	1	1	1	1	0	1	0	0	1	1	1	1	1	0	1	0	0	1	1	1	1	1	0	1	0	0	1	5.5	5.5	5.5	20.002	183	183	0	3.7988	5.5	5.5	5.5	5.5	0
NNU_09910-RA;NNU_05892-RA;NNU_13918-RA	NNU_09910-RA	13;1;1	13;1;1	11;1;1		3	13	13	11	8	1	1	0	0	0	4	3	1	8	1	1	0	0	0	4	3	1	7	1	1	0	0	0	2	3	1	22.8	22.8	20.1	83.023	771	771;738;770	0	28.49	12.6	3	1.8	0	0
NNU_09913-RA	NNU_09913-RA	4	1	1		1	4	1	1	4	3	2	1	0	1	2	1	1	1	0	0	0	0	0	0	0	0	1	0	0	0	0	0	0	0	0	16.6	5.8	5.8	35.434	326	326	0	6.6212	16.6	10.7	8	4	0
NNU_09936-RA	NNU_09936-RA	1	1	1		1	1	1	1	0	0	0	1	0	0	0	0	0	0	0	0	1	0	0	0	0	0	0	0	0	1	0	0	0	0	0	6.2	6.2	6.2	47.067	439	439	0.00203	2.2585	0	0	0	6.2	0
NNU_09945-RA	NNU_09945-RA	4	4	4		1	4	4	4	0	0	0	0	0	0	4	0	0	0	0	0	0	0	0	4	0	0	0	0	0	0	0	0	4	0	0	25.5	25.5	25.5	24.113	220	220	0	9.4842	0	0	0	0	0
NNU_09980-RA	NNU_09980-RA	1	1	1		1	1	1	1	1	0	0	0	0	0	1	0	0	1	0	0	0	0	0	1	0	0	1	0	0	0	0	0	1	0	0	2.9	2.9	2.9	42.079	380	380	0.0016715	2.4441	2.9	0	0	0	0
NNU_09991-RA	NNU_09991-RA	10	3	3		1	10	3	3	5	4	5	7	2	7	6	5	5	1	1	1	2	0	2	1	1	1	1	1	1	2	0	2	1	1	1	49.8	22.2	22.2	23.757	207	207	0	19.018	19.8	19.3	22.7	35.3	7.7
NNU_09995-RA	NNU_09995-RA	2	2	2		1	2	2	2	0	0	0	0	0	0	2	0	0	0	0	0	0	0	0	2	0	0	0	0	0	0	0	0	2	0	0	6	6	6	43.466	403	403	0	3.5404	0	0	0	0	0
NNU_09996-RA	NNU_09996-RA	9	2	0		1	9	2	0	6	4	5	6	2	7	6	5	5	2	1	1	1	0	2	1	1	1	0	0	0	0	0	0	0	0	0	37.2	9.7	0	23.784	207	207	0	36.937	24.2	19.3	22.7	22.7	7.7
NNU_10001-RA	NNU_10001-RA	1	1	1		1	1	1	1	1	0	0	0	0	0	0	0	0	1	0	0	0	0	0	0	0	0	1	0	0	0	0	0	0	0	0	3.7	3.7	3.7	46.394	428	428	0	5.7451	3.7	0	0	0	0
NNU_10002-RA	NNU_10002-RA	21	11	11		1	21	11	11	15	10	12	10	5	10	17	12	12	7	3	4	4	0	2	9	5	4	7	3	4	4	0	2	9	5	4	54.1	31.1	31.1	50.535	486	486	0	57.471	43.2	24.3	32.1	31.1	12.3
NNU_10015-RA	NNU_10015-RA	3	1	1		1	3	1	1	0	0	0	3	1	2	2	0	0	0	0	0	1	0	0	1	0	0	0	0	0	1	0	0	1	0	0	16.8	6.3	6.3	31.472	285	285	0	3.1072	0	0	0	16.8	7
NNU_10028-RA	NNU_10028-RA	11	11	10		1	11	11	10	5	4	3	7	6	9	5	5	5	5	4	3	7	6	9	5	5	5	4	3	2	6	5	8	4	4	4	19.6	19.6	17.4	52.915	495	495	0	77.334	10.3	7.9	5.7	16.4	11.7
NNU_10030-RA	NNU_10030-RA	1	1	1		1	1	1	1	0	0	1	1	0	0	0	0	0	0	0	1	1	0	0	0	0	0	0	0	1	1	0	0	0	0	0	4.4	4.4	4.4	38.685	339	339	0	3.0651	0	0	4.4	4.4	0
NNU_10047-RA	NNU_10047-RA	19	3	3		1	19	3	3	10	11	14	2	4	7	10	13	11	2	3	3	1	1	1	2	3	3	2	3	3	1	1	1	2	3	3	41.8	8.1	8.1	42.392	383	383	0	18.092	30.5	32.1	38.6	7.3	11.7
NNU_10058-RA	NNU_10058-RA	1	1	1		1	1	1	1	1	0	0	0	0	0	1	0	0	1	0	0	0	0	0	1	0	0	1	0	0	0	0	0	1	0	0	4	4	4	36.156	321	321	0	2.7568	4	0	0	0	0
NNU_10061-RA	NNU_10061-RA	2	2	2		1	2	2	2	0	1	0	0	0	0	1	0	0	0	1	0	0	0	0	1	0	0	0	1	0	0	0	0	1	0	0	3.6	3.6	3.6	89.735	799	799	0	4.5465	0	2.3	0	0	0
NNU_10083-RA	NNU_10083-RA	11	11	11		1	11	11	11	9	4	5	7	2	3	7	2	2	9	4	5	7	2	3	7	2	2	9	4	5	7	2	3	7	2	2	34.2	34.2	34.2	35.665	322	322	0	90.202	34.2	14	15.5	23.6	7.8
NNU_10092-RA	NNU_10092-RA	6	6	6		1	6	6	6	1	1	1	3	0	0	3	0	3	1	1	1	3	0	0	3	0	3	1	1	1	3	0	0	3	0	3	29.3	29.3	29.3	28.433	259	259	0	26.291	9.7	9.7	9.7	18.5	0
NNU_10097-RA	NNU_10097-RA	9	3	3		1	9	3	3	5	0	2	0	0	0	8	1	1	1	0	1	0	0	0	2	0	0	1	0	1	0	0	0	2	0	0	27.6	9.6	9.6	47.003	417	417	0	5.4388	16.5	0	7.4	0	0
NNU_10100-RA;NNU_02589-RA	NNU_10100-RA;NNU_02589-RA	1;1	1;1	1;1	;	2	1	1	1	0	0	0	0	0	0	1	0	0	0	0	0	0	0	0	1	0	0	0	0	0	0	0	0	1	0	0	1.2	1.2	1.2	100.52	915	915;1059	0.0035601	2.0925	0	0	0	0	0
NNU_10113-RA;NNU_02610-RA;NNU_02609-RA	NNU_10113-RA	16;2;1	16;2;1	16;2;1		3	16	16	16	11	3	4	10	1	3	12	6	5	11	3	4	10	1	3	12	6	5	11	3	4	10	1	3	12	6	5	55.6	55.6	55.6	38.598	354	354;161;111	0	88.255	43.5	9.6	17.5	48	4.8
NNU_10114-RA	NNU_10114-RA	26	21	21		1	26	21	21	19	15	15	18	8	13	19	17	18	14	12	12	16	7	9	16	13	14	14	12	12	16	7	9	16	13	14	47.9	42.9	42.9	65.392	580	580	0	234.77	33.3	33.1	29.5	36.7	17.6
NNU_10124-RA	NNU_10124-RA	2	2	1		1	2	2	1	0	0	1	0	0	0	1	1	0	0	0	1	0	0	0	1	1	0	0	0	0	0	0	0	1	0	0	15.8	15.8	8.1	25.998	234	234	0	4.8483	0	0	7.7	0	0
NNU_10126-RA	NNU_10126-RA	6	6	6		1	6	6	6	4	1	0	1	0	0	1	0	0	4	1	0	1	0	0	1	0	0	4	1	0	1	0	0	1	0	0	10.4	10.4	10.4	96.463	867	867	0	12.202	6.2	1.4	0	2.4	0
NNU_10140-RA	NNU_10140-RA	2	2	2		1	2	2	2	1	0	0	0	0	0	0	1	0	1	0	0	0	0	0	0	1	0	1	0	0	0	0	0	0	1	0	15.8	15.8	15.8	18.608	165	165	0	2.9205	7.9	0	0	0	0
NNU_10143-RA	NNU_10143-RA	10	10	10		1	10	10	10	5	4	3	5	0	4	3	5	3	5	4	3	5	0	4	3	5	3	5	4	3	5	0	4	3	5	3	52.4	52.4	52.4	33.546	315	315	0	70.817	27	21.9	14	29.8	0
NNU_10146-RA	NNU_10146-RA	12	12	12		1	12	12	12	8	1	2	4	1	2	2	1	2	8	1	2	4	1	2	2	1	2	8	1	2	4	1	2	2	1	2	41.4	41.4	41.4	38.913	348	348	0	29.168	29.3	3.7	8	16.7	3.7
NNU_10149-RA;NNU_00314-RA;NNU_09201-RA;NNU_00309-RA;NNU_26635-RA;NNU_09199-RA;NNU_09198-RA	NNU_10149-RA	12;1;1;1;1;1;1	12;1;1;1;1;1;1	12;1;1;1;1;1;1		7	12	12	12	7	2	1	0	0	0	9	1	0	7	2	1	0	0	0	9	1	0	7	2	1	0	0	0	9	1	0	16.5	16.5	16.5	137.81	1277	1277;731;1009;1245;1266;1315;2548	0	65.467	10.1	2.6	2.7	0	0
NNU_10172-RA	NNU_10172-RA	22	22	18		1	22	22	18	15	7	6	1	1	2	16	7	8	15	7	6	1	1	2	16	7	8	13	4	3	0	0	1	12	5	6	40.8	40.8	32.1	76.483	676	676	0	129.91	24.4	10.9	10.5	1.5	1.5
NNU_10187-RA;NNU_10189-RA	NNU_10187-RA;NNU_10189-RA	2;1	2;1	2;1	;	2	2	2	2	0	0	0	2	0	0	0	0	0	0	0	0	2	0	0	0	0	0	0	0	0	2	0	0	0	0	0	8.3	8.3	8.3	41.067	374	374;110	0	3.3588	0	0	0	8.3	0
NNU_10198-RA	NNU_10198-RA	3	3	3		1	3	3	3	0	0	1	0	0	0	2	0	0	0	0	1	0	0	0	2	0	0	0	0	1	0	0	0	2	0	0	8.2	8.2	8.2	53.78	478	478	0	3.8237	0	0	2.5	0	0
NNU_10205-RA	NNU_10205-RA	10	10	10		1	10	10	10	2	4	2	0	0	0	7	3	0	2	4	2	0	0	0	7	3	0	2	4	2	0	0	0	7	3	0	33.3	33.3	33.3	56.111	510	510	0	35.947	5.3	13.1	4.9	0	0
NNU_10208-RA;NNU_26678-RA	NNU_10208-RA	8;3	8;3	8;3		2	8	8	8	7	0	0	0	0	0	5	0	0	7	0	0	0	0	0	5	0	0	7	0	0	0	0	0	5	0	0	27.2	27.2	27.2	29.265	261	261;267	0	30.506	24.1	0	0	0	0
NNU_10213-RA	NNU_10213-RA	3	3	3		1	3	3	3	3	0	0	0	0	0	0	0	0	3	0	0	0	0	0	0	0	0	3	0	0	0	0	0	0	0	0	4.2	4.2	4.2	137.1	1202	1202	0	5.1677	4.2	0	0	0	0
NNU_10239-RA	NNU_10239-RA	13	13	7		1	13	13	7	9	7	5	2	1	2	9	4	2	9	7	5	2	1	2	9	4	2	4	4	3	0	0	0	4	2	1	37.8	37.8	21.7	40.558	378	378	0	85.059	23.8	22.8	20.4	9.3	2.9
NNU_10255-RA	NNU_10255-RA	7	7	7		1	7	7	7	6	1	1	1	1	0	3	1	1	6	1	1	1	1	0	3	1	1	6	1	1	1	1	0	3	1	1	26.2	26.2	26.2	43.705	397	397	0	19.734	19.6	2.5	6.5	3.3	6.5
NNU_10261-RA	NNU_10261-RA	6	1	1		1	6	1	1	4	0	1	0	0	0	3	0	0	1	0	0	0	0	0	0	0	0	1	0	0	0	0	0	0	0	0	7.9	1.3	1.3	124.43	1094	1094	0.0016674	2.4279	5.2	0	1.1	0	0
NNU_10276-RA;NNU_17515-RA;NNU_01114-RA;NNU_22068-RA	NNU_10276-RA	8;1;1;1	8;1;1;1	8;1;1;1		4	8	8	8	7	2	5	0	0	0	1	0	0	7	2	5	0	0	0	1	0	0	7	2	5	0	0	0	1	0	0	13.6	13.6	13.6	84.808	750	750;120;331;522	0	18.332	10.5	2.8	9.3	0	0
NNU_10280-RA	NNU_10280-RA	2	2	2		1	2	2	2	0	0	0	0	0	0	2	0	0	0	0	0	0	0	0	2	0	0	0	0	0	0	0	0	2	0	0	7.6	7.6	7.6	52.226	473	473	0	5.1421	0	0	0	0	0
NNU_10287-RA	NNU_10287-RA	1	1	1		1	1	1	1	1	0	0	0	0	0	0	0	0	1	0	0	0	0	0	0	0	0	1	0	0	0	0	0	0	0	0	5.8	5.8	5.8	31.114	295	295	0	4.2719	5.8	0	0	0	0
NNU_10299-RA	NNU_10299-RA	9	9	9		1	9	9	9	7	3	2	2	1	2	2	2	1	7	3	2	2	1	2	2	2	1	7	3	2	2	1	2	2	2	1	40.7	40.7	40.7	29.605	258	258	0	19.051	31	13.2	8.5	10.1	4.7
NNU_10300-RA;NNU_10297-RA;NNU_13977-RA	NNU_10300-RA;NNU_10297-RA	13;13;2	13;13;2	13;13;2	;	3	13	13	13	10	6	7	10	6	10	6	7	6	10	6	7	10	6	10	6	7	6	10	6	7	10	6	10	6	7	6	70.7	70.7	70.7	15.045	140	140;140;285	0	94.211	56.4	56.4	62.1	65	47.1
NNU_10314-RA	NNU_10314-RA	10	5	5		1	10	5	5	4	5	5	9	3	7	3	5	6	2	2	2	4	0	3	1	3	3	2	2	2	4	0	3	1	3	3	33.2	18	18	47.361	467	467	0	42.944	13.9	17.1	17.1	33.2	9.9
NNU_10322-RA	NNU_10322-RA	2	2	2		1	2	2	2	0	0	0	2	0	0	1	0	0	0	0	0	2	0	0	1	0	0	0	0	0	2	0	0	1	0	0	23	23	23	17.19	152	152	0	13.979	0	0	0	23	0
NNU_10326-RA	NNU_10326-RA	1	1	1		1	1	1	1	0	0	0	0	0	0	1	0	0	0	0	0	0	0	0	1	0	0	0	0	0	0	0	0	1	0	0	1.6	1.6	1.6	93.746	859	859	0.0035225	2.0044	0	0	0	0	0
NNU_10337-RA	NNU_10337-RA	12	12	3		1	12	12	3	9	5	6	2	2	5	8	5	6	9	5	6	2	2	5	8	5	6	2	1	2	0	0	1	2	1	2	55.2	55.2	16.4	15.559	134	134	0	65.352	52.2	36.6	39.6	16.4	16.4
NNU_10340-RA	NNU_10340-RA	3	2	2		1	3	2	2	2	2	1	2	1	1	2	0	0	1	2	1	2	1	1	1	0	0	1	2	1	2	1	1	1	0	0	31.3	22	22	16.9	150	150	0	12.496	20	22	11.3	22	10.7
NNU_10345-RA	NNU_10345-RA	1	1	1		1	1	1	1	0	0	0	0	0	0	1	0	0	0	0	0	0	0	0	1	0	0	0	0	0	0	0	0	1	0	0	8	8	8	31.497	287	287	0.0016407	2.3271	0	0	0	0	0
NNU_10350-RA	NNU_10350-RA	10	10	7		1	10	10	7	8	5	4	1	1	1	7	3	5	8	5	4	1	1	1	7	3	5	5	4	3	1	1	1	5	2	4	32	32	22.7	45.174	422	422	0	33.875	22.5	17.8	11.6	2.4	4.5
NNU_10359-RA;NNU_10494-RA	NNU_10359-RA;NNU_10494-RA	1;1	1;1	1;1	;	2	1	1	1	0	0	0	1	0	1	0	0	0	0	0	0	1	0	1	0	0	0	0	0	0	1	0	1	0	0	0	5.4	5.4	5.4	27.172	242	242;245	0	2.6995	0	0	0	5.4	0
NNU_10360-RA	NNU_10360-RA	2	2	2		1	2	2	2	1	0	0	0	0	0	1	0	0	1	0	0	0	0	0	1	0	0	1	0	0	0	0	0	1	0	0	10.6	10.6	10.6	32.85	293	293	0	3.0321	4.4	0	0	0	0
NNU_10369-RA	NNU_10369-RA	1	1	1		1	1	1	1	1	0	0	0	0	0	0	0	0	1	0	0	0	0	0	0	0	0	1	0	0	0	0	0	0	0	0	3.3	3.3	3.3	45.677	395	395	0	2.7576	3.3	0	0	0	0
NNU_10372-RA	NNU_10372-RA	5	5	5		1	5	5	5	3	0	0	0	0	0	4	0	0	3	0	0	0	0	0	4	0	0	3	0	0	0	0	0	4	0	0	14.6	14.6	14.6	52.566	478	478	0	15.441	7.9	0	0	0	0
NNU_10377-RA	NNU_10377-RA	10	10	6		1	10	10	6	10	3	0	0	0	0	4	0	1	10	3	0	0	0	0	4	0	1	6	2	0	0	0	0	3	0	1	28.6	28.6	20	47.198	416	416	0	37.652	28.6	9.1	0	0	0
NNU_10378-RA	NNU_10378-RA	1	1	1		1	1	1	1	0	0	0	1	0	0	0	0	0	0	0	0	1	0	0	0	0	0	0	0	0	1	0	0	0	0	0	8.4	8.4	8.4	27.648	249	249	0	5.9301	0	0	0	8.4	0
NNU_10434-RA	NNU_10434-RA	4	4	3		1	4	4	3	1	0	0	1	1	2	1	2	0	1	0	0	1	1	2	1	2	0	1	0	0	1	1	1	1	1	0	46.9	46.9	35.9	16.619	145	145	0	18.833	11.7	0	0	8.3	8.3
NNU_10439-RA;NNU_18323-RA	NNU_10439-RA	20;4	20;4	10;0		2	20	20	10	15	16	15	17	11	16	14	15	15	15	16	15	17	11	16	14	15	15	6	7	6	9	6	8	7	6	7	64.5	64.5	38.9	35.833	332	332;309	0	201.58	49.1	56.6	57.2	60.2	48.8
NNU_10449-RA;NNU_00651-RA	NNU_10449-RA;NNU_00651-RA	7;7	2;2	2;2	;	2	7	2	2	7	1	3	3	2	3	2	3	3	2	0	0	0	0	0	0	0	0	2	0	0	0	0	0	0	0	0	33	15.6	15.6	19.866	179	179;245	0	5.1314	33	6.7	16.2	16.2	12.3
NNU_10453-RA	NNU_10453-RA	10	6	6		1	10	6	6	6	1	1	0	0	0	7	0	1	2	0	1	0	0	0	6	0	1	2	0	1	0	0	0	6	0	1	17.1	11.5	11.5	73.106	643	643	0	10.844	8.9	1.4	1.7	0	0
NNU_10458-RA	NNU_10458-RA	2	2	2		1	2	2	2	2	0	1	2	0	1	2	0	0	2	0	1	2	0	1	2	0	0	2	0	1	2	0	1	2	0	0	43.1	43.1	43.1	7.5979	65	65	0	5.7104	43.1	0	23.1	43.1	0
NNU_10473-RA	NNU_10473-RA	8	8	7		1	8	8	7	6	2	2	1	0	1	3	1	0	6	2	2	1	0	1	3	1	0	5	2	2	1	0	1	2	1	0	42.1	42.1	35.1	22.526	202	202	0	17.355	36.6	13.4	6.4	5.4	0
NNU_10479-RA	NNU_10479-RA	1	1	1		1	1	1	1	1	0	0	0	0	0	0	0	1	1	0	0	0	0	0	0	0	1	1	0	0	0	0	0	0	0	1	8.8	8.8	8.8	13.513	125	125	0.0038986	1.9627	8.8	0	0	0	0
NNU_10485-RA	NNU_10485-RA	4	1	1		1	4	1	1	4	1	1	1	0	0	3	1	1	1	0	0	1	0	0	1	0	0	1	0	0	1	0	0	1	0	0	18.1	3.7	3.7	28.806	271	271	0	4.0783	18.1	6.6	6.6	3.7	0
NNU_10503-RA	NNU_10503-RA	11	11	6		1	11	11	6	4	4	4	11	4	8	4	4	5	4	4	4	11	4	8	4	4	5	2	1	1	6	1	4	2	2	2	34.9	34.9	19.5	46.809	461	461	0	135.49	19.3	13.4	13.4	34.9	13.4
NNU_10521-RA	NNU_10521-RA	4	4	4		1	4	4	4	1	0	0	0	0	0	3	0	0	1	0	0	0	0	0	3	0	0	1	0	0	0	0	0	3	0	0	14.3	14.3	14.3	40.219	356	356	0	8.4021	2.8	0	0	0	0
NNU_10522-RA;NNU_15774-RA	NNU_10522-RA	5;1	5;1	5;1		2	5	5	5	2	1	0	2	0	0	5	1	2	2	1	0	2	0	0	5	1	2	2	1	0	2	0	0	5	1	2	20.4	20.4	20.4	44.388	407	407;245	0	77.053	6.6	3.7	0	12.3	0
NNU_10527-RA	NNU_10527-RA	1	1	1		1	1	1	1	0	0	0	0	0	0	1	0	0	0	0	0	0	0	0	1	0	0	0	0	0	0	0	0	1	0	0	14.9	14.9	14.9	10.823	101	101	0	4.8996	0	0	0	0	0
NNU_10529-RA	NNU_10529-RA	2	2	1		1	2	2	1	0	0	0	0	0	1	1	0	0	0	0	0	0	0	1	1	0	0	0	0	0	0	0	0	1	0	0	4.6	4.6	3.1	69.597	614	614	0	3.0451	0	0	0	0	0
NNU_10531-RA	NNU_10531-RA	2	2	2		1	2	2	2	1	0	0	1	0	0	1	0	0	1	0	0	1	0	0	1	0	0	1	0	0	1	0	0	1	0	0	7	7	7	53.499	484	484	0	12.134	3.1	0	0	3.9	0
NNU_10539-RA	NNU_10539-RA	5	5	5		1	5	5	5	2	1	1	3	0	0	2	0	1	2	1	1	3	0	0	2	0	1	2	1	1	3	0	0	2	0	1	15.3	15.3	15.3	50.413	465	465	0	13.412	6	3.4	3.4	9.7	0
NNU_10555-RA;NNU_09223-RA	NNU_10555-RA;NNU_09223-RA	2;1	2;1	2;1	;	2	2	2	2	1	1	1	0	0	0	0	0	0	1	1	1	0	0	0	0	0	0	1	1	1	0	0	0	0	0	0	16.3	16.3	16.3	18.383	166	166;86	0	6.4572	6.6	9.6	9.6	0	0
NNU_10568-RA	NNU_10568-RA	1	1	1		1	1	1	1	1	0	0	0	0	0	0	0	0	1	0	0	0	0	0	0	0	0	1	0	0	0	0	0	0	0	0	2.9	2.9	2.9	60.01	545	545	0	4.7505	2.9	0	0	0	0
NNU_10574-RA	NNU_10574-RA	39	39	10		1	39	39	10	31	15	21	3	3	3	25	14	18	31	15	21	3	3	3	25	14	18	9	2	4	0	1	0	6	2	2	47.6	47.6	15.6	79.914	699	699	0	323.31	39.6	23.5	26.5	6.3	5.9
NNU_10578-RA	NNU_10578-RA	1	1	1		1	1	1	1	1	0	0	0	0	0	0	0	0	1	0	0	0	0	0	0	0	0	1	0	0	0	0	0	0	0	0	7.1	7.1	7.1	24.172	225	225	0	3.8194	7.1	0	0	0	0
NNU_10590-RA	NNU_10590-RA	1	1	1		1	1	1	1	1	0	0	1	1	1	1	1	0	1	0	0	1	1	1	1	1	0	1	0	0	1	1	1	1	1	0	2.2	2.2	2.2	54.948	502	502	0	2.6749	2.2	0	0	2.2	2.2
NNU_10605-RA	NNU_10605-RA	5	5	5		1	5	5	5	4	1	0	0	0	0	0	0	0	4	1	0	0	0	0	0	0	0	4	1	0	0	0	0	0	0	0	37.1	37.1	37.1	22.302	210	210	0	18.883	28.6	8.6	0	0	0
NNU_10626-RA	NNU_10626-RA	2	2	2		1	2	2	2	1	0	0	0	0	0	2	0	0	1	0	0	0	0	0	2	0	0	1	0	0	0	0	0	2	0	0	29.4	29.4	29.4	10.029	85	85	0	4.2899	16.5	0	0	0	0
NNU_10627-RA	NNU_10627-RA	10	10	8		1	10	10	8	7	2	3	6	2	5	6	2	4	7	2	3	6	2	5	6	2	4	6	2	2	5	0	3	5	1	3	20.9	20.9	15.5	67.748	611	611	0	58.097	13.6	5.9	7	14.2	5.4
NNU_10636-RA;NNU_14678-RA	NNU_10636-RA;NNU_14678-RA	1;1	1;1	1;1	;	2	1	1	1	0	0	0	0	0	0	1	0	0	0	0	0	0	0	0	1	0	0	0	0	0	0	0	0	1	0	0	2.7	2.7	2.7	46.748	412	412;487	0.0035828	2.1295	0	0	0	0	0
NNU_10675-RA;NNU_05172-RA;NNU_12843-RA	NNU_10675-RA	9;1;1	9;1;1	9;1;1		3	9	9	9	6	1	4	0	0	0	5	3	2	6	1	4	0	0	0	5	3	2	6	1	4	0	0	0	5	3	2	23.2	23.2	23.2	49.962	444	444;445;449	0	26.029	17.1	2.7	9	0	0
NNU_10680-RA;NNU_10094-RA	NNU_10680-RA	16;6	16;6	16;6		2	16	16	16	13	6	6	1	0	0	12	6	5	13	6	6	1	0	0	12	6	5	13	6	6	1	0	0	12	6	5	28.9	28.9	28.9	78.646	691	691;594	0	138.42	25.2	10	10.1	1.4	0
NNU_10688-RA	NNU_10688-RA	11	11	5		1	11	11	5	8	0	1	0	0	0	9	1	1	8	0	1	0	0	0	9	1	1	4	0	0	0	0	0	3	0	0	29.7	29.7	11.4	46.929	411	411	0	34.064	25.5	0	4.6	0	0
NNU_10689-RA	NNU_10689-RA	12	12	10		1	12	12	10	10	3	6	8	4	7	4	5	3	10	3	6	8	4	7	4	5	3	8	3	4	7	3	5	3	3	2	63.4	63.4	59	22.839	205	205	0	62.676	52.7	18.5	32.2	55.1	28.3
NNU_10712-RA	NNU_10712-RA	5	5	5		1	5	5	5	2	0	0	1	0	0	5	0	0	2	0	0	1	0	0	5	0	0	2	0	0	1	0	0	5	0	0	33.7	33.7	33.7	27.883	258	258	0	17.899	13.2	0	0	6.2	0
NNU_10714-RA	NNU_10714-RA	14	14	6		1	14	14	6	7	4	6	9	0	5	8	5	2	7	4	6	9	0	5	8	5	2	4	0	2	5	0	2	5	2	0	54.3	54.3	27.4	26.377	230	230	0	47.889	34.3	18.7	25.7	33.5	0
NNU_10728-RA	NNU_10728-RA	4	4	4		1	4	4	4	4	1	2	1	0	0	1	0	0	4	1	2	1	0	0	1	0	0	4	1	2	1	0	0	1	0	0	17.4	17.4	17.4	32.137	298	298	0	24.712	17.4	4.4	7.7	4.4	0
NNU_10745-RA	NNU_10745-RA	5	4	4		1	5	4	4	5	3	4	1	0	0	4	2	3	4	3	3	1	0	0	3	2	2	4	3	3	1	0	0	3	2	2	21.8	14.5	14.5	29.083	262	262	0	164.81	21.8	14.1	21.4	6.9	0
NNU_10755-RA	NNU_10755-RA	2	2	2		1	2	2	2	1	0	0	1	0	0	1	0	0	1	0	0	1	0	0	1	0	0	1	0	0	1	0	0	1	0	0	3.6	3.6	3.6	84.807	749	749	0	4.3622	1.7	0	0	1.9	0
NNU_10756-RA	NNU_10756-RA	3	3	3		1	3	3	3	0	0	0	2	0	0	1	0	0	0	0	0	2	0	0	1	0	0	0	0	0	2	0	0	1	0	0	17.5	17.5	17.5	28.034	257	257	0	11.181	0	0	0	13.6	0
NNU_10758-RA	NNU_10758-RA	1	1	1		1	1	1	1	0	0	0	0	0	0	1	0	0	0	0	0	0	0	0	1	0	0	0	0	0	0	0	0	1	0	0	7.2	7.2	7.2	28.052	251	251	0	3.3594	0	0	0	0	0
NNU_10768-RA	NNU_10768-RA	1	1	1		1	1	1	1	0	0	0	1	0	0	0	0	0	0	0	0	1	0	0	0	0	0	0	0	0	1	0	0	0	0	0	4.3	4.3	4.3	33.351	305	305	0.0093528	1.6668	0	0	0	4.3	0
NNU_10770-RA	NNU_10770-RA	2	2	2		1	2	2	2	1	0	0	0	0	0	1	0	0	1	0	0	0	0	0	1	0	0	1	0	0	0	0	0	1	0	0	10.4	10.4	10.4	39.435	375	375	0	20.662	6.1	0	0	0	0
NNU_10772-RA	NNU_10772-RA	3	3	3		1	3	3	3	2	0	0	0	0	0	1	0	0	2	0	0	0	0	0	1	0	0	2	0	0	0	0	0	1	0	0	14.2	14.2	14.2	39.27	374	374	0	13.864	10.4	0	0	0	0
NNU_10773-RA	NNU_10773-RA	3	3	3		1	3	3	3	2	3	3	3	1	3	2	3	2	2	3	3	3	1	3	2	3	2	2	3	3	3	1	3	2	3	2	13.2	13.2	13.2	29.899	273	273	0	10.866	9.9	13.2	13.2	13.2	5.5
NNU_10778-RA	NNU_10778-RA	1	1	1		1	1	1	1	0	0	0	0	0	0	1	0	0	0	0	0	0	0	0	1	0	0	0	0	0	0	0	0	1	0	0	3	3	3	47.98	428	428	0.001638	2.3253	0	0	0	0	0
NNU_10786-RA	NNU_10786-RA	1	1	1		1	1	1	1	1	0	0	0	0	0	0	0	0	1	0	0	0	0	0	0	0	0	1	0	0	0	0	0	0	0	0	1.8	1.8	1.8	121.31	1091	1091	0	9.9563	1.8	0	0	0	0
NNU_10787-RA	NNU_10787-RA	4	3	3		1	4	3	3	3	0	0	2	0	0	2	0	0	2	0	0	1	0	0	1	0	0	2	0	0	1	0	0	1	0	0	8.4	6.9	6.9	55.931	521	521	0	4.9848	5.8	0	0	4.2	0
NNU_10792-RA	NNU_10792-RA	5	5	3		1	5	5	3	4	2	3	3	1	2	5	2	2	4	2	3	3	1	2	5	2	2	2	0	1	1	0	0	3	0	0	34.7	34.7	21.1	24.365	213	213	0	63.106	29.1	13.6	21.6	21.6	8
NNU_10795-RA	NNU_10795-RA	1	1	1		1	1	1	1	1	0	0	0	0	0	0	0	0	1	0	0	0	0	0	0	0	0	1	0	0	0	0	0	0	0	0	2.2	2.2	2.2	65.032	583	583	0.0016618	2.4069	2.2	0	0	0	0
NNU_10798-RA	NNU_10798-RA	2	2	2		1	2	2	2	2	0	0	1	0	0	0	0	0	2	0	0	1	0	0	0	0	0	2	0	0	1	0	0	0	0	0	9.1	9.1	9.1	23.98	219	219	0.00043011	2.5912	9.1	0	0	5.5	0
NNU_10801-RA	NNU_10801-RA	7	7	7		1	7	7	7	7	0	1	0	0	0	2	0	1	7	0	1	0	0	0	2	0	1	7	0	1	0	0	0	2	0	1	13.9	13.9	13.9	89.928	812	812	0	42.771	13.9	0	1.5	0	0
NNU_10808-RA	NNU_10808-RA	1	1	1		1	1	1	1	1	0	0	0	0	0	1	0	0	1	0	0	0	0	0	1	0	0	1	0	0	0	0	0	1	0	0	5.6	5.6	5.6	31.721	284	284	0	2.9671	5.6	0	0	0	0
NNU_10816-RA	NNU_10816-RA	3	3	3		1	3	3	3	2	0	0	0	0	0	2	0	0	2	0	0	0	0	0	2	0	0	2	0	0	0	0	0	2	0	0	25.7	25.7	25.7	22.239	187	187	0	8.2598	16.6	0	0	0	0
NNU_10821-RA	NNU_10821-RA	1	1	1		1	1	1	1	0	0	0	0	0	0	1	0	0	0	0	0	0	0	0	1	0	0	0	0	0	0	0	0	1	0	0	1.3	1.3	1.3	92.92	842	842	0.0035322	2.0354	0	0	0	0	0
NNU_10822-RA;NNU_08163-RA	NNU_10822-RA;NNU_08163-RA	10;10	10;10	4;4	;	2	10	10	4	7	4	6	10	4	7	6	6	5	7	4	6	10	4	7	6	6	5	3	2	3	4	2	3	3	3	2	64.4	64.4	30.2	16.848	149	149;149	0	129.25	55.7	35.6	49.7	64.4	36.2
NNU_10823-RA	NNU_10823-RA	5	5	5		1	5	5	5	2	2	2	3	0	1	3	1	1	2	2	2	3	0	1	3	1	1	2	2	2	3	0	1	3	1	1	17.9	17.9	17.9	43.031	379	379	0	22.487	5.5	9.5	9.5	7.9	0
NNU_10826-RA	NNU_10826-RA	1	1	1		1	1	1	1	1	0	0	0	0	0	0	0	0	1	0	0	0	0	0	0	0	0	1	0	0	0	0	0	0	0	0	2.3	2.3	2.3	74.63	654	654	0	5.9963	2.3	0	0	0	0
NNU_10831-RA	NNU_10831-RA	3	3	3		1	3	3	3	2	1	2	1	0	2	1	1	0	2	1	2	1	0	2	1	1	0	2	1	2	1	0	2	1	1	0	25.8	25.8	25.8	16.617	151	151	0	12.242	15.9	10.6	20.5	10.6	0
NNU_10839-RA	NNU_10839-RA	8	2	2		1	8	2	2	4	3	3	2	0	3	5	3	4	1	1	1	0	0	1	2	1	1	1	1	1	0	0	1	2	1	1	42.8	11.9	11.9	21.078	194	194	0	5.3956	19.6	26.3	26.3	19.6	0
NNU_10854-RA	NNU_10854-RA	1	1	1		1	1	1	1	0	0	0	1	0	0	0	0	0	0	0	0	1	0	0	0	0	0	0	0	0	1	0	0	0	0	0	1.3	1.3	1.3	95.529	890	890	0.0050407	1.9333	0	0	0	1.3	0
NNU_10867-RA	NNU_10867-RA	7	7	7		1	7	7	7	6	0	2	0	0	0	0	0	0	6	0	2	0	0	0	0	0	0	6	0	2	0	0	0	0	0	0	14	14	14	74.837	673	673	0	16.202	12.6	0	3.3	0	0
NNU_10907-RA	NNU_10907-RA	17	17	13		1	17	17	13	11	12	12	13	7	14	12	13	10	11	12	12	13	7	14	12	13	10	8	9	9	10	4	11	9	10	7	67.7	67.7	51.3	24.62	226	226	0	268.84	49.6	59.7	61.1	61.1	39.8
NNU_10910-RA;NNU_16341-RA;NNU_10909-RA;NNU_16336-RA;NNU_10906-RA	NNU_10910-RA;NNU_16341-RA;NNU_10909-RA;NNU_16336-RA;NNU_10906-RA	2;1;1;1;1	2;1;1;1;1	2;1;1;1;1	;;;;	5	2	2	2	2	0	0	0	0	0	0	0	0	2	0	0	0	0	0	0	0	0	2	0	0	0	0	0	0	0	0	12.2	12.2	12.2	36.902	343	343;177;222;223;440	0	18.516	12.2	0	0	0	0
NNU_10917-RA	NNU_10917-RA	7	7	2		1	7	7	2	5	0	1	0	0	0	4	0	0	5	0	1	0	0	0	4	0	0	2	0	0	0	0	0	1	0	0	8.7	8.7	2.2	125.73	1105	1105	0	17.732	6.1	0	1.1	0	0
NNU_10919-RA	NNU_10919-RA	1	1	1		1	1	1	1	0	0	0	1	0	0	0	0	0	0	0	0	1	0	0	0	0	0	0	0	0	1	0	0	0	0	0	4.1	4.1	4.1	32.233	296	296	0.0054096	1.9072	0	0	0	4.1	0
NNU_10925-RA	NNU_10925-RA	8	2	2		1	8	2	2	7	5	6	8	4	6	6	6	6	2	1	2	2	0	2	1	2	2	2	1	2	2	0	2	1	2	2	68.6	27.9	27.9	18.716	172	172	0	63.079	62.2	43	61	68.6	33.1
NNU_10932-RA	NNU_10932-RA	2	2	2		1	2	2	2	2	1	1	1	1	1	2	1	1	2	1	1	1	1	1	2	1	1	2	1	1	1	1	1	2	1	1	22.9	22.9	22.9	8.0013	70	70	0	6.1387	22.9	17.1	17.1	17.1	17.1
NNU_10984-RA;NNU_06064-RA	NNU_10984-RA;NNU_06064-RA	1;1	1;1	1;1	;	2	1	1	1	0	0	0	1	0	0	0	0	0	0	0	0	1	0	0	0	0	0	0	0	0	1	0	0	0	0	0	7.8	7.8	7.8	33.623	309	309;311	0	28.741	0	0	0	7.8	0
NNU_10990-RA	NNU_10990-RA	11	11	4		1	11	11	4	8	5	6	7	2	8	7	6	6	8	5	6	7	2	8	7	6	6	4	2	2	2	0	3	2	2	2	54.1	54.1	26.6	23.799	207	207	0	150.32	41.1	30.9	34.3	34.3	7.7
NNU_10991-RA	NNU_10991-RA	7	3	3		1	7	3	3	6	4	4	4	4	4	3	2	2	3	2	2	2	2	2	2	1	1	3	2	2	2	2	2	2	1	1	60.2	36.3	36.3	12.884	113	113	0	18.485	60.2	44.2	44.2	42.5	44.2
NNU_10996-RA	NNU_10996-RA	8	1	1		1	8	1	1	6	2	4	2	1	0	6	2	2	1	0	0	0	0	0	1	0	0	1	0	0	0	0	0	1	0	0	40.6	5.5	5.5	24.401	217	217	0	2.7697	30.9	13.8	28.1	12.4	7.8
NNU_11034-RA;NNU_16785-RA	NNU_11034-RA;NNU_16785-RA	4;2	4;2	4;2	;	2	4	4	4	3	0	0	0	0	0	0	1	0	3	0	0	0	0	0	0	1	0	3	0	0	0	0	0	0	1	0	22.6	22.6	22.6	26.249	235	235;659	0	7.8212	16.6	0	0	0	0
NNU_11050-RA	NNU_11050-RA	6	6	6		1	6	6	6	5	5	3	5	2	6	5	3	3	5	5	3	5	2	6	5	3	3	5	5	3	5	2	6	5	3	3	58	58	58	11.128	100	100	0	160.46	36	50	28	50	16
NNU_11057-RA	NNU_11057-RA	1	1	1		1	1	1	1	1	0	0	1	0	0	0	0	0	1	0	0	1	0	0	0	0	0	1	0	0	1	0	0	0	0	0	4.8	4.8	4.8	26.95	231	231	0.0016563	2.3916	4.8	0	0	4.8	0
NNU_11078-RA	NNU_11078-RA	3	3	3		1	3	3	3	1	0	2	1	0	0	1	0	0	1	0	2	1	0	0	1	0	0	1	0	2	1	0	0	1	0	0	15.1	15.1	15.1	25.436	219	219	0	12.143	4.1	0	15.1	7.3	0
NNU_11089-RA	NNU_11089-RA	4	4	4		1	4	4	4	1	0	0	1	0	0	2	1	1	1	0	0	1	0	0	2	1	1	1	0	0	1	0	0	2	1	1	15.2	15.2	15.2	36.026	328	328	0	9.458	3.4	0	0	3.7	0
NNU_11094-RA;NNU_05950-RA	NNU_11094-RA;NNU_05950-RA	2;1	2;1	1;1	;	2	2	2	1	1	0	0	1	0	1	2	1	1	1	0	0	1	0	1	2	1	1	1	0	0	1	0	0	1	0	0	8.6	8.6	3.5	27.974	256	256;46	0	4.2403	3.5	0	0	3.5	0
NNU_11095-RA	NNU_11095-RA	13	3	3		1	13	3	3	9	4	8	8	2	5	6	4	8	2	0	2	3	0	0	2	0	2	2	0	2	3	0	0	2	0	2	34.7	10.3	10.3	44.306	389	389	0	5.0294	24.4	10.3	23.1	24.4	4.4
NNU_11098-RA;NNU_20047-RA	NNU_11098-RA;NNU_20047-RA	2;1	2;1	2;1	;	2	2	2	2	1	0	0	0	0	0	1	0	0	1	0	0	0	0	0	1	0	0	1	0	0	0	0	0	1	0	0	9.5	9.5	9.5	50.335	452	452;400	0	3.0573	5.1	0	0	0	0
NNU_11108-RA	NNU_11108-RA	1	1	1		1	1	1	1	0	0	0	1	0	0	0	0	0	0	0	0	1	0	0	0	0	0	0	0	0	1	0	0	0	0	0	9.3	9.3	9.3	17.018	151	151	0.007619	1.8167	0	0	0	9.3	0
NNU_11109-RA;NNU_26001-RA	NNU_11109-RA;NNU_26001-RA	4;2	4;2	4;2	;	2	4	4	4	4	0	0	1	0	0	1	0	0	4	0	0	1	0	0	1	0	0	4	0	0	1	0	0	1	0	0	75.8	75.8	75.8	6.9357	66	66;66	0	37.891	75.8	0	0	27.3	0
NNU_11111-RA	NNU_11111-RA	1	1	1		1	1	1	1	1	0	0	0	0	0	0	0	0	1	0	0	0	0	0	0	0	0	1	0	0	0	0	0	0	0	0	15.7	15.7	15.7	11.658	102	102	1	-2	15.7	0	0	0	0
NNU_11128-RA	NNU_11128-RA	8	8	2		1	8	8	2	3	0	0	4	0	2	3	1	1	3	0	0	4	0	2	3	1	1	1	0	0	1	0	0	1	0	0	21.1	21.1	5.1	64.187	565	565	0	52.934	6	0	0	11.9	0
NNU_11147-RA	NNU_11147-RA	13	4	0		1	13	4	0	11	6	6	0	2	0	8	3	5	3	0	0	0	0	0	2	0	0	0	0	0	0	0	0	0	0	0	21.8	5.4	0	46.555	426	426	0	5.4935	21.1	14.6	13.8	0	5.2
NNU_11159-RA	NNU_11159-RA	6	6	6		1	6	6	6	5	1	1	2	0	1	1	1	0	5	1	1	2	0	1	1	1	0	5	1	1	2	0	1	1	1	0	72.3	72.3	72.3	12.508	112	112	0	33.177	48.2	11.6	24.1	33	0
NNU_11163-RA;NNU_23743-RA	NNU_11163-RA	3;1	3;1	3;1		2	3	3	3	3	1	0	1	0	1	1	0	0	3	1	0	1	0	1	1	0	0	3	1	0	1	0	1	1	0	0	31.5	31.5	31.5	12.615	111	111;80	0	6.1323	31.5	8.1	0	11.7	0
NNU_11174-RA	NNU_11174-RA	2	2	2		1	2	2	2	2	0	0	0	0	0	0	0	0	2	0	0	0	0	0	0	0	0	2	0	0	0	0	0	0	0	0	4.3	4.3	4.3	74.084	670	670	0	2.848	4.3	0	0	0	0
NNU_11183-RA;NNU_26528-RA;NNU_25929-RA	NNU_11183-RA	4;1;1	4;1;1	4;1;1		3	4	4	4	0	0	0	0	0	0	3	1	2	0	0	0	0	0	0	3	1	2	0	0	0	0	0	0	3	1	2	6.1	6.1	6.1	97.279	881	881;425;514	0	6.4566	0	0	0	0	0
NNU_11187-RA	NNU_11187-RA	2	2	2		1	2	2	2	1	0	0	1	0	0	2	0	0	1	0	0	1	0	0	2	0	0	1	0	0	1	0	0	2	0	0	20.6	20.6	20.6	17.046	155	155	0	6.3616	10.3	0	0	10.3	0
NNU_11240-RA	NNU_11240-RA	2	2	2		1	2	2	2	1	0	0	1	0	0	2	0	0	1	0	0	1	0	0	2	0	0	1	0	0	1	0	0	2	0	0	14.9	14.9	14.9	14.316	121	121	0	6.9801	14	0	0	14	0
NNU_11243-RA	NNU_11243-RA	1	1	1		1	1	1	1	1	0	0	0	0	0	0	0	0	1	0	0	0	0	0	0	0	0	1	0	0	0	0	0	0	0	0	18.8	18.8	18.8	8.3639	80	80	0	5.0771	18.8	0	0	0	0
NNU_11244-RA;NNU_13237-RA	NNU_11244-RA;NNU_13237-RA	6;5	3;2	3;2	;	2	6	3	3	4	2	3	0	0	0	4	3	2	1	1	1	0	0	0	1	0	0	1	1	1	0	0	0	1	0	0	34.1	19.4	19.4	24.228	217	217;217	0	9.3963	19.4	13.4	18	0	0
NNU_11276-RA	NNU_11276-RA	4	4	4		1	4	4	4	2	0	0	3	0	0	2	0	1	2	0	0	3	0	0	2	0	1	2	0	0	3	0	0	2	0	1	24.2	24.2	24.2	35.929	330	330	0	8.0171	6.1	0	0	21.5	0
NNU_11306-RA	NNU_11306-RA	2	2	2		1	2	2	2	2	2	2	2	1	2	2	1	2	2	2	2	2	1	2	2	1	2	2	2	2	2	1	2	2	1	2	18.3	18.3	18.3	13.383	126	126	0	5.5182	18.3	18.3	18.3	18.3	7.9
NNU_11310-RA;NNU_07957-RA	NNU_11310-RA	3;1	3;1	3;1		2	3	3	3	2	0	0	2	0	0	2	0	0	2	0	0	2	0	0	2	0	0	2	0	0	2	0	0	2	0	0	35.6	35.6	35.6	14.816	132	132;132	0	7.8447	27.3	0	0	27.3	0
NNU_11312-RA	NNU_11312-RA	1	1	1		1	1	1	1	1	0	0	0	0	0	0	0	0	1	0	0	0	0	0	0	0	0	1	0	0	0	0	0	0	0	0	4.8	4.8	4.8	20.499	186	186	0	3.4197	4.8	0	0	0	0
NNU_11313-RA	NNU_11313-RA	5	1	1		1	5	1	1	3	1	2	1	0	1	4	1	2	1	0	0	0	0	0	0	0	0	1	0	0	0	0	0	0	0	0	15.4	4.2	4.2	49.785	456	456	0.0016529	2.3824	9.9	3.5	6.1	3.5	0
NNU_11320-RA	NNU_11320-RA	1	1	1		1	1	1	1	0	0	0	0	0	0	1	0	0	0	0	0	0	0	0	1	0	0	0	0	0	0	0	0	1	0	0	6.8	6.8	6.8	33.245	295	295	0	2.7383	0	0	0	0	0
NNU_11374-RA	NNU_11374-RA	2	2	2		1	2	2	2	2	1	0	0	0	0	2	1	0	2	1	0	0	0	0	2	1	0	2	1	0	0	0	0	2	1	0	7.9	7.9	7.9	32.885	291	291	0	6.7901	7.9	5.5	0	0	0
NNU_11378-RA	NNU_11378-RA	2	2	2		1	2	2	2	0	0	0	1	0	1	0	0	0	0	0	0	1	0	1	0	0	0	0	0	0	1	0	1	0	0	0	7.1	7.1	7.1	43.028	392	392	0.0035266	2.0247	0	0	0	4.1	0
NNU_11388-RA;NNU_13895-RA	NNU_11388-RA;NNU_13895-RA	8;6	8;6	2;0	;	2	8	8	2	7	2	5	0	0	0	4	4	2	7	2	5	0	0	0	4	4	2	2	1	1	0	0	0	1	0	0	13.6	13.6	5.8	80.395	765	765;761	0	23.595	13.5	4.3	8	0	0
NNU_11395-RA	NNU_11395-RA	1	1	1		1	1	1	1	0	0	0	1	0	0	0	0	0	0	0	0	1	0	0	0	0	0	0	0	0	1	0	0	0	0	0	3.2	3.2	3.2	67.174	621	621	0	6.2554	0	0	0	3.2	0
NNU_11445-RA	NNU_11445-RA	6	6	6		1	6	6	6	5	2	2	2	1	2	4	1	3	5	2	2	2	1	2	4	1	3	5	2	2	2	1	2	4	1	3	22.2	22.2	22.2	38.269	342	342	0	16.281	19	7.3	7.3	7.3	3.2
NNU_11457-RA	NNU_11457-RA	2	2	2		1	2	2	2	0	0	0	0	0	0	2	0	0	0	0	0	0	0	0	2	0	0	0	0	0	0	0	0	2	0	0	7.4	7.4	7.4	50.471	447	447	0	4.9371	0	0	0	0	0
NNU_11459-RA;NNU_05573-RA	NNU_11459-RA;NNU_05573-RA	2;2	1;1	1;1	;	2	2	1	1	0	0	0	1	0	0	1	0	0	0	0	0	0	0	0	1	0	0	0	0	0	0	0	0	1	0	0	3.9	1.4	1.4	54.82	487	487;489	0.00085361	2.5541	0	0	0	2.5	0
NNU_11467-RA	NNU_11467-RA	2	2	2		1	2	2	2	1	1	1	0	0	0	1	0	0	1	1	1	0	0	0	1	0	0	1	1	1	0	0	0	1	0	0	6.1	6.1	6.1	61.307	554	554	0	12.757	3.1	3.1	3.1	0	0
NNU_11483-RA	NNU_11483-RA	1	1	1		1	1	1	1	1	1	1	0	0	0	1	0	0	1	1	1	0	0	0	1	0	0	1	1	1	0	0	0	1	0	0	14.3	14.3	14.3	9.2525	84	84	0	11.44	14.3	14.3	14.3	0	0
NNU_11484-RA	NNU_11484-RA	20	20	16		1	20	20	16	17	7	7	2	0	2	10	2	2	17	7	7	2	0	2	10	2	2	14	5	5	2	0	1	9	1	1	46.5	46.5	39.3	55.9	499	499	0	116.38	40.1	19.2	20.8	6.8	0
NNU_11491-RA;NNU_18673-RA;NNU_03699-RA	NNU_11491-RA	12;2;2	12;2;2	9;0;0		3	12	12	9	9	5	7	0	1	0	8	5	7	9	5	7	0	1	0	8	5	7	6	4	5	0	1	0	5	2	5	66	66	51.2	23.79	215	215;217;217	0	44.751	47	31.2	46	0	5.1
NNU_11493-RA;NNU_13738-RA;NNU_11497-RA;NNU_23556-RA	NNU_11493-RA;NNU_13738-RA	7;4;3;1	7;4;3;1	3;3;2;1	;	4	7	7	3	4	4	2	5	1	6	2	2	3	4	4	2	5	1	6	2	2	3	2	2	1	3	1	3	1	1	1	43.7	43.7	22.2	15.618	135	135;115;103;147	0	16.744	28.1	32.6	24.4	32.6	14.1
NNU_11508-RA;NNU_11934-RA;NNU_10598-RA	NNU_11508-RA;NNU_11934-RA;NNU_10598-RA	2;1;1	2;1;1	2;1;1	;;	3	2	2	2	1	2	2	0	0	0	1	1	0	1	2	2	0	0	0	1	1	0	1	2	2	0	0	0	1	1	0	16.1	16.1	16.1	16.111	143	143;178;224	0	8.5371	8.4	16.1	16.1	0	0
NNU_11511-RA	NNU_11511-RA	2	2	2		1	2	2	2	2	1	1	0	0	0	0	0	0	2	1	1	0	0	0	0	0	0	2	1	1	0	0	0	0	0	0	6.7	6.7	6.7	39.643	358	358	0	3.1047	6.7	3.9	3.9	0	0
NNU_11519-RA	NNU_11519-RA	7	7	3		1	7	7	3	7	2	4	2	0	1	6	2	4	7	2	4	2	0	1	6	2	4	3	1	1	1	0	1	3	1	1	46.1	46.1	23.3	19.923	180	180	0	36.361	46.1	12.8	26.7	17.8	0
NNU_11528-RA;NNU_08599-RA	NNU_11528-RA;NNU_08599-RA	2;1	2;1	2;1	;	2	2	2	2	1	0	1	0	0	0	2	0	0	1	0	1	0	0	0	2	0	0	1	0	1	0	0	0	2	0	0	13.6	13.6	13.6	27.343	236	236;236	0	22.767	5.9	0	7.6	0	0
NNU_11545-RA	NNU_11545-RA	3	3	1		1	3	3	1	2	2	2	3	2	3	2	3	3	2	2	2	3	2	3	2	3	3	1	1	1	1	1	1	1	1	1	36.7	36.7	14.2	12.857	120	120	0	98.08	28.3	28.3	28.3	36.7	28.3
NNU_11557-RA	NNU_11557-RA	4	2	2		1	4	2	2	2	0	0	2	0	1	0	0	0	0	0	0	2	0	1	0	0	0	0	0	0	2	0	1	0	0	0	11.5	7.7	7.7	39.153	364	364	0	4.1075	3.8	0	0	7.7	0
NNU_11571-RA;NNU_24866-RA;NNU_22928-RA;NNU_19999-RA;NNU_11231-RA;NNU_09831-RA;NNU_02869-RA;NNU_02857-RA;NNU_11694-RA;NNU_01235-RA;NNU_19989-RA;NNU_21112-RA	NNU_11571-RA;NNU_24866-RA;NNU_22928-RA;NNU_19999-RA;NNU_11231-RA;NNU_09831-RA;NNU_02869-RA;NNU_02857-RA;NNU_11694-RA;NNU_01235-RA;NNU_19989-RA	4;4;4;4;4;4;4;4;3;3;2;1	4;4;4;4;4;4;4;4;3;3;2;1	2;2;2;2;2;2;2;2;1;1;1;1	;;;;;;;;;;	12	4	4	2	2	0	1	3	0	1	1	1	0	2	0	1	3	0	1	1	1	0	0	0	0	2	0	0	0	0	0	44	44	30.6	15.024	134	134;136;136;136;136;136;136;136;136;136;136;136	0	6.4755	13.4	0	5.2	38.8	0
NNU_11577-RA	NNU_11577-RA	20	20	18		1	20	20	18	16	6	7	3	1	2	16	6	8	16	6	7	3	1	2	16	6	8	15	6	7	3	1	2	14	6	7	41.6	41.6	38	58.937	539	539	0	105.08	36.2	17.3	22.1	11.5	6.3
NNU_11599-RA;NNU_12663-RA	NNU_11599-RA	8;1	8;1	8;1		2	8	8	8	4	0	0	0	0	0	6	1	0	4	0	0	0	0	0	6	1	0	4	0	0	0	0	0	6	1	0	12.5	12.5	12.5	89.171	776	776;1014	0	15.891	6.6	0	0	0	0
NNU_11644-RA	NNU_11644-RA	3	3	3		1	3	3	3	1	0	0	1	0	0	2	1	0	1	0	0	1	0	0	2	1	0	1	0	0	1	0	0	2	1	0	12.5	12.5	12.5	32.801	304	304	0	7.2504	6.2	0	0	6.2	0
NNU_11645-RA	NNU_11645-RA	1	1	1		1	1	1	1	0	0	0	0	0	0	1	0	0	0	0	0	0	0	0	1	0	0	0	0	0	0	0	0	1	0	0	4.2	4.2	4.2	31.31	287	287	0.0079818	1.7832	0	0	0	0	0
NNU_11650-RA	NNU_11650-RA	9	9	6		1	9	9	6	4	1	2	4	1	2	5	3	2	4	1	2	4	1	2	5	3	2	2	0	0	2	0	0	4	1	0	43	43	30.5	31.617	302	302	0	25.354	17.5	4	8.6	21.5	4.6
NNU_11653-RA	NNU_11653-RA	8	8	8		1	8	8	8	4	5	5	3	2	4	4	5	4	4	5	5	3	2	4	4	5	4	4	5	5	3	2	4	4	5	4	26	26	26	47.42	439	439	0	55.073	11.2	17.5	18	9.3	6.6
NNU_11665-RA	NNU_11665-RA	4	4	4		1	4	4	4	3	3	3	0	1	0	2	1	2	3	3	3	0	1	0	2	1	2	3	3	3	0	1	0	2	1	2	40.2	40.2	40.2	14.581	132	132	0	20.687	28	33.3	33.3	0	12.1
NNU_11668-RA	NNU_11668-RA	9	9	9		1	9	9	9	6	1	3	4	0	0	6	3	1	6	1	3	4	0	0	6	3	1	6	1	3	4	0	0	6	3	1	20.2	20.2	20.2	54.59	491	491	0	22.715	11.8	2.6	8.6	8.8	0
NNU_11669-RA	NNU_11669-RA	1	1	1		1	1	1	1	0	0	0	1	0	0	0	0	0	0	0	0	1	0	0	0	0	0	0	0	0	1	0	0	0	0	0	45.9	45.9	45.9	8.0848	74	74	0	22.875	0	0	0	45.9	0
NNU_11671-RA	NNU_11671-RA	2	2	2		1	2	2	2	2	0	0	0	0	0	0	0	0	2	0	0	0	0	0	0	0	0	2	0	0	0	0	0	0	0	0	1.1	1.1	1.1	222.57	1930	1930	0	2.8776	1.1	0	0	0	0
NNU_11676-RA	NNU_11676-RA	22	1	1		1	22	1	1	21	11	12	14	12	14	19	14	16	1	1	0	0	0	0	1	1	0	1	1	0	0	0	0	1	1	0	72.7	5	5	41.74	377	377	0	6.7389	71.1	40.3	44.6	48.8	44.3
NNU_11683-RA	NNU_11683-RA	3	2	2		1	3	2	2	3	2	3	1	0	0	1	0	0	2	2	2	1	0	0	1	0	0	2	2	2	1	0	0	1	0	0	3.8	2.9	2.9	89.085	814	814	0	6.9262	3.8	2.9	3.8	1.7	0
NNU_11689-RA	NNU_11689-RA	1	1	1		1	1	1	1	0	0	0	1	0	0	0	0	0	0	0	0	1	0	0	0	0	0	0	0	0	1	0	0	0	0	0	11.4	11.4	11.4	21.347	193	193	0.001657	2.3945	0	0	0	11.4	0
NNU_11690-RA	NNU_11690-RA	30	30	19		1	30	30	19	24	19	21	20	10	15	23	19	22	24	19	21	20	10	15	23	19	22	13	10	12	11	5	9	12	9	12	76.1	76.1	50.2	51.95	472	472	0	293.57	62.1	51.9	56.4	59.1	29.4
NNU_11705-RA	NNU_11705-RA	1	1	1		1	1	1	1	1	1	1	0	0	0	0	0	0	1	1	1	0	0	0	0	0	0	1	1	1	0	0	0	0	0	0	2.1	2.1	2.1	63.81	576	576	0.001675	2.4546	2.1	2.1	2.1	0	0
NNU_11709-RA	NNU_11709-RA	5	5	5		1	5	5	5	5	0	2	0	0	0	2	0	0	5	0	2	0	0	0	2	0	0	5	0	2	0	0	0	2	0	0	13.1	13.1	13.1	58.592	544	544	0	15.305	13.1	0	4.6	0	0
NNU_11711-RA;NNU_05022-RA	NNU_11711-RA;NNU_05022-RA	7;6	7;6	7;6	;	2	7	7	7	5	5	6	5	3	5	4	5	6	5	5	6	5	3	5	4	5	6	5	5	6	5	3	5	4	5	6	63.6	63.6	63.6	16.693	151	151;197	0	42.179	35.8	51	49	43.7	29.8
NNU_11712-RA	NNU_11712-RA	3	3	3		1	3	3	3	3	2	2	1	1	1	3	3	3	3	2	2	1	1	1	3	3	3	3	2	2	1	1	1	3	3	3	33	33	33	11.76	106	106	0	97.646	33	33	33	17.9	15.1
NNU_11721-RA	NNU_11721-RA	1	1	1		1	1	1	1	0	0	0	1	0	0	0	0	0	0	0	0	1	0	0	0	0	0	0	0	0	1	0	0	0	0	0	3.9	3.9	3.9	35.57	311	311	0.0024087	2.1905	0	0	0	3.9	0
NNU_11726-RA	NNU_11726-RA	11	3	3		1	11	3	3	8	5	6	5	2	6	7	3	6	2	1	1	1	0	1	2	0	0	2	1	1	1	0	1	2	0	0	44.6	14.8	14.8	33.41	305	305	0	18.127	36.4	22	27.2	23.6	8.2
NNU_11732-RA	NNU_11732-RA	2	2	2		1	2	2	2	0	0	0	1	0	0	0	0	2	0	0	0	1	0	0	0	0	2	0	0	0	1	0	0	0	0	2	17	17	17	17.682	159	159	0	3.9083	0	0	0	8.8	0
NNU_11754-RA	NNU_11754-RA	13	13	8		1	13	13	8	7	5	6	9	4	9	5	8	8	7	5	6	9	4	9	5	8	8	5	4	4	7	3	7	5	4	5	62.2	62.2	39.4	26.789	254	254	0	137.05	41.7	30.3	34.3	51.2	26
NNU_11758-RA	NNU_11758-RA	1	1	1		1	1	1	1	0	0	0	1	0	0	0	0	0	0	0	0	1	0	0	0	0	0	0	0	0	1	0	0	0	0	0	6.1	6.1	6.1	25.25	230	230	0	2.9292	0	0	0	6.1	0
NNU_11759-RA	NNU_11759-RA	2	2	2		1	2	2	2	2	0	0	0	0	0	1	0	1	2	0	0	0	0	0	1	0	1	2	0	0	0	0	0	1	0	1	3.8	3.8	3.8	55.178	495	495	0	3.6926	3.8	0	0	0	0
NNU_11764-RA;NNU_12808-RA;NNU_24490-RA;NNU_05056-RA	NNU_11764-RA;NNU_12808-RA;NNU_24490-RA	3;2;2;1	3;2;2;1	3;2;2;1	;;	4	3	3	3	2	0	1	3	0	2	2	0	0	2	0	1	3	0	2	2	0	0	2	0	1	3	0	2	2	0	0	9.9	9.9	9.9	38.458	355	355;445;452;405	0	9.704	6.5	0	2.3	9.9	0
NNU_11766-RA	NNU_11766-RA	3	3	3		1	3	3	3	3	0	0	0	0	0	0	0	1	3	0	0	0	0	0	0	0	1	3	0	0	0	0	0	0	0	1	9.3	9.3	9.3	39.944	377	377	0	6.0317	9.3	0	0	0	0
NNU_11783-RA	NNU_11783-RA	11	11	11		1	11	11	11	10	3	4	6	1	3	5	1	2	10	3	4	6	1	3	5	1	2	10	3	4	6	1	3	5	1	2	19	19	19	83.857	783	783	0	51.936	17	5.2	6.8	10.2	1.3
NNU_11786-RA	NNU_11786-RA	1	1	1		1	1	1	1	1	0	0	0	0	0	0	0	0	1	0	0	0	0	0	0	0	0	1	0	0	0	0	0	0	0	0	10.1	10.1	10.1	22.543	198	198	0	6.7364	10.1	0	0	0	0
NNU_11789-RA;NNU_16296-RA	NNU_11789-RA	7;1	7;1	7;1		2	7	7	7	7	1	2	0	0	0	2	0	0	7	1	2	0	0	0	2	0	0	7	1	2	0	0	0	2	0	0	17.3	17.3	17.3	37.008	342	342;1217	0	12.217	17.3	2.6	5.8	0	0
NNU_11802-RA	NNU_11802-RA	7	7	7		1	7	7	7	6	5	5	7	2	4	6	4	5	6	5	5	7	2	4	6	4	5	6	5	5	7	2	4	6	4	5	27.3	27.3	27.3	39.779	359	359	0	54.223	22.6	21.2	21.2	27.3	9.5
NNU_11826-RA	NNU_11826-RA	2	2	2		1	2	2	2	0	0	0	1	0	0	1	0	0	0	0	0	1	0	0	1	0	0	0	0	0	1	0	0	1	0	0	15.7	15.7	15.7	23.913	229	229	0	4.5402	0	0	0	7.4	0
NNU_11842-RA;NNU_05111-RA	NNU_11842-RA;NNU_05111-RA	1;1	1;1	1;1	;	2	1	1	1	0	0	0	1	0	0	0	0	0	0	0	0	1	0	0	0	0	0	0	0	0	1	0	0	0	0	0	11.4	11.4	11.4	12.584	114	114;117	0	4.7981	0	0	0	11.4	0
NNU_11843-RA;NNU_09285-RA	NNU_11843-RA	6;1	6;1	6;1		2	6	6	6	4	2	1	3	1	2	2	2	1	4	2	1	3	1	2	2	2	1	4	2	1	3	1	2	2	2	1	34.1	34.1	34.1	27.907	261	261;96	0	25.155	21.5	11.5	7.3	16.1	7.3
NNU_11852-RA	NNU_11852-RA	12	12	1		1	12	12	1	8	4	5	2	1	0	8	4	3	8	4	5	2	1	0	8	4	3	0	1	1	0	0	0	0	1	1	59	59	8.5	26.201	234	234	0	54.112	36.3	26.5	34.6	11.5	7.3
NNU_11864-RA	NNU_11864-RA	2	2	2		1	2	2	2	0	0	0	1	0	0	1	0	0	0	0	0	1	0	0	1	0	0	0	0	0	1	0	0	1	0	0	3.3	3.3	3.3	91.646	851	851	0	5.031	0	0	0	1.6	0
NNU_11872-RA	NNU_11872-RA	11	1	1		1	11	1	1	8	5	5	1	1	1	7	5	5	1	0	0	0	0	0	0	0	0	1	0	0	0	0	0	0	0	0	26.7	2.2	2.2	54.249	495	495	0.0050485	1.9391	16.8	13.7	13.7	4	4
NNU_11879-RA	NNU_11879-RA	6	6	5		1	6	6	5	0	0	1	1	3	3	3	5	5	0	0	1	1	3	3	3	5	5	0	0	1	1	3	3	3	4	4	59.6	59.6	59.6	17.476	156	156	0	69.966	0	0	9.6	16.7	35.3
NNU_11886-RA;NNU_16612-RA	NNU_11886-RA	7;1	7;1	7;1		2	7	7	7	4	1	1	2	0	0	4	0	1	4	1	1	2	0	0	4	0	1	4	1	1	2	0	0	4	0	1	16.9	16.9	16.9	58.175	528	528;374	0	21.184	8.9	3.6	3.6	5.5	0
NNU_11887-RA	NNU_11887-RA	1	1	1		1	1	1	1	0	0	0	1	0	0	0	0	0	0	0	0	1	0	0	0	0	0	0	0	0	1	0	0	0	0	0	4.6	4.6	4.6	36.648	329	329	0.0024331	2.2521	0	0	0	4.6	0
NNU_11893-RA	NNU_11893-RA	3	3	3		1	3	3	3	3	1	0	0	0	0	1	0	0	3	1	0	0	0	0	1	0	0	3	1	0	0	0	0	1	0	0	10.1	10.1	10.1	41.088	367	367	0	111.04	10.1	3.5	0	0	0
NNU_11908-RA	NNU_11908-RA	1	1	1		1	1	1	1	1	0	0	0	0	0	0	0	0	1	0	0	0	0	0	0	0	0	1	0	0	0	0	0	0	0	0	2.1	2.1	2.1	62.26	561	561	0.0079727	1.7774	2.1	0	0	0	0
NNU_11909-RA	NNU_11909-RA	8	3	3		1	8	3	3	8	2	1	3	0	2	5	2	3	3	0	0	0	0	0	1	0	0	3	0	0	0	0	0	1	0	0	16.7	7.1	7.1	58.087	532	532	0	7.0662	16.7	5.6	1.7	8.1	0
NNU_11914-RA;NNU_11917-RA;NNU_11918-RA;NNU_10128-RA	NNU_11914-RA	22;4;1;1	22;4;1;1	9;0;0;0		4	22	22	9	19	14	13	4	2	1	15	10	10	19	14	13	4	2	1	15	10	10	8	4	4	1	2	0	6	2	2	53.5	53.5	19.1	46.915	413	413;170;101;324	0	234.25	44.1	42.9	41.4	14.5	8.5
NNU_11915-RA	NNU_11915-RA	1	1	1		1	1	1	1	1	0	0	0	0	0	0	0	0	1	0	0	0	0	0	0	0	0	1	0	0	0	0	0	0	0	0	5.1	5.1	5.1	49.797	434	434	0.0093493	1.6655	5.1	0	0	0	0
NNU_11943-RA;NNU_07280-RA	NNU_11943-RA;NNU_07280-RA	2;1	2;1	2;1	;	2	2	2	2	1	0	0	0	0	0	1	0	0	1	0	0	0	0	0	1	0	0	1	0	0	0	0	0	1	0	0	4.2	4.2	4.2	59.085	551	551;526	0	3.1228	2	0	0	0	0
NNU_11951-RA	NNU_11951-RA	3	3	3		1	3	3	3	2	0	0	1	0	0	2	0	0	2	0	0	1	0	0	2	0	0	2	0	0	1	0	0	2	0	0	26.1	26.1	26.1	20.526	188	188	0	26.714	18.1	0	0	13.3	0
NNU_11958-RA	NNU_11958-RA	2	2	2		1	2	2	2	2	0	0	0	0	0	0	0	0	2	0	0	0	0	0	0	0	0	2	0	0	0	0	0	0	0	0	10.7	10.7	10.7	28.514	262	262	0	2.9912	10.7	0	0	0	0
NNU_11964-RA	NNU_11964-RA	1	1	1		1	1	1	1	1	1	1	1	0	1	0	0	1	1	1	1	1	0	1	0	0	1	1	1	1	1	0	1	0	0	1	12	12	12	8.6191	75	75	0.0050427	1.9334	12	12	12	12	0
NNU_11973-RA	NNU_11973-RA	7	4	4		1	7	4	4	5	1	3	0	0	0	7	2	0	2	0	1	0	0	0	4	1	0	2	0	1	0	0	0	4	1	0	15	9.7	9.7	65.413	567	567	0	53.147	10.2	2.5	6.5	0	0
NNU_11976-RA	NNU_11976-RA	8	6	6		1	8	6	6	6	1	4	0	0	0	4	1	2	5	1	3	0	0	0	3	1	2	5	1	3	0	0	0	3	1	2	14.6	11.4	11.4	90.3	816	816	0	21.388	11	2	8.6	0	0
NNU_11979-RA	NNU_11979-RA	5	5	4		1	5	5	4	4	2	1	0	0	0	1	0	1	4	2	1	0	0	0	1	0	1	4	2	1	0	0	0	0	0	1	8.5	8.5	7.1	95.303	855	855	0	23.172	7.1	3.9	1.4	0	0
NNU_11980-RA	NNU_11980-RA	2	2	2		1	2	2	2	1	0	0	1	0	0	0	0	0	1	0	0	1	0	0	0	0	0	1	0	0	1	0	0	0	0	0	4.3	4.3	4.3	66.911	611	611	0	2.7753	2	0	0	2.3	0
NNU_11987-RA	NNU_11987-RA	5	4	3		1	5	4	3	4	3	3	4	2	3	4	3	3	3	2	2	3	1	2	3	2	2	3	2	2	2	1	2	3	2	2	38.7	31.5	19.4	14.243	124	124	0	45.114	26.6	25.8	25.8	37.9	16.9
NNU_11991-RA	NNU_11991-RA	30	30	30		1	30	30	30	24	9	11	6	1	3	12	4	4	24	9	11	6	1	3	12	4	4	24	9	11	6	1	3	12	4	4	36.5	36.5	36.5	114.37	1051	1051	0	124.71	29.4	10.9	17.8	11.5	1
NNU_11992-RA	NNU_11992-RA	2	2	2		1	2	2	2	2	0	0	2	0	0	1	0	0	2	0	0	2	0	0	1	0	0	2	0	0	2	0	0	1	0	0	8.8	8.8	8.8	35.835	317	317	0	6.2158	8.8	0	0	8.8	0
NNU_12018-RA	NNU_12018-RA	11	6	6		1	11	6	6	5	1	2	6	0	4	4	1	1	1	0	0	3	0	0	2	0	0	1	0	0	3	0	0	2	0	0	17.1	10	10	77.325	738	738	0	33.246	7.9	1.5	3.8	11.2	0
NNU_12024-RA	NNU_12024-RA	1	1	1		1	1	1	1	1	0	0	0	0	0	1	0	0	1	0	0	0	0	0	1	0	0	1	0	0	0	0	0	1	0	0	5.5	5.5	5.5	28.616	254	254	0	3.3808	5.5	0	0	0	0
NNU_12027-RA	NNU_12027-RA	3	3	3		1	3	3	3	2	0	0	0	0	0	2	1	1	2	0	0	0	0	0	2	1	1	2	0	0	0	0	0	2	1	1	6.5	6.5	6.5	63.89	569	569	0	6.9082	5.1	0	0	0	0
NNU_12029-RA	NNU_12029-RA	1	1	1		1	1	1	1	1	0	0	0	0	0	0	0	0	1	0	0	0	0	0	0	0	0	1	0	0	0	0	0	0	0	0	3.7	3.7	3.7	39.467	353	353	0.0020358	2.2813	3.7	0	0	0	0
NNU_12045-RA	NNU_12045-RA	17	10	10		1	17	10	10	8	1	1	9	3	2	12	4	2	4	0	0	6	1	0	7	1	1	4	0	0	6	1	0	7	1	1	28.7	18.3	18.3	85.322	777	777	0	41.368	16.7	1.5	1.5	20.5	3.7
NNU_12047-RA	NNU_12047-RA	11	6	6		1	11	6	6	4	2	4	3	2	3	11	5	5	0	0	0	0	0	0	6	1	1	0	0	0	0	0	0	6	1	1	16.4	7.6	7.6	69.806	635	635	0	19.603	6.8	4.4	6.8	6.1	3.6
NNU_12048-RA;NNU_26012-RA	NNU_12048-RA	4;1	4;1	4;1		2	4	4	4	2	1	2	0	0	0	0	0	0	2	1	2	0	0	0	0	0	0	2	1	2	0	0	0	0	0	0	11.5	11.5	11.5	48.183	435	435;458	0	6.4407	4.8	3.9	6.7	0	0
NNU_12055-RA	NNU_12055-RA	1	1	1		1	1	1	1	0	0	0	0	0	0	1	0	0	0	0	0	0	0	0	1	0	0	0	0	0	0	0	0	1	0	0	5.8	5.8	5.8	32.666	294	294	0	4.5357	0	0	0	0	0
NNU_12057-RA	NNU_12057-RA	1	1	1		1	1	1	1	1	0	1	0	0	1	1	0	0	1	0	1	0	0	1	1	0	0	1	0	1	0	0	1	1	0	0	9.4	9.4	9.4	11.905	106	106	0	3.6726	9.4	0	9.4	0	0
NNU_12060-RA	NNU_12060-RA	22	22	5		1	22	22	5	13	9	5	10	2	6	13	7	5	13	9	5	10	2	6	13	7	5	4	3	0	3	1	2	4	3	1	58	58	18.5	32.262	281	281	0	136.9	49.8	33.5	13.2	34.2	12.1
NNU_12067-RA	NNU_12067-RA	2	1	1		1	2	1	1	0	0	0	2	0	0	0	0	0	0	0	0	1	0	0	0	0	0	0	0	0	1	0	0	0	0	0	30.1	15.1	15.1	8.0321	73	73	0.0016757	2.4557	0	0	0	30.1	0
NNU_12068-RA	NNU_12068-RA	2	2	2		1	2	2	2	1	1	2	2	0	2	0	0	1	1	1	2	2	0	2	0	0	1	1	1	2	2	0	2	0	0	1	64.4	64.4	64.4	4.9327	45	45	0	19.48	42.2	22.2	64.4	64.4	0
NNU_12082-RA	NNU_12082-RA	8	7	5		1	8	7	5	7	1	1	0	0	0	4	0	0	6	1	1	0	0	0	4	0	0	4	0	0	0	0	0	2	0	0	14.7	13.3	10	73.865	639	639	0	19.045	12.4	1.4	1.4	0	0
NNU_12085-RA	NNU_12085-RA	4	4	4		1	4	4	4	3	0	0	0	0	0	2	1	0	3	0	0	0	0	0	2	1	0	3	0	0	0	0	0	2	1	0	10.6	10.6	10.6	58.582	521	521	0	7.5152	7.3	0	0	0	0
NNU_12088-RA	NNU_12088-RA	3	3	3		1	3	3	3	3	0	0	0	0	0	0	0	0	3	0	0	0	0	0	0	0	0	3	0	0	0	0	0	0	0	0	7.7	7.7	7.7	37.15	336	336	0	7.2495	7.7	0	0	0	0
NNU_12094-RA	NNU_12094-RA	8	5	5		1	8	5	5	6	1	1	3	0	0	2	1	0	4	0	0	2	0	0	1	0	0	4	0	0	2	0	0	1	0	0	33.5	23.7	23.7	35.611	346	346	0	27.28	28	6.1	3.5	15	0
NNU_12102-RA	NNU_12102-RA	4	4	4		1	4	4	4	2	0	0	3	0	0	1	0	0	2	0	0	3	0	0	1	0	0	2	0	0	3	0	0	1	0	0	15.9	15.9	15.9	30.528	270	270	0	6.4849	7	0	0	13	0
NNU_12103-RA	NNU_12103-RA	14	14	6		1	14	14	6	8	7	7	10	7	10	10	8	9	8	7	7	10	7	10	10	8	9	5	2	2	5	2	3	6	2	3	71.9	71.9	26.2	17.526	160	160	0	148.25	40.6	41.2	41.2	67.5	40.6
NNU_12109-RA	NNU_12109-RA	1	1	1		1	1	1	1	1	0	0	0	0	0	0	0	0	1	0	0	0	0	0	0	0	0	1	0	0	0	0	0	0	0	0	1.4	1.4	1.4	140.94	1268	1268	1	-2	1.4	0	0	0	0
NNU_12112-RA	NNU_12112-RA	1	1	1		1	1	1	1	0	0	0	1	0	0	0	0	0	0	0	0	1	0	0	0	0	0	0	0	0	1	0	0	0	0	0	2.6	2.6	2.6	76.563	685	685	1	-2	0	0	0	2.6	0
NNU_12129-RA;NNU_19311-RA	NNU_12129-RA;NNU_19311-RA	10;7	10;7	10;7	;	2	10	10	10	7	3	5	3	0	0	7	2	2	7	3	5	3	0	0	7	2	2	7	3	5	3	0	0	7	2	2	33.1	33.1	33.1	52.416	489	489;496	0	36.799	22.5	9.6	17.6	8.4	0
NNU_12134-RA;NNU_19309-RA	NNU_12134-RA;NNU_19309-RA	3;2	1;1	1;1	;	2	3	1	1	2	2	2	3	1	3	1	3	3	1	1	1	1	0	1	0	1	1	1	1	1	1	0	1	0	1	1	33.6	13.9	13.9	14.95	137	137;131	0	4.5186	26.3	26.3	26.3	33.6	12.4
NNU_12141-RA	NNU_12141-RA	1	1	1		1	1	1	1	1	0	0	0	0	0	0	0	0	1	0	0	0	0	0	0	0	0	1	0	0	0	0	0	0	0	0	1.8	1.8	1.8	67.818	607	607	1	-2	1.8	0	0	0	0
NNU_12164-RA	NNU_12164-RA	8	1	1		1	8	1	1	5	5	3	7	2	5	2	3	3	1	0	0	1	1	0	0	0	0	1	0	0	1	1	0	0	0	0	36	11.5	11.5	28.515	261	261	0	21.952	24.5	17.2	13.4	33	15.3
NNU_12204-RA	NNU_12204-RA	2	1	1		1	2	1	1	1	0	0	0	0	0	2	1	0	0	0	0	0	0	0	1	0	0	0	0	0	0	0	0	1	0	0	4.9	3	3	62.62	572	572	0.00358	2.121	1.9	0	0	0	0
NNU_12210-RA	NNU_12210-RA	9	9	9		1	9	9	9	2	0	1	3	1	2	5	4	3	2	0	1	3	1	2	5	4	3	2	0	1	3	1	2	5	4	3	19.6	19.6	19.6	62.191	561	561	0	29.639	4.1	0	2.5	7.8	2.7
NNU_12211-RA	NNU_12211-RA	1	1	1		1	1	1	1	0	0	0	0	0	0	1	0	0	0	0	0	0	0	0	1	0	0	0	0	0	0	0	0	1	0	0	4.8	4.8	4.8	43.655	393	393	0.0079335	1.7323	0	0	0	0	0
NNU_12212-RA	NNU_12212-RA	5	5	5		1	5	5	5	1	0	0	4	0	1	3	0	0	1	0	0	4	0	1	3	0	0	1	0	0	4	0	1	3	0	0	16.9	16.9	16.9	44.973	408	408	0	17.735	3.7	0	0	14.7	0
NNU_12227-RA	NNU_12227-RA	4	4	4		1	4	4	4	4	3	3	3	2	3	2	3	3	4	3	3	3	2	3	2	3	3	4	3	3	3	2	3	2	3	3	45.4	45.4	45.4	11.861	119	119	0	40.722	45.4	34.5	34.5	34.5	23.5
NNU_12245-RA	NNU_12245-RA	1	1	1		1	1	1	1	0	0	0	0	0	0	1	0	0	0	0	0	0	0	0	1	0	0	0	0	0	0	0	0	1	0	0	4.2	4.2	4.2	47.332	425	425	0	3.5199	0	0	0	0	0
NNU_12261-RA	NNU_12261-RA	3	3	3		1	3	3	3	2	0	1	0	0	0	3	0	0	2	0	1	0	0	0	3	0	0	2	0	1	0	0	0	3	0	0	10.7	10.7	10.7	41.888	382	382	0	10.981	7.9	0	4.2	0	0
NNU_12264-RA	NNU_12264-RA	2	2	2		1	2	2	2	2	1	1	1	0	0	0	0	0	2	1	1	1	0	0	0	0	0	2	1	1	1	0	0	0	0	0	31.2	31.2	31.2	8.0991	80	80	0	4.0599	31.2	13.8	13.8	17.5	0
NNU_12273-RA	NNU_12273-RA	1	1	1		1	1	1	1	1	0	0	0	0	0	0	0	0	1	0	0	0	0	0	0	0	0	1	0	0	0	0	0	0	0	0	3.2	3.2	3.2	36.499	310	310	0.0082988	1.7218	3.2	0	0	0	0
NNU_12291-RA	NNU_12291-RA	18	1	0		1	18	1	0	12	7	12	15	8	10	14	8	12	0	0	0	0	0	0	1	1	1	0	0	0	0	0	0	0	0	0	32.1	2.5	0	57.833	530	530	0	2.928	15.8	16.2	20.9	24.5	16.4
NNU_12294-RA;NNU_12285-RA;NNU_08992-RA	NNU_12294-RA;NNU_12285-RA	24;23;9	22;21;7	6;5;0	;	3	24	22	6	19	12	18	21	11	13	20	11	15	17	10	16	19	9	11	18	10	13	6	4	5	5	3	2	6	3	3	42.5	39.5	12.1	62.316	570	570;574;513	0	256.1	29.6	25.1	29.5	37.5	21.8
NNU_12302-RA	NNU_12302-RA	21	21	12		1	21	21	12	12	8	12	12	3	10	12	7	7	12	8	12	12	3	10	12	7	7	9	3	6	9	0	6	7	3	3	63.7	63.7	39.5	38.862	344	344	0	117.15	39	32	42.2	45.6	15.1
NNU_12307-RA	NNU_12307-RA	7	7	3		1	7	7	3	7	0	2	5	0	2	1	1	1	7	0	2	5	0	2	1	1	1	3	0	2	3	0	1	1	1	1	44.4	44.4	26.6	25.865	241	241	0	50.216	44.4	0	19.9	35.7	0
NNU_12309-RA	NNU_12309-RA	1	1	1		1	1	1	1	1	0	0	0	0	0	0	0	0	1	0	0	0	0	0	0	0	0	1	0	0	0	0	0	0	0	0	2.6	2.6	2.6	46.774	426	426	0	2.6508	2.6	0	0	0	0
NNU_12311-RA	NNU_12311-RA	5	5	3		1	5	5	3	4	3	3	2	1	2	3	2	3	4	3	3	2	1	2	3	2	3	2	1	2	1	0	0	2	1	1	46.8	46.8	26.6	16.053	139	139	0	47.675	45.3	30.2	36.7	18.7	8.6
NNU_12318-RA	NNU_12318-RA	2	2	2		1	2	2	2	1	0	0	1	0	0	0	0	0	1	0	0	1	0	0	0	0	0	1	0	0	1	0	0	0	0	0	9.5	9.5	9.5	31.36	295	295	0	4.1179	3.1	0	0	6.4	0
NNU_12322-RA;NNU_15201-RA	NNU_12322-RA;NNU_15201-RA	5;3	5;3	5;3	;	2	5	5	5	4	3	4	2	2	2	3	4	4	4	3	4	2	2	2	3	4	4	4	3	4	2	2	2	3	4	4	36.2	36.2	36.2	14.831	130	130;206	0	23.99	20.8	20.8	36.2	14.6	23.8
NNU_12347-RA	NNU_12347-RA	1	1	1		1	1	1	1	0	0	0	1	0	1	0	0	0	0	0	0	1	0	1	0	0	0	0	0	0	1	0	1	0	0	0	12.9	12.9	12.9	7.7954	70	70	0.00085106	2.5354	0	0	0	12.9	0
NNU_12354-RA	NNU_12354-RA	38	10	6		1	38	10	6	28	25	27	7	7	7	25	24	25	9	5	5	1	1	0	9	4	6	5	3	3	1	1	0	6	2	4	65.2	21	16.1	52.972	485	485	0	81.548	58.1	58.1	60.6	25.4	23.1
NNU_12361-RA	NNU_12361-RA	5	2	2		1	5	2	2	4	4	3	5	1	4	4	4	4	2	2	2	2	1	2	2	2	2	2	2	2	2	1	2	2	2	2	15.3	5.5	5.5	33.632	307	307	0	43.777	15.3	13.4	9.8	15.3	5.5
NNU_12364-RA	NNU_12364-RA	15	13	13		1	15	13	13	11	8	9	11	7	13	9	5	6	9	7	8	11	5	11	7	4	5	9	7	8	11	5	11	7	4	5	80.7	73.6	73.6	23.618	212	212	0	119.55	73.6	48.1	70.3	73.6	36.3
NNU_12366-RA;NNU_15164-RA	NNU_12366-RA;NNU_15164-RA	1;1	1;1	1;1	;	2	1	1	1	0	0	0	0	0	0	1	0	0	0	0	0	0	0	0	1	0	0	0	0	0	0	0	0	1	0	0	1.2	1.2	1.2	134.85	1214	1214;1215	0	2.6498	0	0	0	0	0
NNU_12387-RA	NNU_12387-RA	2	2	2		1	2	2	2	0	0	0	2	0	0	0	0	0	0	0	0	2	0	0	0	0	0	0	0	0	2	0	0	0	0	0	6.5	6.5	6.5	68.935	646	646	0	5.1066	0	0	0	6.5	0
NNU_12400-RA;NNU_18090-RA;NNU_17820-RA	NNU_12400-RA	6;1;1	6;1;1	4;0;0		3	6	6	4	5	1	0	0	0	0	3	0	0	5	1	0	0	0	0	3	0	0	3	1	0	0	0	0	2	0	0	8.6	8.6	6.3	116.5	1063	1063;1053;1060	0	15.521	7	1.6	0	0	0
NNU_12406-RA	NNU_12406-RA	2	2	2		1	2	2	2	1	0	0	0	0	0	2	0	0	1	0	0	0	0	0	2	0	0	1	0	0	0	0	0	2	0	0	2.8	2.8	2.8	101.16	917	917	0	5.8066	1.6	0	0	0	0
NNU_12416-RA	NNU_12416-RA	1	1	1		1	1	1	1	1	0	0	0	0	0	1	0	0	1	0	0	0	0	0	1	0	0	1	0	0	0	0	0	1	0	0	10.9	10.9	10.9	15.044	137	137	0	4.3443	10.9	0	0	0	0
NNU_12422-RA	NNU_12422-RA	2	2	2		1	2	2	2	1	0	0	0	0	0	1	0	0	1	0	0	0	0	0	1	0	0	1	0	0	0	0	0	1	0	0	4.4	4.4	4.4	92.039	817	817	0	3.0189	1.6	0	0	0	0
NNU_12431-RA;NNU_11898-RA	NNU_12431-RA;NNU_11898-RA	1;1	1;1	1;1	;	2	1	1	1	0	0	0	1	0	0	0	0	0	0	0	0	1	0	0	0	0	0	0	0	0	1	0	0	0	0	0	9.2	9.2	9.2	25.531	228	228;228	0.0016427	2.3325	0	0	0	9.2	0
NNU_12433-RA	NNU_12433-RA	2	2	2		1	2	2	2	1	0	0	2	0	0	1	0	0	1	0	0	2	0	0	1	0	0	1	0	0	2	0	0	1	0	0	10.1	10.1	10.1	30.129	268	268	0	7.358	4.5	0	0	10.1	0
NNU_12442-RA;NNU_15269-RA;NNU_04314-RA	NNU_12442-RA	17;2;2	7;0;0	7;0;0		3	17	7	7	16	10	9	9	4	8	12	11	12	6	3	2	3	1	2	7	3	4	6	3	2	3	1	2	7	3	4	49	25.6	25.6	44.896	406	406;115;272	0	41.293	44.8	34.2	29.3	30.8	13.8
NNU_12445-RA	NNU_12445-RA	11	11	9		1	11	11	9	10	7	6	10	4	5	7	7	5	10	7	6	10	4	5	7	7	5	9	6	6	8	4	4	5	6	4	52.5	52.5	42	17.804	162	162	0	50.457	52.5	43.8	37	48.8	29
NNU_12461-RA	NNU_12461-RA	6	6	6		1	6	6	6	4	0	0	0	0	0	3	0	1	4	0	0	0	0	0	3	0	1	4	0	0	0	0	0	3	0	1	18.9	18.9	18.9	32.098	285	285	0	12.743	13.7	0	0	0	0
NNU_12464-RA	NNU_12464-RA	2	2	2		1	2	2	2	0	0	0	1	0	0	1	0	0	0	0	0	1	0	0	1	0	0	0	0	0	1	0	0	1	0	0	5.3	5.3	5.3	67.293	602	602	0	17.294	0	0	0	2.5	0
NNU_12466-RA;NNU_15557-RA	NNU_12466-RA;NNU_15557-RA	13;12	13;12	1;1	;	2	13	13	1	3	0	3	0	0	0	7	1	6	3	0	3	0	0	0	7	1	6	0	0	1	0	0	0	0	0	1	13.7	13.7	1.6	119.45	1092	1092;1195	0	30.82	4	0	4.1	0	0
NNU_12475-RA	NNU_12475-RA	1	1	1		1	1	1	1	1	0	0	1	0	1	0	0	0	1	0	0	1	0	1	0	0	0	1	0	0	1	0	1	0	0	0	16.7	16.7	16.7	6.7094	60	60	0.002035	2.2716	16.7	0	0	16.7	0
NNU_12496-RA	NNU_12496-RA	4	4	4		1	4	4	4	2	0	1	0	0	0	1	0	0	2	0	1	0	0	0	1	0	0	2	0	1	0	0	0	1	0	0	17.3	17.3	17.3	42.569	388	388	0	8.382	7.5	0	3.4	0	0
NNU_12510-RA	NNU_12510-RA	4	4	3		1	4	4	3	3	0	2	0	0	0	2	1	0	3	0	2	0	0	0	2	1	0	2	0	1	0	0	0	2	1	0	54.2	54.2	44.9	10.722	107	107	0	82.373	32.7	0	30.8	0	0
NNU_12522-RA;NNU_05057-RA;NNU_07766-RA;NNU_20912-RA	NNU_12522-RA	4;1;1;1	3;0;1;0	3;0;1;0		4	4	3	3	3	0	0	1	0	0	2	0	1	3	0	0	1	0	0	1	0	1	3	0	0	1	0	0	1	0	1	6.4	5	5	92.734	845	845;725;797;846	0	10.486	5	0	0	2.5	0
NNU_12530-RA	NNU_12530-RA	1	1	1		1	1	1	1	1	0	0	0	0	0	1	0	0	1	0	0	0	0	0	1	0	0	1	0	0	0	0	0	1	0	0	6.1	6.1	6.1	34.234	310	310	0	13.569	6.1	0	0	0	0
NNU_12536-RA	NNU_12536-RA	2	2	2		1	2	2	2	0	0	0	0	0	0	2	0	0	0	0	0	0	0	0	2	0	0	0	0	0	0	0	0	2	0	0	3.4	3.4	3.4	79.188	714	714	0	3.5798	0	0	0	0	0
NNU_12544-RA	NNU_12544-RA	2	2	2		1	2	2	2	2	0	0	0	0	0	0	0	0	2	0	0	0	0	0	0	0	0	2	0	0	0	0	0	0	0	0	9.1	9.1	9.1	37.273	339	339	0.0016495	2.373	9.1	0	0	0	0
NNU_12548-RA;NNU_14373-RA	NNU_12548-RA	6;1	6;1	2;0		2	6	6	2	4	5	5	5	3	6	4	6	5	4	5	5	5	3	6	4	6	5	1	2	2	2	1	2	1	2	2	50.6	50.6	18.7	17.865	166	166;68	0	171.49	31.3	41	41	41	22.3
NNU_12549-RA;NNU_13149-RA	NNU_12549-RA	6;1	5;0	5;0		2	6	5	5	4	2	1	0	0	0	5	4	4	3	2	1	0	0	0	4	4	4	3	2	1	0	0	0	4	4	4	34.8	22.6	22.6	30.905	287	287;287	0	69.164	22.3	5.2	4.5	0	0
NNU_12562-RA	NNU_12562-RA	11	11	11		1	11	11	11	0	0	0	7	1	1	5	3	4	0	0	0	7	1	1	5	3	4	0	0	0	7	1	1	5	3	4	31.6	31.6	31.6	66.545	617	617	0	31.856	0	0	0	19.3	1.8
NNU_12574-RA	NNU_12574-RA	2	2	2		1	2	2	2	1	0	0	0	0	0	1	0	0	1	0	0	0	0	0	1	0	0	1	0	0	0	0	0	1	0	0	6.2	6.2	6.2	51.259	453	453	0	3.1262	4.4	0	0	0	0
NNU_12579-RA	NNU_12579-RA	1	1	1		1	1	1	1	1	0	0	0	0	0	1	0	0	1	0	0	0	0	0	1	0	0	1	0	0	0	0	0	1	0	0	5.9	5.9	5.9	27.231	254	254	0	4.7919	5.9	0	0	0	0
NNU_12584-RA;NNU_13123-RA	NNU_12584-RA	3;1	3;1	3;1		2	3	3	3	2	1	0	0	0	0	2	0	0	2	1	0	0	0	0	2	0	0	2	1	0	0	0	0	2	0	0	7.3	7.3	7.3	66.982	586	586;558	0	23.281	5.6	3.6	0	0	0
NNU_12618-RA	NNU_12618-RA	1	1	1		1	1	1	1	0	0	0	0	0	0	1	0	0	0	0	0	0	0	0	1	0	0	0	0	0	0	0	0	1	0	0	4.7	4.7	4.7	32.915	298	298	0.0065184	1.8591	0	0	0	0	0
NNU_12619-RA	NNU_12619-RA	6	2	2		1	6	2	2	2	1	1	0	0	0	3	3	3	1	0	0	0	0	0	1	0	0	1	0	0	0	0	0	1	0	0	10.8	3.2	3.2	74.743	665	665	0.0024067	2.1859	2.6	2.6	2.6	0	0
NNU_12628-RA	NNU_12628-RA	29	29	6		1	29	29	6	22	10	9	0	0	0	17	7	5	22	10	9	0	0	0	17	7	5	4	1	1	0	0	0	3	1	1	24.8	24.8	5.5	154.4	1368	1368	0	129.97	17.8	8.7	8.7	0	0
NNU_12631-RA	NNU_12631-RA	7	7	7		1	7	7	7	3	2	3	5	1	5	5	4	4	3	2	3	5	1	5	5	4	4	3	2	3	5	1	5	5	4	4	46.8	46.8	46.8	24.227	220	220	0	66.271	19.5	15.9	22.7	36.4	9.1
NNU_12632-RA	NNU_12632-RA	11	11	4		1	11	11	4	5	1	3	7	1	5	4	4	3	5	1	3	7	1	5	4	4	3	2	0	1	3	0	1	1	1	1	33	33	15.9	43.981	397	397	0	37.095	15.9	3	13.9	24.4	6.5
NNU_12640-RA;NNU_18901-RA	NNU_12640-RA;NNU_18901-RA	8;4	5;2	5;2	;	2	8	5	5	7	5	6	4	1	3	7	6	5	4	3	5	3	0	2	4	4	3	4	3	5	3	0	2	4	4	3	7.8	5.4	5.4	130.77	1212	1212;357	0	41.682	5.9	5.3	6	4.6	0.7
NNU_12646-RA	NNU_12646-RA	8	7	7		1	8	7	7	3	2	2	5	1	4	0	1	0	2	2	2	5	1	4	0	1	0	2	2	2	5	1	4	0	1	0	15.4	14.6	14.6	87.999	836	836	0	58.885	4.8	4.7	4.7	13.2	2.9
NNU_12665-RA	NNU_12665-RA	1	1	1		1	1	1	1	0	0	0	0	0	0	1	0	0	0	0	0	0	0	0	1	0	0	0	0	0	0	0	0	1	0	0	1.3	1.3	1.3	173.2	1595	1595	0	3.8118	0	0	0	0	0
NNU_12690-RA	NNU_12690-RA	24	7	6		1	24	7	6	18	11	11	11	2	8	14	13	11	3	1	2	4	0	1	5	3	2	3	1	2	3	0	1	4	3	2	41.5	12.5	10.5	61.188	574	574	0	22.374	35.4	24.4	26.5	27.5	4.5
NNU_12797-RA	NNU_12797-RA	2	2	2		1	2	2	2	0	0	0	1	1	2	0	0	0	0	0	0	1	1	2	0	0	0	0	0	0	1	1	2	0	0	0	7.4	7.4	7.4	53.672	497	497	0	9.5485	0	0	0	4	4
NNU_12822-RA;NNU_05297-RA	NNU_12822-RA;NNU_05297-RA	15;14	15;14	14;13	;	2	15	15	14	9	8	9	7	4	6	10	8	9	9	8	9	7	4	6	10	8	9	8	7	8	6	3	5	9	7	8	56.6	56.6	53.5	44.393	396	396;396	0	74.89	29.5	28.5	32.8	28	19.4
NNU_12824-RA	NNU_12824-RA	1	1	1		1	1	1	1	0	0	0	1	0	1	0	0	0	0	0	0	1	0	1	0	0	0	0	0	0	1	0	1	0	0	0	4.7	4.7	4.7	37.401	340	340	0	5.3425	0	0	0	4.7	0
NNU_12835-RA	NNU_12835-RA	3	2	2		1	3	2	2	0	1	1	0	0	0	1	1	0	0	1	0	0	0	0	1	0	0	0	1	0	0	0	0	1	0	0	12.5	9.2	9.2	37.453	336	336	0.0016515	2.3795	0	5.1	3.3	0	0
NNU_12892-RA	NNU_12892-RA	1	1	1		1	1	1	1	0	0	0	1	0	0	0	0	0	0	0	0	1	0	0	0	0	0	0	0	0	1	0	0	0	0	0	6.2	6.2	6.2	33.882	306	306	0	13.178	0	0	0	6.2	0
NNU_12901-RA	NNU_12901-RA	1	1	1		1	1	1	1	1	0	0	1	0	0	0	0	0	1	0	0	1	0	0	0	0	0	1	0	0	1	0	0	0	0	0	10.3	10.3	10.3	14.933	146	146	0	4.6501	10.3	0	0	10.3	0
NNU_12904-RA;NNU_25821-RA;NNU_05211-RA	NNU_12904-RA;NNU_25821-RA;NNU_05211-RA	1;1;1	1;1;1	1;1;1	;;	3	1	1	1	1	0	0	0	0	0	1	0	0	1	0	0	0	0	0	1	0	0	1	0	0	0	0	0	1	0	0	5.5	5.5	5.5	25.871	237	237;358;622	0.0024077	2.1901	5.5	0	0	0	0
NNU_12924-RA	NNU_12924-RA	2	2	2		1	2	2	2	1	0	1	1	1	1	0	0	1	1	0	1	1	1	1	0	0	1	1	0	1	1	1	1	0	0	1	22.4	22.4	22.4	10.748	98	98	0	5.4265	15.3	0	15.3	15.3	7.1
NNU_12934-RA	NNU_12934-RA	4	4	4		1	4	4	4	4	0	1	1	0	0	2	2	2	4	0	1	1	0	0	2	2	2	4	0	1	1	0	0	2	2	2	28	28	28	13.92	125	125	0	16.537	28	0	7.2	13.6	0
NNU_12941-RA;NNU_02584-RA	NNU_12941-RA;NNU_02584-RA	2;2	2;2	2;2	;	2	2	2	2	1	0	0	0	0	0	0	0	1	1	0	0	0	0	0	0	0	1	1	0	0	0	0	0	0	0	1	8.3	8.3	8.3	36.309	327	327;581	0.0054159	1.9151	3.7	0	0	0	0
NNU_12955-RA	NNU_12955-RA	2	2	2		1	2	2	2	2	0	0	0	0	0	0	0	1	2	0	0	0	0	0	0	0	1	2	0	0	0	0	0	0	0	1	4.3	4.3	4.3	80.851	744	744	0	6.7166	4.3	0	0	0	0
NNU_12958-RA;NNU_24976-RA;NNU_07293-RA;NNU_04640-RA;NNU_18772-RA	NNU_12958-RA;NNU_24976-RA;NNU_07293-RA;NNU_04640-RA;NNU_18772-RA	2;1;1;1;1	2;1;1;1;1	2;1;1;1;1	;;;;	5	2	2	2	2	0	0	0	0	0	1	0	0	2	0	0	0	0	0	1	0	0	2	0	0	0	0	0	1	0	0	11.5	11.5	11.5	27.912	260	260;149;250;250;260	0	3.4229	11.5	0	0	0	0
NNU_12974-RA	NNU_12974-RA	13	7	7		1	13	7	7	11	6	7	13	3	10	12	11	10	6	3	4	7	2	5	6	6	6	6	3	4	7	2	5	6	6	6	64.4	45.1	45.1	27.239	253	253	0	121.39	54.5	39.9	39.9	64.4	19.8
NNU_12977-RA	NNU_12977-RA	7	7	7		1	7	7	7	0	0	0	6	3	2	3	1	0	0	0	0	6	3	2	3	1	0	0	0	0	6	3	2	3	1	0	28.2	28.2	28.2	49.538	454	454	0	48.387	0	0	0	23.3	12.6
NNU_12983-RA	NNU_12983-RA	2	1	1		1	2	1	1	2	0	0	0	0	0	0	0	0	1	0	0	0	0	0	0	0	0	1	0	0	0	0	0	0	0	0	3.6	1.9	1.9	47.195	418	418	0.0086369	1.6867	3.6	0	0	0	0
NNU_12989-RA	NNU_12989-RA	9	6	6		1	9	6	6	7	5	7	0	0	0	2	1	1	4	3	4	0	0	0	0	1	1	4	3	4	0	0	0	0	1	1	43.8	33.5	33.5	19.323	176	176	0	19.248	39.2	28.4	39.8	0	0
NNU_12998-RA	NNU_12998-RA	2	2	2		1	2	2	2	2	0	0	0	0	0	0	0	0	2	0	0	0	0	0	0	0	0	2	0	0	0	0	0	0	0	0	4	4	4	68.523	625	625	0.0035475	2.057	4	0	0	0	0
NNU_13002-RA;NNU_18817-RA	NNU_13002-RA	4;1	4;1	4;1		2	4	4	4	3	1	1	0	0	0	1	1	1	3	1	1	0	0	0	1	1	1	3	1	1	0	0	0	1	1	1	28.8	28.8	28.8	17.512	153	153;248	0	5.579	22.2	7.8	7.8	0	0
NNU_13005-RA	NNU_13005-RA	2	2	2		1	2	2	2	1	0	0	1	0	0	0	0	0	1	0	0	1	0	0	0	0	0	1	0	0	1	0	0	0	0	0	7	7	7	30.346	272	272	0.0054033	1.8981	2.9	0	0	4	0
NNU_13023-RA	NNU_13023-RA	1	1	1		1	1	1	1	1	0	0	0	0	0	0	0	0	1	0	0	0	0	0	0	0	0	1	0	0	0	0	0	0	0	0	4.1	4.1	4.1	23.456	219	219	0.0093703	1.6768	4.1	0	0	0	0
NNU_13024-RA	NNU_13024-RA	3	3	3		1	3	3	3	3	2	3	3	1	3	2	1	2	3	2	3	3	1	3	2	1	2	3	2	3	3	1	3	2	1	2	32.4	32.4	32.4	19.555	179	179	0	40.143	32.4	14.5	32.4	32.4	7.8
NNU_13032-RA	NNU_13032-RA	3	3	3		1	3	3	3	2	1	1	1	0	1	2	0	1	2	1	1	1	0	1	2	0	1	2	1	1	1	0	1	2	0	1	15.9	15.9	15.9	31.726	301	301	0	10.726	9.3	3.7	3.7	3.7	0
NNU_13040-RA	NNU_13040-RA	8	8	8		1	8	8	8	4	0	0	6	1	4	0	0	0	4	0	0	6	1	4	0	0	0	4	0	0	6	1	4	0	0	0	24.1	24.1	24.1	48.283	506	506	0	37.823	11.5	0	0	19.4	2.2
NNU_13043-RA	NNU_13043-RA	1	1	1		1	1	1	1	1	0	0	0	0	0	1	0	0	1	0	0	0	0	0	1	0	0	1	0	0	0	0	0	1	0	0	5	5	5	28.932	258	258	0.0035461	2.0564	5	0	0	0	0
NNU_13045-RA;NNU_18877-RA;NNU_13048-RA	NNU_13045-RA;NNU_18877-RA	4;3;1	4;3;1	4;3;1	;	3	4	4	4	2	0	1	0	0	0	3	0	1	2	0	1	0	0	0	3	0	1	2	0	1	0	0	0	3	0	1	11.9	11.9	11.9	39.053	344	344;343;136	0	13.047	7.6	0	4.4	0	0
NNU_13047-RA	NNU_13047-RA	4	4	4		1	4	4	4	4	1	2	2	0	1	3	2	2	4	1	2	2	0	1	3	2	2	4	1	2	2	0	1	3	2	2	16.1	16.1	16.1	28.398	254	254	0	18.156	16.1	3.5	9.8	9.8	0
NNU_13052-RA;NNU_18878-RA	NNU_13052-RA;NNU_18878-RA	5;4	3;2	3;2	;	2	5	3	3	3	1	2	3	1	2	4	2	4	1	0	0	1	0	0	3	0	2	1	0	0	1	0	0	3	0	2	32.9	23.8	23.8	22.034	210	210;207	0	14.14	17.6	5.7	9	17.6	5.7
NNU_13078-RA	NNU_13078-RA	1	1	1		1	1	1	1	0	0	0	0	0	0	0	0	1	0	0	0	0	0	0	0	0	1	0	0	0	0	0	0	0	0	1	3.6	3.6	3.6	30.914	277	277	1	-2	0	0	0	0	0
NNU_13079-RA	NNU_13079-RA	13	13	13		1	13	13	13	10	4	7	9	3	5	10	10	8	10	4	7	9	3	5	10	10	8	10	4	7	9	3	5	10	10	8	66.5	66.5	66.5	24.379	221	221	0	162.07	47.1	28.5	52.5	46.6	19.9
NNU_13080-RA	NNU_13080-RA	4	1	1		1	4	1	1	4	2	1	1	1	1	3	2	2	1	0	0	0	0	0	0	0	0	1	0	0	0	0	0	0	0	0	10.7	3.1	3.1	40.872	383	383	0.0016729	2.4518	10.7	6.3	2.1	4.2	2.1
NNU_13083-RA	NNU_13083-RA	2	1	1		1	2	1	1	2	0	0	0	0	0	1	0	0	1	0	0	0	0	0	1	0	0	1	0	0	0	0	0	1	0	0	30.1	18.1	18.1	9.1017	83	83	0	3.7369	30.1	0	0	0	0
NNU_13085-RA	NNU_13085-RA	24	2	2		1	24	2	2	19	9	8	0	0	0	16	7	5	2	0	0	0	0	0	2	1	1	2	0	0	0	0	0	2	1	1	23.3	2.1	2.1	135.29	1197	1197	0	4.6406	17	8.4	9.3	0	0
NNU_13086-RA	NNU_13086-RA	9	2	2		1	9	2	2	3	1	2	4	1	4	5	3	2	0	0	0	0	0	0	2	0	0	0	0	0	0	0	0	2	0	0	26.2	7.1	7.1	43.933	397	397	0	5.2574	9.6	3	9.6	10.6	6.5
NNU_13093-RA	NNU_13093-RA	5	3	3		1	5	3	3	2	0	1	4	1	1	1	1	0	0	0	0	3	0	0	0	0	0	0	0	0	3	0	0	0	0	0	11.7	8.6	8.6	66.262	582	582	0	3.0664	3.1	0	1.9	10.5	1.9
NNU_13097-RA	NNU_13097-RA	12	12	8		1	12	12	8	3	2	1	0	0	0	8	4	6	3	2	1	0	0	0	8	4	6	2	1	0	0	0	0	6	1	3	27.1	27.1	17.9	62.082	553	553	0	35.334	7.4	5.6	3.1	0	0
NNU_13114-RA	NNU_13114-RA	1	1	1		1	1	1	1	0	0	0	1	0	0	0	0	0	0	0	0	1	0	0	0	0	0	0	0	0	1	0	0	0	0	0	6	6	6	36.154	336	336	0	7.5101	0	0	0	6	0
NNU_13117-RA	NNU_13117-RA	4	4	3		1	4	4	3	2	1	0	2	1	1	4	1	0	2	1	0	2	1	1	4	1	0	1	1	0	2	1	1	3	1	0	16.4	16.4	12	37.465	341	341	0	9.4147	7.3	3.5	0	9.1	3.5
NNU_13140-RA;NNU_12559-RA;NNU_10595-RA	NNU_13140-RA;NNU_12559-RA;NNU_10595-RA	2;2;2	2;2;2	2;2;2	;;	3	2	2	2	1	1	1	1	0	1	0	1	1	1	1	1	1	0	1	0	1	1	1	1	1	1	0	1	0	1	1	12.3	12.3	12.3	8.5448	73	73;73;73	0	5.7268	11	12.3	12.3	12.3	0
NNU_13144-RA	NNU_13144-RA	1	1	1		1	1	1	1	0	0	0	0	1	1	1	0	0	0	0	0	0	1	1	1	0	0	0	0	0	0	1	1	1	0	0	8.4	8.4	8.4	18.788	178	178	0.0035573	2.0882	0	0	0	0	8.4
NNU_13150-RA;NNU_16592-RA	NNU_13150-RA	6;1	2;1	2;1		2	6	2	2	4	5	5	4	3	6	4	5	5	1	2	2	1	1	2	1	1	2	1	2	2	1	1	2	1	1	2	50.6	18.7	18.7	17.821	166	166;83	0	34.463	31.3	41	41	31.3	22.3
NNU_13154-RA	NNU_13154-RA	18	18	18		1	18	18	18	11	5	7	9	0	5	8	6	5	11	5	7	9	0	5	8	6	5	11	5	7	9	0	5	8	6	5	38.4	38.4	38.4	65.775	586	586	0	78.791	22.7	14.3	18.4	24.2	0
NNU_13158-RA	NNU_13158-RA	6	6	6		1	6	6	6	4	4	2	2	0	0	4	3	2	4	4	2	2	0	0	4	3	2	4	4	2	2	0	0	4	3	2	20.8	20.8	20.8	47.363	437	437	0	28.879	15.1	14.9	7.3	7.8	0
NNU_13180-RA;NNU_12519-RA	NNU_13180-RA;NNU_12519-RA	4;2	4;2	4;2	;	2	4	4	4	2	0	1	2	0	1	1	2	2	2	0	1	2	0	1	1	2	2	2	0	1	2	0	1	1	2	2	17.3	17.3	17.3	31.169	278	278;241	0	7.5924	9.4	0	4.3	8.3	0
NNU_13184-RA	NNU_13184-RA	4	3	3		1	4	3	3	3	0	2	1	0	0	2	0	0	2	0	1	1	0	0	2	0	0	2	0	1	1	0	0	2	0	0	54.2	44.9	44.9	10.558	107	107	0	51.242	54.2	0	30.8	21.5	0
NNU_13190-RA;NNU_12509-RA	NNU_13190-RA	13;1	13;1	13;1		2	13	13	13	11	7	9	5	0	0	9	5	6	11	7	9	5	0	0	9	5	6	11	7	9	5	0	0	9	5	6	54.9	54.9	54.9	36.768	328	328;303	0	126.81	41.5	36.9	40.5	14.9	0
NNU_13198-RA	NNU_13198-RA	5	3	3		1	5	3	3	2	3	3	0	1	0	3	2	3	0	1	1	0	0	0	2	2	2	0	1	1	0	0	0	2	2	2	15.8	8.3	8.3	53.165	468	468	0	17.87	7.5	9.8	9.8	0	3.8
NNU_13209-RA	NNU_13209-RA	12	12	4		1	12	12	4	9	3	5	1	0	0	5	5	4	9	3	5	1	0	0	5	5	4	3	0	1	0	0	0	1	1	0	26.2	26.2	8.5	56.356	515	515	0	31.471	21	8.7	15	2.1	0
NNU_13211-RA;NNU_17492-RA	NNU_13211-RA	7;2	7;2	7;2		2	7	7	7	3	1	1	3	0	2	3	2	1	3	1	1	3	0	2	3	2	1	3	1	1	3	0	2	3	2	1	32.7	32.7	32.7	38.486	352	352;179	0	30.241	17.6	5.7	5.7	10.8	0
NNU_13214-RA;NNU_05576-RA	NNU_13214-RA	13;1	13;1	12;1		2	13	13	12	0	0	0	0	0	0	11	3	3	0	0	0	0	0	0	11	3	3	0	0	0	0	0	0	10	3	3	23.3	23.3	21.8	100.59	902	902;356	0	76.248	0	0	0	0	0
NNU_13224-RA	NNU_13224-RA	2	1	1		1	2	1	1	2	1	1	0	0	0	0	0	0	1	0	0	0	0	0	0	0	0	1	0	0	0	0	0	0	0	0	6.7	3.3	3.3	57.499	508	508	0.0028011	2.1753	6.7	3.3	3.3	0	0
NNU_13225-RA;NNU_08400-RA	NNU_13225-RA	13;2	13;2	13;2		2	13	13	13	9	2	2	12	1	7	9	5	5	9	2	2	12	1	7	9	5	5	9	2	2	12	1	7	9	5	5	75	75	75	17.561	164	164;129	0	86.525	61	13.4	13.4	70.7	7.9
NNU_13234-RA;NNU_17555-RA	NNU_13234-RA;NNU_17555-RA	10;7	10;7	10;7	;	2	10	10	10	5	0	1	0	0	0	8	0	1	5	0	1	0	0	0	8	0	1	5	0	1	0	0	0	8	0	1	19.4	19.4	19.4	83.08	721	721;719	0	22.841	9.4	0	1.2	0	0
NNU_13243-RA	NNU_13243-RA	10	10	10		1	10	10	10	5	1	0	1	0	0	8	2	1	5	1	0	1	0	0	8	2	1	5	1	0	1	0	0	8	2	1	17.3	17.3	17.3	69.706	617	617	0	80.59	11.5	1.8	0	3.2	0
NNU_13262-RA;NNU_17548-RA	NNU_13262-RA;NNU_17548-RA	5;3	5;3	2;1	;	2	5	5	2	4	2	1	0	0	0	4	1	1	4	2	1	0	0	0	4	1	1	1	0	0	0	0	0	2	0	0	11.1	11.1	5.2	62.239	540	540;481	0	12.021	8	4.3	1.7	0	0
NNU_13267-RA	NNU_13267-RA	1	1	1		1	1	1	1	0	0	0	0	0	0	1	0	0	0	0	0	0	0	0	1	0	0	0	0	0	0	0	0	1	0	0	9	9	9	15.214	133	133	0.0012648	2.48	0	0	0	0	0
NNU_13277-RA	NNU_13277-RA	6	6	6		1	6	6	6	2	2	1	2	1	0	3	0	1	2	2	1	2	1	0	3	0	1	2	2	1	2	1	0	3	0	1	14.7	14.7	14.7	47.072	443	443	0	30.467	3.8	7	4.7	4.1	4.7
NNU_13279-RA	NNU_13279-RA	1	1	1		1	1	1	1	1	1	1	1	0	1	1	0	1	1	1	1	1	0	1	1	0	1	1	1	1	1	0	1	1	0	1	4.2	4.2	4.2	23.405	214	214	0	5.3579	4.2	4.2	4.2	4.2	0
NNU_13287-RA	NNU_13287-RA	9	9	6		1	9	9	6	8	2	3	1	0	0	8	3	4	8	2	3	1	0	0	8	3	4	5	2	2	1	0	0	5	2	3	19.6	19.6	13.8	59.424	545	545	0	28.74	17.1	4.4	7.5	2.6	0
NNU_13288-RA;NNU_22625-RA	NNU_13288-RA;NNU_22625-RA	8;7	6;5	6;5	;	2	8	6	6	5	3	5	1	1	1	6	4	3	4	1	3	0	0	0	4	2	2	4	1	3	0	0	0	4	2	2	34.9	27.7	27.7	27.989	249	249;252	0	15.288	25.3	11.6	21.3	4	4
NNU_13291-RA	NNU_13291-RA	2	1	1		1	2	1	1	1	0	0	0	0	0	2	1	0	1	0	0	0	0	0	1	0	0	1	0	0	0	0	0	1	0	0	4.2	2.4	2.4	55.528	504	504	0.0024311	2.2493	2.4	0	0	0	0
NNU_13292-RA	NNU_13292-RA	5	5	5		1	5	5	5	3	1	2	3	1	3	3	1	1	3	1	2	3	1	3	3	1	1	3	1	2	3	1	3	3	1	1	37.8	37.8	37.8	19.006	172	172	0	14.371	22.7	8.1	14.5	23.8	7
NNU_13297-RA	NNU_13297-RA	7	7	7		1	7	7	7	7	0	0	1	0	0	1	0	0	7	0	0	1	0	0	1	0	0	7	0	0	1	0	0	1	0	0	26	26	26	31.001	289	289	0	15.595	26	0	0	5.2	0
NNU_13328-RA	NNU_13328-RA	1	1	1		1	1	1	1	1	0	0	0	0	1	1	0	0	1	0	0	0	0	1	1	0	0	1	0	0	0	0	1	1	0	0	10.9	10.9	10.9	18.616	183	183	0	10.06	10.9	0	0	0	0
NNU_13333-RA	NNU_13333-RA	1	1	1		1	1	1	1	1	0	0	0	0	0	0	0	0	1	0	0	0	0	0	0	0	0	1	0	0	0	0	0	0	0	0	9.1	9.1	9.1	28.125	243	243	0.0020342	2.2697	9.1	0	0	0	0
NNU_13334-RA	NNU_13334-RA	1	1	1		1	1	1	1	1	0	0	0	0	0	0	0	0	1	0	0	0	0	0	0	0	0	1	0	0	0	0	0	0	0	0	6.4	6.4	6.4	22.225	202	202	0.0035771	2.1168	6.4	0	0	0	0
NNU_13352-RA	NNU_13352-RA	5	3	3		1	5	3	3	5	2	2	3	0	1	3	2	2	3	1	1	2	0	0	2	1	1	3	1	1	2	0	0	2	1	1	37.8	26.4	26.4	16.541	148	148	0	14.976	37.8	21.6	21.6	33.8	0
NNU_13357-RA;NNU_22682-RA;NNU_21726-RA;NNU_11267-RA	NNU_13357-RA;NNU_22682-RA;NNU_21726-RA	11;10;7;3	1;0;0;0	1;0;0;0	;;	4	11	1	1	10	6	8	9	2	8	11	6	8	1	0	0	0	0	0	1	0	0	1	0	0	0	0	0	1	0	0	39.4	4.4	4.4	28.323	249	249;234;247;249	0.0035814	2.1295	39.4	29.3	34.1	34.1	8
NNU_13361-RA	NNU_13361-RA	5	4	4		1	5	4	4	4	0	1	0	0	0	3	1	0	3	0	0	0	0	0	2	0	0	3	0	0	0	0	0	2	0	0	27.1	22.2	22.2	24.825	225	225	0	25.01	26.7	0	4.9	0	0
NNU_13368-RA	NNU_13368-RA	2	2	2		1	2	2	2	1	0	0	1	0	0	2	0	0	1	0	0	1	0	0	2	0	0	1	0	0	1	0	0	2	0	0	10.3	10.3	10.3	22.622	204	204	0	9.5894	8.8	0	0	8.8	0
NNU_13370-RA	NNU_13370-RA	10	6	4		1	10	6	4	9	4	3	1	0	0	6	3	3	5	1	0	0	0	0	3	0	0	3	0	0	0	0	0	2	0	0	21	11.7	8.2	59.351	538	538	0	10.627	18.2	9.7	7.8	2.6	0
NNU_13375-RA	NNU_13375-RA	2	2	2		1	2	2	2	0	0	0	0	0	0	2	0	0	0	0	0	0	0	0	2	0	0	0	0	0	0	0	0	2	0	0	7.3	7.3	7.3	51.207	451	451	0	4.0937	0	0	0	0	0
NNU_13376-RA	NNU_13376-RA	2	1	1		1	2	1	1	1	0	0	0	0	0	2	0	1	0	0	0	0	0	0	1	0	0	0	0	0	0	0	0	1	0	0	6.9	4	4	37.621	350	350	0.005031	1.9252	2.9	0	0	0	0
NNU_13379-RA	NNU_13379-RA	1	1	1		1	1	1	1	0	0	0	1	0	0	1	0	0	0	0	0	1	0	0	1	0	0	0	0	0	1	0	0	1	0	0	5	5	5	36.303	339	339	0	2.9755	0	0	0	5	0
NNU_13390-RA	NNU_13390-RA	2	2	2		1	2	2	2	0	0	0	2	0	0	0	0	0	0	0	0	2	0	0	0	0	0	0	0	0	2	0	0	0	0	0	10.9	10.9	10.9	30.909	285	285	0	3.4893	0	0	0	10.9	0
NNU_13400-RA	NNU_13400-RA	6	3	3		1	6	3	3	4	3	3	1	2	1	3	3	3	2	0	0	0	0	0	2	0	0	2	0	0	0	0	0	2	0	0	26	18.1	18.1	29.266	254	254	0	13.35	16.1	11	11	3.9	7.9
NNU_13409-RA;NNU_22223-RA	NNU_13409-RA	4;1	4;1	2;0		2	4	4	2	1	0	0	4	0	1	0	1	0	1	0	0	4	0	1	0	1	0	0	0	0	2	0	0	0	1	0	46.7	46.7	28.7	14.03	122	122;172	0	5.4564	9.8	0	0	46.7	0
NNU_13438-RA	NNU_13438-RA	7	5	5		1	7	5	5	4	4	4	0	0	0	6	3	5	3	3	2	0	0	0	4	2	3	3	3	2	0	0	0	4	2	3	27.9	22.1	22.1	31.017	272	272	0	20.53	22.4	22.4	18	0	0
NNU_13442-RA	NNU_13442-RA	12	12	8		1	12	12	8	5	3	3	8	1	6	2	1	0	5	3	3	8	1	6	2	1	0	3	1	2	6	0	2	1	0	0	56.6	56.6	48.2	32.838	309	309	0	54.749	25.2	14.2	16.8	50.2	5.5
NNU_13447-RA	NNU_13447-RA	11	4	4		1	11	4	4	5	4	4	6	0	5	6	4	4	2	2	1	2	0	2	2	1	1	2	2	1	2	0	2	2	1	1	29.6	11.7	11.7	44.04	409	409	0	10.289	15.6	12.5	14.2	19.8	0
NNU_13448-RA	NNU_13448-RA	25	25	22		1	25	25	22	17	12	10	16	12	13	19	14	12	17	12	10	16	12	13	19	14	12	15	11	9	14	10	11	17	12	10	78.2	78.2	63.9	41.655	371	371	0	308.4	60.4	48.5	41.5	58.2	52.6
NNU_13464-RA	NNU_13464-RA	5	5	5		1	5	5	5	1	0	0	3	0	1	2	3	1	1	0	0	3	0	1	2	3	1	1	0	0	3	0	1	2	3	1	41.1	41.1	41.1	20.701	190	190	0	24.129	7.4	0	0	25.3	0
NNU_13495-RA	NNU_13495-RA	5	5	5		1	5	5	5	2	0	0	1	0	0	3	0	0	2	0	0	1	0	0	3	0	0	2	0	0	1	0	0	3	0	0	5.6	5.6	5.6	141.98	1310	1310	0	10.25	2	0	0	1.1	0
NNU_13499-RA	NNU_13499-RA	4	4	2		1	4	4	2	1	0	0	1	2	1	0	0	0	1	0	0	1	2	1	0	0	0	0	0	0	1	1	0	0	0	0	20.8	20.8	11.8	39.532	356	356	0	31.279	2.5	0	0	3.1	15.2
NNU_13509-RA	NNU_13509-RA	8	8	8		1	8	8	8	4	2	2	4	0	1	4	1	1	4	2	2	4	0	1	4	1	1	4	2	2	4	0	1	4	1	1	7.8	7.8	7.8	175.47	1594	1594	0	37.818	3.6	2.4	2	4	0
NNU_13514-RA	NNU_13514-RA	2	2	2		1	2	2	2	0	0	0	0	0	0	2	0	0	0	0	0	0	0	0	2	0	0	0	0	0	0	0	0	2	0	0	2.3	2.3	2.3	114.85	1020	1020	0	3.9676	0	0	0	0	0
NNU_13515-RA	NNU_13515-RA	3	3	3		1	3	3	3	2	0	1	1	1	0	0	2	1	2	0	1	1	1	0	0	2	1	2	0	1	1	1	0	0	2	1	12.8	12.8	12.8	42.477	375	375	0	18.313	8.5	0	5.3	5.3	4.3
NNU_13548-RA	NNU_13548-RA	14	14	14		1	14	14	14	11	8	8	7	0	3	5	1	4	11	8	8	7	0	3	5	1	4	11	8	8	7	0	3	5	1	4	31.9	31.9	31.9	62.792	583	583	0	97.754	24.4	19.7	22.3	17.5	0
NNU_13555-RA	NNU_13555-RA	1	1	1		1	1	1	1	0	0	0	1	0	0	0	0	0	0	0	0	1	0	0	0	0	0	0	0	0	1	0	0	0	0	0	4.2	4.2	4.2	45.532	424	424	0	5.4747	0	0	0	4.2	0
NNU_13556-RA	NNU_13556-RA	2	2	2		1	2	2	2	2	0	0	0	0	0	0	0	0	2	0	0	0	0	0	0	0	0	2	0	0	0	0	0	0	0	0	2.7	2.7	2.7	125.29	1151	1151	0.0016688	2.4306	2.7	0	0	0	0
NNU_13572-RA	NNU_13572-RA	3	3	3		1	3	3	3	3	0	0	0	0	0	0	0	0	3	0	0	0	0	0	0	0	0	3	0	0	0	0	0	0	0	0	13.2	13.2	13.2	47.869	425	425	0	5.341	13.2	0	0	0	0
NNU_13577-RA	NNU_13577-RA	4	4	4		1	4	4	4	3	1	0	3	0	2	1	2	0	3	1	0	3	0	2	1	2	0	3	1	0	3	0	2	1	2	0	19.9	19.9	19.9	23.55	201	201	0	12.942	11.4	5.5	0	11.4	0
NNU_13583-RA;NNU_17115-RA	NNU_13583-RA	5;1	5;1	5;1		2	5	5	5	5	0	0	1	0	0	3	0	0	5	0	0	1	0	0	3	0	0	5	0	0	1	0	0	3	0	0	7.5	7.5	7.5	93.864	849	849;848	0	11.808	7.5	0	0	1.4	0
NNU_13584-RA	NNU_13584-RA	3	3	3		1	3	3	3	3	0	0	0	0	0	1	0	0	3	0	0	0	0	0	1	0	0	3	0	0	0	0	0	1	0	0	1.8	1.8	1.8	272.16	2521	2521	0	34.637	1.8	0	0	0	0
NNU_13598-RA	NNU_13598-RA	9	1	1		1	9	1	1	8	4	4	4	2	2	3	2	2	1	0	0	0	0	0	0	0	0	1	0	0	0	0	0	0	0	0	44.8	10.5	10.5	28.053	248	248	0	8.1206	44.8	22.2	22.6	22.6	12.9
NNU_13609-RA	NNU_13609-RA	3	3	3		1	3	3	3	1	0	0	2	0	0	1	0	0	1	0	0	2	0	0	1	0	0	1	0	0	2	0	0	1	0	0	13.3	13.3	13.3	30.706	285	285	0	4.0331	3.5	0	0	9.8	0
NNU_13627-RA;NNU_00107-RA	NNU_13627-RA	6;1	6;1	6;1		2	6	6	6	6	3	4	4	1	4	4	2	2	6	3	4	4	1	4	4	2	2	6	3	4	4	1	4	4	2	2	18.4	18.4	18.4	52.181	474	474;475	0	56.554	18.4	11	13.9	13.9	2.7
NNU_13630-RA	NNU_13630-RA	2	2	2		1	2	2	2	0	0	0	2	0	0	0	0	0	0	0	0	2	0	0	0	0	0	0	0	0	2	0	0	0	0	0	10.8	10.8	10.8	26.052	240	240	0	4.9887	0	0	0	10.8	0
NNU_13637-RA	NNU_13637-RA	3	3	3		1	3	3	3	0	0	0	2	1	3	0	0	1	0	0	0	2	1	3	0	0	1	0	0	0	2	1	3	0	0	1	17.3	17.3	17.3	37.404	330	330	0	10.683	0	0	0	9.4	7.9
NNU_13647-RA	NNU_13647-RA	1	1	1		1	1	1	1	1	0	0	0	0	0	1	0	0	1	0	0	0	0	0	1	0	0	1	0	0	0	0	0	1	0	0	6	6	6	29.771	266	266	0.005395	1.89	6	0	0	0	0
NNU_13649-RA	NNU_13649-RA	3	3	3		1	3	3	3	3	1	0	1	0	1	0	0	0	3	1	0	1	0	1	0	0	0	3	1	0	1	0	1	0	0	0	9.3	9.3	9.3	61.073	561	561	0	5.8875	9.3	2.5	0	2.5	0
NNU_13657-RA;NNU_00179-RA	NNU_13657-RA	5;2	5;2	5;2		2	5	5	5	5	2	3	1	0	0	2	0	1	5	2	3	1	0	0	2	0	1	5	2	3	1	0	0	2	0	1	20.1	20.1	20.1	38.79	358	358;357	0	40.401	20.1	10.3	13.4	3.9	0
NNU_13659-RA	NNU_13659-RA	2	2	2		1	2	2	2	2	0	0	0	0	0	1	0	0	2	0	0	0	0	0	1	0	0	2	0	0	0	0	0	1	0	0	4.6	4.6	4.6	52.368	457	457	0	2.9905	4.6	0	0	0	0
NNU_13660-RA	NNU_13660-RA	6	6	6		1	6	6	6	3	3	1	3	0	2	4	2	3	3	3	1	3	0	2	4	2	3	3	3	1	3	0	2	4	2	3	45.7	45.7	45.7	20.885	188	188	0	27.851	19.1	21.8	6.4	23.4	0
NNU_13667-RA	NNU_13667-RA	2	2	2		1	2	2	2	2	1	1	2	0	1	1	1	1	2	1	1	2	0	1	1	1	1	2	1	1	2	0	1	1	1	1	22.7	22.7	22.7	20.859	194	194	0	40.943	22.7	7.2	7.2	22.7	0
NNU_13682-RA	NNU_13682-RA	5	5	5		1	5	5	5	1	0	0	3	0	0	1	0	0	1	0	0	3	0	0	1	0	0	1	0	0	3	0	0	1	0	0	16.3	16.3	16.3	64.137	578	578	0	11.581	2.4	0	0	11.9	0
NNU_13696-RA	NNU_13696-RA	8	8	8		1	8	8	8	3	0	0	5	0	1	2	0	0	3	0	0	5	0	1	2	0	0	3	0	0	5	0	1	2	0	0	23.3	23.3	23.3	53.465	485	485	0	25.547	6.8	0	0	16.5	0
NNU_13703-RA	NNU_13703-RA	12	12	11		1	12	12	11	10	4	4	2	1	2	4	0	2	10	4	4	2	1	2	4	0	2	10	3	4	2	1	1	3	0	1	24.9	24.9	23.1	79.641	752	752	0	44.125	20.5	8	7.8	3.7	1.6
NNU_13716-RA	NNU_13716-RA	3	3	3		1	3	3	3	2	0	0	0	0	0	3	0	0	2	0	0	0	0	0	3	0	0	2	0	0	0	0	0	3	0	0	10.5	10.5	10.5	45.558	392	392	0	6.3837	6.6	0	0	0	0
NNU_13717-RA;NNU_16243-RA	NNU_13717-RA	18;3	18;3	18;3		2	18	18	18	15	13	13	12	6	11	12	11	12	15	13	13	12	6	11	12	11	12	15	13	13	12	6	11	12	11	12	58.1	58.1	58.1	36.228	332	332;330	0	197.58	53	51.2	53.6	44.6	27.1
NNU_13729-RA	NNU_13729-RA	1	1	1		1	1	1	1	1	0	0	0	0	0	0	0	0	1	0	0	0	0	0	0	0	0	1	0	0	0	0	0	0	0	0	3.4	3.4	3.4	45.129	388	388	0.0053992	1.8917	3.4	0	0	0	0
NNU_13732-RA;NNU_14531-RA;NNU_18254-RA	NNU_13732-RA	7;1;1	7;1;1	7;1;1		3	7	7	7	2	3	2	5	1	1	2	2	3	2	3	2	5	1	1	2	2	3	2	3	2	5	1	1	2	2	3	62.6	62.6	62.6	19.83	182	182;177;182	0	33.205	15.4	28	15.4	42.9	12.6
NNU_13733-RA;NNU_16223-RA	NNU_13733-RA;NNU_16223-RA	4;2	4;2	4;2	;	2	4	4	4	3	1	0	0	0	0	1	0	0	3	1	0	0	0	0	1	0	0	3	1	0	0	0	0	1	0	0	8.2	8.2	8.2	74.335	667	667;634	0	9.0803	6	2.2	0	0	0
NNU_13747-RA	NNU_13747-RA	7	7	5		1	7	7	5	4	1	2	3	1	1	4	2	2	4	1	2	3	1	1	4	2	2	2	1	2	3	1	1	2	2	2	35.9	35.9	26.8	29.686	276	276	0	16.003	17	4.3	12	12.3	4.3
NNU_13748-RA	NNU_13748-RA	1	1	1		1	1	1	1	0	0	0	1	0	0	0	0	0	0	0	0	1	0	0	0	0	0	0	0	0	1	0	0	0	0	0	4.8	4.8	4.8	38.771	335	335	0	3.9773	0	0	0	4.8	0
NNU_13763-RA	NNU_13763-RA	1	1	1		1	1	1	1	0	0	0	1	0	0	0	0	0	0	0	0	1	0	0	0	0	0	0	0	0	1	0	0	0	0	0	15.3	15.3	15.3	18.594	170	170	0	8.7696	0	0	0	15.3	0
NNU_13765-RA	NNU_13765-RA	2	2	2		1	2	2	2	2	0	0	0	0	0	0	0	0	2	0	0	0	0	0	0	0	0	2	0	0	0	0	0	0	0	0	11.2	11.2	11.2	22.047	196	196	0	3.0034	11.2	0	0	0	0
NNU_13770-RA	NNU_13770-RA	2	2	2		1	2	2	2	2	0	0	0	0	0	0	0	0	2	0	0	0	0	0	0	0	0	2	0	0	0	0	0	0	0	0	5.8	5.8	5.8	19.056	173	173	0	3.4579	5.8	0	0	0	0
NNU_13775-RA	NNU_13775-RA	2	2	2		1	2	2	2	2	0	0	0	0	0	2	0	0	2	0	0	0	0	0	2	0	0	2	0	0	0	0	0	2	0	0	14.5	14.5	14.5	19.256	166	166	0	5.2389	14.5	0	0	0	0
NNU_13786-RA	NNU_13786-RA	1	1	1		1	1	1	1	1	0	0	0	0	0	0	0	0	1	0	0	0	0	0	0	0	0	1	0	0	0	0	0	0	0	0	2.4	2.4	2.4	51.767	467	467	0.0008547	2.5552	2.4	0	0	0	0
NNU_13817-RA	NNU_13817-RA	2	2	2		1	2	2	2	0	0	0	2	0	1	0	0	0	0	0	0	2	0	1	0	0	0	0	0	0	2	0	1	0	0	0	8.1	8.1	8.1	43.494	408	408	0	5.0951	0	0	0	8.1	0
NNU_13835-RA	NNU_13835-RA	5	5	5		1	5	5	5	4	0	2	0	0	0	3	1	0	4	0	2	0	0	0	3	1	0	4	0	2	0	0	0	3	1	0	17.9	17.9	17.9	54.327	498	498	0	18.132	14.9	0	8.4	0	0
NNU_13837-RA	NNU_13837-RA	4	4	4		1	4	4	4	3	1	1	0	0	0	2	0	0	3	1	1	0	0	0	2	0	0	3	1	1	0	0	0	2	0	0	21.1	21.1	21.1	29.081	265	265	0	7.6743	15.1	4.5	4.5	0	0
NNU_13843-RA	NNU_13843-RA	1	1	1		1	1	1	1	0	0	0	0	0	0	0	0	1	0	0	0	0	0	0	0	0	1	0	0	0	0	0	0	0	0	1	2.6	2.6	2.6	95.935	869	869	0.0079545	1.7586	0	0	0	0	0
NNU_13852-RA	NNU_13852-RA	4	4	4		1	4	4	4	1	0	1	3	1	1	0	0	1	1	0	1	3	1	1	0	0	1	1	0	1	3	1	1	0	0	1	47.3	47.3	47.3	12.237	110	110	0	25.095	12.7	0	16.4	34.5	16.4
NNU_13870-RA;NNU_05858-RA	NNU_13870-RA	8;1	8;1	8;1		2	8	8	8	7	5	6	4	1	6	4	3	3	7	5	6	4	1	6	4	3	3	7	5	6	4	1	6	4	3	3	58.5	58.5	58.5	18.153	164	164;136	0	44.981	47.6	41.5	52.4	37.2	4.9
NNU_13878-RA	NNU_13878-RA	1	1	1		1	1	1	1	0	0	0	0	0	0	1	0	0	0	0	0	0	0	0	1	0	0	0	0	0	0	0	0	1	0	0	1.8	1.8	1.8	114.28	1021	1021	0.0057692	1.8759	0	0	0	0	0
NNU_13885-RA	NNU_13885-RA	6	6	6		1	6	6	6	4	1	1	0	0	0	4	0	0	4	1	1	0	0	0	4	0	0	4	1	1	0	0	0	4	0	0	10.7	10.7	10.7	107.36	964	964	0	25.437	6.6	2	2.1	0	0
NNU_13910-RA	NNU_13910-RA	10	10	10		1	10	10	10	4	4	6	7	2	5	4	4	5	4	4	6	7	2	5	4	4	5	4	4	6	7	2	5	4	4	5	24.6	24.6	24.6	60.962	573	573	0	43.581	9.8	10.6	15.4	17.3	5.6
NNU_13916-RA	NNU_13916-RA	7	7	5		1	7	7	5	6	1	2	0	0	0	5	3	1	6	1	2	0	0	0	5	3	1	5	1	2	0	0	0	4	2	1	18.6	18.6	13.7	62.202	569	569	0	26.382	16.5	1.6	4.7	0	0
NNU_13917-RA;NNU_05894-RA	NNU_13917-RA;NNU_05894-RA	1;1	1;1	1;1	;	2	1	1	1	1	1	1	1	1	1	1	1	1	1	1	1	1	1	1	1	1	1	1	1	1	1	1	1	1	1	1	7.7	7.7	7.7	17.619	156	156;169	0.0008569	2.5612	7.7	7.7	7.7	7.7	7.7
NNU_13930-RA	NNU_13930-RA	8	3	3		1	8	3	3	5	4	3	7	3	3	4	3	2	1	0	1	2	0	0	0	0	0	1	0	1	2	0	0	0	0	0	26.3	9.3	9.3	42.32	376	376	0	3.7029	20.2	13	12	23.1	13
NNU_13937-RA	NNU_13937-RA	5	5	5		1	5	5	5	2	1	2	4	0	2	2	2	2	2	1	2	4	0	2	2	2	2	2	1	2	4	0	2	2	2	2	19.5	19.5	19.5	42.7	401	401	0	18.856	5.7	3.2	6.7	16	0
NNU_13950-RA	NNU_13950-RA	26	26	7		1	26	26	7	18	8	11	14	3	9	14	11	12	18	8	11	14	3	9	14	11	12	4	0	3	4	0	3	3	1	2	61.4	61.4	26.5	58.529	529	529	0	274.53	46.9	22.9	31.8	38.9	8.3
NNU_13951-RA	NNU_13951-RA	2	2	2		1	2	2	2	1	0	0	0	0	0	1	0	0	1	0	0	0	0	0	1	0	0	1	0	0	0	0	0	1	0	0	2.7	2.7	2.7	94.267	858	858	0	3.191	1	0	0	0	0
NNU_13953-RA	NNU_13953-RA	2	2	2		1	2	2	2	1	0	0	0	0	0	1	0	0	1	0	0	0	0	0	1	0	0	1	0	0	0	0	0	1	0	0	11.5	11.5	11.5	26.665	244	244	0	3.0972	4.5	0	0	0	0
NNU_13972-RA	NNU_13972-RA	17	17	15		1	17	17	15	17	11	14	13	10	13	14	11	13	17	11	14	13	10	13	14	11	13	15	10	12	11	9	11	12	9	11	97.5	97.5	85.5	17.403	159	159	0	154.32	97.5	80.5	93.7	93.7	71.7
NNU_13981-RA	NNU_13981-RA	3	2	2		1	3	2	2	1	1	2	2	0	0	3	0	0	0	1	2	1	0	0	2	0	0	0	1	2	1	0	0	2	0	0	28.6	16.4	16.4	21.262	189	189	0	16.933	12.2	5.8	16.4	22.8	0
NNU_13995-RA	NNU_13995-RA	5	5	5		1	5	5	5	2	1	2	1	0	1	1	0	1	2	1	2	1	0	1	1	0	1	2	1	2	1	0	1	1	0	1	17.1	17.1	17.1	58.962	562	562	0	14.569	4.8	3.9	8.2	4.1	0
NNU_14007-RA	NNU_14007-RA	1	1	1		1	1	1	1	1	0	0	0	0	0	1	0	0	1	0	0	0	0	0	1	0	0	1	0	0	0	0	0	1	0	0	5.8	5.8	5.8	18.466	172	172	0.0016786	2.4609	5.8	0	0	0	0
NNU_14010-RA;NNU_09361-RA	NNU_14010-RA	9;4	2;1	1;1		2	9	2	1	6	3	1	3	1	3	7	3	3	1	0	0	0	0	0	1	0	1	1	0	0	0	0	0	1	0	0	43.3	9.1	4.3	20.936	187	187;376	0.0035419	2.0497	31	17.6	5.9	18.7	5.9
NNU_14016-RA	NNU_14016-RA	2	2	2		1	2	2	2	1	0	0	0	0	0	1	0	1	1	0	0	0	0	0	1	0	1	1	0	0	0	0	0	1	0	1	21.6	21.6	21.6	13.043	116	116	0	3.0699	11.2	0	0	0	0
NNU_14022-RA	NNU_14022-RA	2	2	2		1	2	2	2	2	0	0	0	0	0	0	0	0	2	0	0	0	0	0	0	0	0	2	0	0	0	0	0	0	0	0	3.4	3.4	3.4	65.652	590	590	0.0012664	2.4848	3.4	0	0	0	0
NNU_14024-RA	NNU_14024-RA	1	1	1		1	1	1	1	1	0	0	1	0	0	1	0	0	1	0	0	1	0	0	1	0	0	1	0	0	1	0	0	1	0	0	5.4	5.4	5.4	27.317	242	242	0.0016681	2.4294	5.4	0	0	5.4	0
NNU_14041-RA	NNU_14041-RA	6	6	5		1	6	6	5	5	3	4	5	1	3	3	3	4	5	3	4	5	1	3	3	3	4	4	2	3	4	0	2	2	2	3	40.3	40.3	33.1	14.05	124	124	0	19.442	40.3	26.6	38.7	38.7	7.3
NNU_14043-RA	NNU_14043-RA	5	1	1		1	5	1	1	3	1	1	1	0	2	2	0	1	1	0	0	0	0	0	1	0	0	1	0	0	0	0	0	1	0	0	13.1	2.3	2.3	48.895	435	435	0.0050466	1.9377	8	1.8	1.8	3.2	0
NNU_14047-RA	NNU_14047-RA	1	1	1		1	1	1	1	0	0	0	1	0	0	0	0	0	0	0	0	1	0	0	0	0	0	0	0	0	1	0	0	0	0	0	15.9	15.9	15.9	11.788	107	107	0	4.0494	0	0	0	15.9	0
NNU_14060-RA	NNU_14060-RA	6	3	3		1	6	3	3	4	4	4	6	3	4	3	3	3	2	1	2	3	1	2	1	1	1	2	1	2	3	1	2	1	1	1	46.9	23.8	23.8	14.764	130	130	0	6.9958	40.8	38.5	39.2	46.9	33.1
NNU_14068-RA	NNU_14068-RA	5	4	4		1	5	4	4	0	2	1	3	1	1	2	1	1	0	2	1	2	1	1	2	1	1	0	2	1	2	1	1	2	1	1	34.5	27.1	27.1	19.826	177	177	0	38.913	0	14.1	11.3	21.5	11.3
NNU_14076-RA	NNU_14076-RA	3	3	3		1	3	3	3	2	0	0	2	0	0	0	0	0	2	0	0	2	0	0	0	0	0	2	0	0	2	0	0	0	0	0	11.9	11.9	11.9	27.02	243	243	0	4.2414	7.8	0	0	8.2	0
NNU_14079-RA	NNU_14079-RA	2	2	2		1	2	2	2	2	2	2	2	0	2	2	2	0	2	2	2	2	0	2	2	2	0	2	2	2	2	0	2	2	2	0	10.2	10.2	10.2	17.263	157	157	0	13.952	10.2	10.2	10.2	10.2	0
NNU_14084-RA	NNU_14084-RA	2	2	2		1	2	2	2	0	0	0	2	0	1	0	0	0	0	0	0	2	0	1	0	0	0	0	0	0	2	0	1	0	0	0	9.2	9.2	9.2	35.455	314	314	0	7.4921	0	0	0	9.2	0
NNU_14092-RA;NNU_05680-RA	NNU_14092-RA;NNU_05680-RA	3;2	3;2	3;2	;	2	3	3	3	2	1	1	3	0	2	1	0	1	2	1	1	3	0	2	1	0	1	2	1	1	3	0	2	1	0	1	31.1	31.1	31.1	16.712	148	148;110	0	29.426	16.9	6.8	6.8	31.1	0
NNU_14099-RA	NNU_14099-RA	1	1	1		1	1	1	1	1	0	0	0	0	0	0	0	0	1	0	0	0	0	0	0	0	0	1	0	0	0	0	0	0	0	0	5.3	5.3	5.3	37.91	361	361	0.0016441	2.3415	5.3	0	0	0	0
NNU_14109-RA	NNU_14109-RA	8	8	8		1	8	8	8	6	2	3	2	1	3	2	1	0	6	2	3	2	1	3	2	1	0	6	2	3	2	1	3	2	1	0	21	21	21	56.979	509	509	0	47.191	18.7	5.5	10.6	6.5	2.4
NNU_14120-RA	NNU_14120-RA	1	1	1		1	1	1	1	0	0	0	0	0	0	1	0	0	0	0	0	0	0	0	1	0	0	0	0	0	0	0	0	1	0	0	4.2	4.2	4.2	43.343	380	380	0	2.8581	0	0	0	0	0
NNU_14125-RA	NNU_14125-RA	2	2	1		1	2	2	1	0	0	0	0	0	0	2	0	0	0	0	0	0	0	0	2	0	0	0	0	0	0	0	0	1	0	0	3.4	3.4	1.5	75.764	652	652	0.0079636	1.7633	0	0	0	0	0
NNU_14144-RA	NNU_14144-RA	1	1	1		1	1	1	1	1	1	0	1	0	1	1	0	0	1	1	0	1	0	1	1	0	0	1	1	0	1	0	1	1	0	0	17.7	17.7	17.7	7.0928	62	62	0	24.644	17.7	17.7	0	17.7	0
NNU_14150-RA	NNU_14150-RA	3	2	2		1	3	2	2	2	0	1	0	0	0	2	0	1	1	0	1	0	0	0	1	0	0	1	0	1	0	0	0	1	0	0	20.1	14.7	14.7	36.857	319	319	0	6.0637	11.9	0	8.2	0	0
NNU_14151-RA;NNU_10286-RA	NNU_14151-RA	17;5	17;5	6;0		2	17	17	6	11	3	7	0	0	0	6	2	0	11	3	7	0	0	0	6	2	0	5	0	1	0	0	0	2	1	0	34	34	12	84.992	752	752;1022	0	58.301	22.3	5.9	15	0	0
NNU_14155-RA	NNU_14155-RA	2	2	2		1	2	2	2	1	0	0	1	0	0	0	0	1	1	0	0	1	0	0	0	0	1	1	0	0	1	0	0	0	0	1	10.3	10.3	10.3	38.196	341	341	0	2.7367	5.6	0	0	4.7	0
NNU_14158-RA	NNU_14158-RA	2	2	2		1	2	2	2	2	0	0	0	0	0	1	0	0	2	0	0	0	0	0	1	0	0	2	0	0	0	0	0	1	0	0	14.3	14.3	14.3	13.876	126	126	0	6.6041	14.3	0	0	0	0
NNU_14161-RA	NNU_14161-RA	4	4	4		1	4	4	4	3	0	1	0	0	0	0	0	0	3	0	1	0	0	0	0	0	0	3	0	1	0	0	0	0	0	0	19.1	19.1	19.1	29.562	277	277	0	8.4054	15.9	0	3.2	0	0
NNU_14183-RA	NNU_14183-RA	2	2	2		1	2	2	2	1	0	0	0	0	0	1	0	0	1	0	0	0	0	0	1	0	0	1	0	0	0	0	0	1	0	0	1.4	1.4	1.4	147.13	1329	1329	0.0082831	1.7129	0.6	0	0	0	0
NNU_14189-RA;NNU_14188-RA;NNU_14187-RA	NNU_14189-RA;NNU_14188-RA	5;5;1	5;5;1	5;5;1	;	3	5	5	5	3	1	1	0	0	0	1	1	0	3	1	1	0	0	0	1	1	0	3	1	1	0	0	0	1	1	0	24.1	24.1	24.1	32.557	295	295;295;475	0	16.264	11.9	5.4	3.7	0	0
NNU_14235-RA	NNU_14235-RA	4	4	4		1	4	4	4	4	2	3	4	0	3	2	1	1	4	2	3	4	0	3	2	1	1	4	2	3	4	0	3	2	1	1	42.9	42.9	42.9	14.24	126	126	0	67.262	42.9	27	34.1	42.9	0
NNU_14237-RA	NNU_14237-RA	13	9	8		1	13	9	8	3	3	3	2	2	2	12	9	9	1	0	0	0	0	0	9	5	6	1	0	0	0	0	0	8	5	6	40.5	34.2	31.6	41.246	380	380	0	43.568	7.9	11.1	11.1	5.5	8.2
NNU_14240-RA	NNU_14240-RA	13	2	2		1	13	2	2	8	7	5	3	2	3	9	7	6	1	1	0	0	0	0	0	0	0	1	1	0	0	0	0	0	0	0	41.1	10.2	10.2	43.956	401	401	0	4.2606	22.7	25.2	19.5	12	7.7
NNU_14241-RA	NNU_14241-RA	16	16	2		1	16	16	2	9	7	3	4	3	4	10	5	5	9	7	3	4	3	4	10	5	5	2	0	0	1	0	0	1	0	0	51.1	51.1	10.5	41.208	380	380	0	71.228	27.1	27.4	10.5	14.5	10.5
NNU_14270-RA	NNU_14270-RA	1	1	1		1	1	1	1	0	0	0	1	0	1	0	0	0	0	0	0	1	0	1	0	0	0	0	0	0	1	0	1	0	0	0	9.2	9.2	9.2	13.905	119	119	0.0028034	2.178	0	0	0	9.2	0
NNU_14277-RA	NNU_14277-RA	3	2	2		1	3	2	2	1	0	1	2	0	1	1	0	0	1	0	0	1	0	0	1	0	0	1	0	0	1	0	0	1	0	0	23.4	17.1	17.1	18.073	158	158	0	4.4227	5.7	0	6.3	17.7	0
NNU_14296-RA	NNU_14296-RA	4	4	4		1	4	4	4	0	0	0	3	0	0	2	1	2	0	0	0	3	0	0	2	1	2	0	0	0	3	0	0	2	1	2	28	28	28	21.163	200	200	0	35.046	0	0	0	22	0
NNU_14309-RA	NNU_14309-RA	1	1	1		1	1	1	1	0	0	0	0	0	0	1	0	1	0	0	0	0	0	0	1	0	1	0	0	0	0	0	0	1	0	1	5	5	5	31.424	282	282	0.0016584	2.3965	0	0	0	0	0
NNU_14310-RA	NNU_14310-RA	24	24	11		1	24	24	11	17	11	14	8	7	9	18	13	14	17	11	14	8	7	9	18	13	14	9	4	8	4	2	3	9	5	5	70.2	70.2	34.4	43.814	389	389	0	115.81	45.5	33.2	41.6	20.1	21.9
NNU_14340-RA	NNU_14340-RA	8	8	8		1	8	8	8	3	0	0	4	0	2	6	1	2	3	0	0	4	0	2	6	1	2	3	0	0	4	0	2	6	1	2	28.9	28.9	28.9	42.448	377	377	0	36.191	9.5	0	0	15.1	0
NNU_14358-RA	NNU_14358-RA	10	9	9		1	10	9	9	6	7	8	9	4	8	8	6	8	5	6	7	8	3	7	7	5	7	5	6	7	8	3	7	7	5	7	58.8	48.6	48.6	16.401	148	148	0	107.81	37.2	58.1	58.8	58.8	38.5
NNU_14365-RA;NNU_06400-RA	NNU_14365-RA;NNU_06400-RA	1;1	1;1	1;1	;	2	1	1	1	1	0	0	0	0	0	1	0	0	1	0	0	0	0	0	1	0	0	1	0	0	0	0	0	1	0	0	6.7	6.7	6.7	17.593	150	150;157	0.0079395	1.738	6.7	0	0	0	0
NNU_14379-RA	NNU_14379-RA	14	14	13		1	14	14	13	8	3	2	11	2	7	7	3	2	8	3	2	11	2	7	7	3	2	8	2	1	10	2	6	7	2	2	39.9	39.9	37.4	38.654	358	358	0	78.215	28.5	9.5	5	35.2	7
NNU_14396-RA	NNU_14396-RA	10	2	2		1	10	2	2	6	2	2	1	1	4	5	2	1	1	0	0	0	0	0	1	0	0	1	0	0	0	0	0	1	0	0	21.2	5.1	5.1	50.977	468	468	0	3.3581	10	7.9	4.5	1.5	2.8
NNU_14406-RA	NNU_14406-RA	1	1	1		1	1	1	1	0	0	0	1	0	0	1	0	0	0	0	0	1	0	0	1	0	0	0	0	0	1	0	0	1	0	0	7.1	7.1	7.1	32.378	282	282	0	9.68	0	0	0	7.1	0
NNU_14427-RA	NNU_14427-RA	7	7	7		1	7	7	7	5	1	2	0	0	0	6	1	1	5	1	2	0	0	0	6	1	1	5	1	2	0	0	0	6	1	1	17	17	17	74.535	664	664	0	21.696	9.5	2.3	6.8	0	0
NNU_14428-RA	NNU_14428-RA	1	1	1		1	1	1	1	0	0	0	0	0	0	1	0	0	0	0	0	0	0	0	1	0	0	0	0	0	0	0	0	1	0	0	3	3	3	35.991	335	335	0.006142	1.8653	0	0	0	0	0
NNU_14429-RA	NNU_14429-RA	3	1	1		1	3	1	1	2	2	0	3	0	2	2	0	1	1	0	0	1	0	0	1	0	0	1	0	0	1	0	0	1	0	0	22.4	8.2	8.2	16.372	147	147	0.00084782	2.5196	16.3	14.3	0	22.4	0
NNU_14448-RA	NNU_14448-RA	5	5	5		1	5	5	5	3	3	3	3	0	3	3	2	3	3	3	3	3	0	3	3	2	3	3	3	3	3	0	3	3	2	3	32.3	32.3	32.3	27.092	254	254	0	46.468	17.7	20.9	18.9	20.9	0
NNU_14458-RA;NNU_01214-RA;NNU_18326-RA	NNU_14458-RA;NNU_01214-RA;NNU_18326-RA	5;4;3	5;4;3	5;4;3	;;	3	5	5	5	5	0	1	0	0	0	2	0	0	5	0	1	0	0	0	2	0	0	5	0	1	0	0	0	2	0	0	16.1	16.1	16.1	48.9	436	436;386;477	0	18.231	16.1	0	2.3	0	0
NNU_14492-RA	NNU_14492-RA	1	1	1		1	1	1	1	0	0	0	0	0	0	1	0	0	0	0	0	0	0	0	1	0	0	0	0	0	0	0	0	1	0	0	2.2	2.2	2.2	75.61	696	696	0	3.9844	0	0	0	0	0
NNU_14494-RA	NNU_14494-RA	3	3	3		1	3	3	3	1	0	0	2	0	1	1	0	0	1	0	0	2	0	1	1	0	0	1	0	0	2	0	1	1	0	0	16.1	16.1	16.1	25.869	230	230	0	11.344	6.5	0	0	15.7	0
NNU_14500-RA	NNU_14500-RA	5	5	2		1	5	5	2	2	0	1	2	0	0	1	0	1	2	0	1	2	0	0	1	0	1	1	0	0	1	0	0	0	0	0	23.9	23.9	10.1	26.215	238	238	0	10.815	6.7	0	5.5	11.8	0
NNU_14502-RA	NNU_14502-RA	1	1	1		1	1	1	1	0	0	0	1	0	0	0	0	0	0	0	0	1	0	0	0	0	0	0	0	0	1	0	0	0	0	0	3	3	3	42.834	363	363	0.00085324	2.5539	0	0	0	3	0
NNU_14517-RA;NNU_14519-RA	NNU_14517-RA;NNU_14519-RA	2;1	2;1	2;1	;	2	2	2	2	2	0	0	0	0	0	0	0	0	2	0	0	0	0	0	0	0	0	2	0	0	0	0	0	0	0	0	6.9	6.9	6.9	42.959	390	390;349	0	4.1602	6.9	0	0	0	0
NNU_14526-RA	NNU_14526-RA	5	4	3		1	5	4	3	4	0	0	0	0	0	1	0	0	3	0	0	0	0	0	1	0	0	2	0	0	0	0	0	1	0	0	14.9	12.7	9.9	35.35	322	322	0	13.827	10.2	0	0	0	0
NNU_14532-RA	NNU_14532-RA	6	6	6		1	6	6	6	5	0	0	0	1	0	3	1	2	5	0	0	0	1	0	3	1	2	5	0	0	0	1	0	3	1	2	15.4	15.4	15.4	47.223	423	423	0	24.802	13.2	0	0	0	3.1
NNU_14538-RA	NNU_14538-RA	7	7	7		1	7	7	7	2	1	1	0	0	0	5	0	2	2	1	1	0	0	0	5	0	2	2	1	1	0	0	0	5	0	2	22.8	22.8	22.8	39.946	369	369	0	12.434	10.8	3	3.3	0	0
NNU_14541-RA;NNU_18249-RA;NNU_20851-RA	NNU_14541-RA	5;2;1	5;2;1	5;2;1		3	5	5	5	3	1	3	0	0	0	3	1	1	3	1	3	0	0	0	3	1	1	3	1	3	0	0	0	3	1	1	14.1	14.1	14.1	67.074	594	594;595;209	0	16.135	7.6	2.7	7.6	0	0
NNU_14549-RA;NNU_18242-RA	NNU_14549-RA;NNU_18242-RA	2;2	2;2	2;2	;	2	2	2	2	1	0	0	1	0	0	0	0	0	1	0	0	1	0	0	0	0	0	1	0	0	1	0	0	0	0	0	18.3	18.3	18.3	13.465	120	120;231	0	4.6402	8.3	0	0	10	0
NNU_14554-RA	NNU_14554-RA	25	12	12		1	25	12	12	16	8	8	20	2	13	15	11	12	7	4	2	11	2	5	5	4	6	7	4	2	11	2	5	5	4	6	54.9	29	29	65.365	579	579	0	86.086	37.5	15.9	16.1	45.4	6.7
NNU_14590-RA	NNU_14590-RA	3	3	3		1	3	3	3	0	0	0	1	0	0	2	1	1	0	0	0	1	0	0	2	1	1	0	0	0	1	0	0	2	1	1	10.4	10.4	10.4	44.383	424	424	0	7.0903	0	0	0	3.3	0
NNU_14600-RA;NNU_06282-RA	NNU_14600-RA;NNU_06282-RA	2;2	2;2	2;2	;	2	2	2	2	2	0	0	0	0	0	2	0	0	2	0	0	0	0	0	2	0	0	2	0	0	0	0	0	2	0	0	12.7	12.7	12.7	22.779	205	205;254	0	7.1784	12.7	0	0	0	0
NNU_14608-RA	NNU_14608-RA	7	7	6		1	7	7	6	0	0	0	2	0	2	5	5	4	0	0	0	2	0	2	5	5	4	0	0	0	2	0	2	4	4	3	32.5	32.5	28.7	37.473	345	345	0	42.196	0	0	0	8.7	0
NNU_14613-RA;NNU_06299-RA	NNU_14613-RA;NNU_06299-RA	8;7	8;7	3;2	;	2	8	8	3	6	1	5	2	1	1	5	3	2	6	1	5	2	1	1	5	3	2	1	1	3	1	0	0	1	2	0	32.2	32.2	14.6	29.873	261	261;261	0	25.495	24.9	7.3	24.9	12.6	5.4
NNU_14634-RA;NNU_23407-RA	NNU_14634-RA;NNU_23407-RA	2;1	2;1	2;1	;	2	2	2	2	2	0	0	0	0	0	2	0	0	2	0	0	0	0	0	2	0	0	2	0	0	0	0	0	2	0	0	12.9	12.9	12.9	18.491	163	163;216	0	6.3987	12.9	0	0	0	0
NNU_14639-RA;NNU_23409-RA	NNU_14639-RA;NNU_23409-RA	6;3	6;3	6;3	;	2	6	6	6	4	2	2	3	1	1	3	2	3	4	2	2	3	1	1	3	2	3	4	2	2	3	1	1	3	2	3	26.9	26.9	26.9	26.882	249	249;249	0	10.947	17.7	9.6	8.4	13.7	5.2
NNU_14652-RA;NNU_14668-RA;NNU_10642-RA	NNU_14652-RA	3;1;1	3;1;1	3;1;1		3	3	3	3	1	0	1	0	0	0	1	0	0	1	0	1	0	0	0	1	0	0	1	0	1	0	0	0	1	0	0	36.3	36.3	36.3	15.136	135	135;209;602	0	4.4703	8.1	0	11.1	0	0
NNU_14662-RA;NNU_14660-RA	NNU_14662-RA;NNU_14660-RA	5;5	5;5	5;5	;	2	5	5	5	0	0	0	5	1	0	1	0	0	0	0	0	5	1	0	1	0	0	0	0	0	5	1	0	1	0	0	31.3	31.3	31.3	26.062	227	227;293	0	13.546	0	0	0	31.3	6.6
NNU_14669-RA	NNU_14669-RA	1	1	1		1	1	1	1	0	0	0	0	0	0	1	0	0	0	0	0	0	0	0	1	0	0	0	0	0	0	0	0	1	0	0	8	8	8	19.084	175	175	0.0079757	1.7796	0	0	0	0	0
NNU_14692-RA	NNU_14692-RA	1	1	1		1	1	1	1	1	0	0	0	0	0	0	0	0	1	0	0	0	0	0	0	0	0	1	0	0	0	0	0	0	0	0	6.2	6.2	6.2	26.405	226	226	0.0039032	1.9708	6.2	0	0	0	0
NNU_14707-RA	NNU_14707-RA	8	7	7		1	8	7	7	4	5	3	2	1	2	2	1	2	4	4	3	2	1	1	1	0	1	4	4	3	2	1	1	1	0	1	16.4	15.1	15.1	71.872	675	675	0	33.15	6.4	10.4	5.9	3.1	2.8
NNU_14728-RA	NNU_14728-RA	7	7	7		1	7	7	7	4	2	0	0	0	0	4	0	2	4	2	0	0	0	0	4	0	2	4	2	0	0	0	0	4	0	2	12.2	12.2	12.2	81.733	723	723	0	22.054	7.2	3	0	0	0
NNU_14729-RA	NNU_14729-RA	5	5	5		1	5	5	5	4	1	1	1	0	0	2	1	2	4	1	1	1	0	0	2	1	2	4	1	1	1	0	0	2	1	2	45.5	45.5	45.5	21.381	189	189	0	24.1	36.5	9	9	9	0
NNU_14748-RA	NNU_14748-RA	3	3	3		1	3	3	3	3	0	0	0	0	0	1	0	0	3	0	0	0	0	0	1	0	0	3	0	0	0	0	0	1	0	0	6.7	6.7	6.7	50.048	434	434	0	4.5222	6.7	0	0	0	0
NNU_14751-RA	NNU_14751-RA	1	1	1		1	1	1	1	0	0	0	0	0	0	1	0	0	0	0	0	0	0	0	1	0	0	0	0	0	0	0	0	1	0	0	2.7	2.7	2.7	78.38	704	704	0.00085215	2.5436	0	0	0	0	0
NNU_14758-RA	NNU_14758-RA	3	3	2		1	3	3	2	3	0	0	0	0	0	0	0	0	3	0	0	0	0	0	0	0	0	2	0	0	0	0	0	0	0	0	10.1	10.1	5.4	46.479	424	424	0	4.9827	10.1	0	0	0	0
NNU_14777-RA;NNU_14191-RA	NNU_14777-RA;NNU_14191-RA	8;6	8;6	8;6	;	2	8	8	8	3	0	3	5	0	4	2	0	0	3	0	3	5	0	4	2	0	0	3	0	3	5	0	4	2	0	0	44.5	44.5	44.5	31.033	283	283;283	0	27.892	14.8	0	15.9	25.1	0
NNU_14787-RA;NNU_15062-RA;NNU_21224-RA	NNU_14787-RA;NNU_15062-RA	13;8;6	8;3;2	7;2;2	;	3	13	8	7	11	5	5	0	0	0	3	1	1	7	2	3	0	0	0	2	0	0	7	1	3	0	0	0	2	0	0	21	15	13.4	77.931	700	700;816;689	0	23.957	19.4	6.7	9.7	0	0
NNU_14790-RA	NNU_14790-RA	1	1	1		1	1	1	1	0	0	0	0	0	0	1	0	0	0	0	0	0	0	0	1	0	0	0	0	0	0	0	0	1	0	0	5.5	5.5	5.5	24.139	217	217	0.00085397	2.5545	0	0	0	0	0
NNU_14795-RA	NNU_14795-RA	18	14	14		1	18	14	14	10	8	7	1	0	2	10	6	6	7	6	5	1	0	1	9	5	5	7	6	5	1	0	1	9	5	5	37.2	31	31	64.467	578	578	0	50.22	20.4	18.9	15.2	1.9	0
NNU_14823-RA	NNU_14823-RA	1	1	1		1	1	1	1	0	0	0	0	0	0	1	0	0	0	0	0	0	0	0	1	0	0	0	0	0	0	0	0	1	0	0	2.6	2.6	2.6	69.086	607	607	0.0024321	2.2501	0	0	0	0	0
NNU_14842-RA	NNU_14842-RA	1	1	1		1	1	1	1	0	0	0	0	0	0	1	0	0	0	0	0	0	0	0	1	0	0	0	0	0	0	0	0	1	0	0	4.1	4.1	4.1	51.244	469	469	0	13.395	0	0	0	0	0
NNU_14849-RA	NNU_14849-RA	3	3	1		1	3	3	1	2	0	0	0	0	0	3	0	0	2	0	0	0	0	0	3	0	0	0	0	0	0	0	0	1	0	0	10.2	10.2	3.7	36.88	353	353	0	6.4012	6.5	0	0	0	0
NNU_14855-RA	NNU_14855-RA	7	7	7		1	7	7	7	6	0	2	0	0	0	2	0	1	6	0	2	0	0	0	2	0	1	6	0	2	0	0	0	2	0	1	20.5	20.5	20.5	41.179	365	365	0	18.667	17.5	0	5.8	0	0
NNU_14863-RA;NNU_19791-RA	NNU_14863-RA;NNU_19791-RA	3;2	3;2	3;2	;	2	3	3	3	2	0	0	0	0	0	1	0	0	2	0	0	0	0	0	1	0	0	2	0	0	0	0	0	1	0	0	15.9	15.9	15.9	26.367	226	226;103	0	7.117	11.1	0	0	0	0
NNU_14887-RA	NNU_14887-RA	1	1	1		1	1	1	1	0	0	0	1	0	0	0	0	0	0	0	0	1	0	0	0	0	0	0	0	0	1	0	0	0	0	0	5.4	5.4	5.4	24.29	224	224	0.0086401	1.6914	0	0	0	5.4	0
NNU_14892-RA	NNU_14892-RA	1	1	1		1	1	1	1	1	0	0	0	0	0	1	0	0	1	0	0	0	0	0	1	0	0	1	0	0	0	0	0	1	0	0	12.3	12.3	12.3	15.228	138	138	0	7.6559	12.3	0	0	0	0
NNU_14894-RA	NNU_14894-RA	5	5	5		1	5	5	5	2	2	0	3	2	2	3	1	1	2	2	0	3	2	2	3	1	1	2	2	0	3	2	2	3	1	1	8.1	8.1	8.1	102.93	950	950	0	26.1	3.6	3.6	0	5.5	3.5
NNU_14907-RA;NNU_17330-RA;NNU_25945-RA	NNU_14907-RA;NNU_17330-RA	10;9;1	10;9;1	3;3;1	;	3	10	10	3	9	5	7	7	5	7	8	6	7	9	5	7	7	5	7	8	6	7	3	3	3	3	1	3	3	3	3	66	66	16.7	16.324	150	150;177;222	0	219.65	47.3	42	44.7	39.3	55.3
NNU_14917-RA	NNU_14917-RA	15	15	15		1	15	15	15	9	4	5	2	0	2	6	2	1	9	4	5	2	0	2	6	2	1	9	4	5	2	0	2	6	2	1	24.1	24.1	24.1	81.543	750	750	0	65.417	13.3	6.8	9.3	3.7	0
NNU_14918-RA	NNU_14918-RA	7	7	7		1	7	7	7	5	0	3	2	0	0	3	0	0	5	0	3	2	0	0	3	0	0	5	0	3	2	0	0	3	0	0	21.7	21.7	21.7	46.398	423	423	0	17.966	14.9	0	10.2	5	0
NNU_14950-RA	NNU_14950-RA	1	1	1		1	1	1	1	0	0	0	0	0	1	0	1	0	0	0	0	0	0	1	0	1	0	0	0	0	0	0	1	0	1	0	6.8	6.8	6.8	12.285	133	133	0.001632	2.2955	0	0	0	0	0
NNU_14956-RA	NNU_14956-RA	2	2	2		1	2	2	2	2	0	0	1	0	0	2	0	1	2	0	0	1	0	0	2	0	1	2	0	0	1	0	0	2	0	1	14	14	14	19.457	178	178	0	7.0597	14	0	0	9	0
NNU_14980-RA	NNU_14980-RA	1	1	1		1	1	1	1	1	0	0	0	0	0	1	0	0	1	0	0	0	0	0	1	0	0	1	0	0	0	0	0	1	0	0	8.4	8.4	8.4	16.645	143	143	0.0020292	2.2552	8.4	0	0	0	0
NNU_14992-RA	NNU_14992-RA	6	6	6		1	6	6	6	3	0	1	3	0	1	4	0	0	3	0	1	3	0	1	4	0	0	3	0	1	3	0	1	4	0	0	23	23	23	28.816	265	265	0	10.261	12.8	0	4.9	15.1	0
NNU_15009-RA	NNU_15009-RA	3	3	3		1	3	3	3	3	0	1	2	0	0	1	0	0	3	0	1	2	0	0	1	0	0	3	0	1	2	0	0	1	0	0	8.1	8.1	8.1	53.421	479	479	0	6.2655	8.1	0	2.5	5.2	0
NNU_15010-RA	NNU_15010-RA	1	1	1		1	1	1	1	0	0	0	1	0	0	0	0	0	0	0	0	1	0	0	0	0	0	0	0	0	1	0	0	0	0	0	15.7	15.7	15.7	10.064	89	89	0.0035728	2.1139	0	0	0	15.7	0
NNU_15030-RA;NNU_15031-RA;NNU_15029-RA	NNU_15030-RA;NNU_15031-RA;NNU_15029-RA	6;4;3	5;3;2	5;3;2	;;	3	6	5	5	1	1	1	4	1	4	1	1	1	0	0	0	3	0	3	0	0	0	0	0	0	3	0	3	0	0	0	14.2	9.2	9.2	184.89	1650	1650;301;317	0	9.7317	5.1	5.1	5.1	8.5	5.1
NNU_15033-RA	NNU_15033-RA	6	4	4		1	6	4	4	4	0	1	3	0	1	1	1	0	2	0	0	3	0	0	1	0	0	2	0	0	3	0	0	1	0	0	34.2	24.8	24.8	25.217	222	222	0	10.566	21.2	0	5.9	19.8	0
NNU_15045-RA	NNU_15045-RA	3	2	2		1	3	2	2	2	0	0	1	0	0	0	0	0	1	0	0	1	0	0	0	0	0	1	0	0	1	0	0	0	0	0	8.3	4.5	4.5	57.761	528	528	0.0016591	2.3984	5.9	0	0	2.5	0
NNU_15047-RA	NNU_15047-RA	1	1	1		1	1	1	1	0	0	0	0	0	0	1	0	0	0	0	0	0	0	0	1	0	0	0	0	0	0	0	0	1	0	0	14.5	14.5	14.5	17.985	166	166	0.0035743	2.1142	0	0	0	0	0
NNU_15048-RA	NNU_15048-RA	6	6	6		1	6	6	6	5	2	4	4	0	2	2	2	1	5	2	4	4	0	2	2	2	1	5	2	4	4	0	2	2	2	1	26.4	26.4	26.4	29.64	276	276	0	23.066	21.7	11.2	19.2	19.2	0
NNU_15051-RA;NNU_15059-RA;NNU_13537-RA;NNU_09197-RA	NNU_15051-RA;NNU_15059-RA	8;4;1;1	8;4;1;1	7;3;0;0	;	4	8	8	7	3	0	0	0	0	0	7	3	2	3	0	0	0	0	0	7	3	2	3	0	0	0	0	0	6	2	1	24.4	24.4	21.8	47.105	427	427;434;425;432	0	17.36	7.5	0	0	0	0
NNU_15052-RA	NNU_15052-RA	2	2	2		1	2	2	2	2	1	0	0	0	0	1	0	0	2	1	0	0	0	0	1	0	0	2	1	0	0	0	0	1	0	0	7	7	7	27.661	242	242	0	4.868	7	4.1	0	0	0
NNU_15063-RA	NNU_15063-RA	3	3	3		1	3	3	3	3	0	0	1	0	0	0	0	0	3	0	0	1	0	0	0	0	0	3	0	0	1	0	0	0	0	0	10.4	10.4	10.4	34.483	307	307	0	8.6946	10.4	0	0	8.1	0
NNU_15064-RA	NNU_15064-RA	11	11	1		1	11	11	1	9	6	8	10	2	9	10	6	8	9	6	8	10	2	9	10	6	8	0	0	0	1	0	1	0	0	0	39.4	39.4	4.4	28.355	249	249	0	178.43	34.9	29.3	34.1	38.6	8
NNU_15068-RA;NNU_12732-RA	NNU_15068-RA	5;2	5;2	5;2		2	5	5	5	2	2	1	2	0	2	1	3	1	2	2	1	2	0	2	1	3	1	2	2	1	2	0	2	1	3	1	42.4	42.4	42.4	27.24	250	250;177	0	74.096	15.6	16	6.4	16	0
NNU_15072-RA	NNU_15072-RA	2	2	2		1	2	2	2	2	1	1	1	1	2	2	1	1	2	1	1	1	1	2	2	1	1	2	1	1	1	1	2	2	1	1	21.8	21.8	21.8	11.793	119	119	0	27.828	21.8	15.1	15.1	15.1	15.1
NNU_15087-RA	NNU_15087-RA	2	1	1		1	2	1	1	0	0	0	2	0	0	0	0	0	0	0	0	1	0	0	0	0	0	0	0	0	1	0	0	0	0	0	12	6.2	6.2	20.643	192	192	0.00085507	2.5563	0	0	0	12	0
NNU_15091-RA	NNU_15091-RA	5	5	5		1	5	5	5	4	1	1	0	0	0	2	1	0	4	1	1	0	0	0	2	1	0	4	1	1	0	0	0	2	1	0	6.9	6.9	6.9	116.3	990	990	0	18.634	5.9	1.3	1.4	0	0
NNU_15099-RA;NNU_14755-RA;NNU_10053-RA;NNU_10646-RA	NNU_15099-RA	14;5;3;2	14;5;3;2	14;5;3;2		4	14	14	14	9	5	4	3	0	1	6	3	3	9	5	4	3	0	1	6	3	3	9	5	4	3	0	1	6	3	3	46.1	46.1	46.1	41.109	380	380;197;160;380	0	73.211	31.6	23.7	12.1	15.3	0
NNU_15101-RA	NNU_15101-RA	2	2	2		1	2	2	2	1	0	0	0	0	0	1	0	1	1	0	0	0	0	0	1	0	1	1	0	0	0	0	0	1	0	1	16.1	16.1	16.1	16.861	149	149	0	4.2848	7.4	0	0	0	0
NNU_15107-RA	NNU_15107-RA	1	1	1		1	1	1	1	1	0	0	0	0	0	0	0	0	1	0	0	0	0	0	0	0	0	1	0	0	0	0	0	0	0	0	2.6	2.6	2.6	43.498	385	385	0.0093668	1.6726	2.6	0	0	0	0
NNU_15117-RA;NNU_12295-RA	NNU_15117-RA;NNU_12295-RA	2;1	2;1	2;1	;	2	2	2	2	1	0	1	2	0	1	2	1	0	1	0	1	2	0	1	2	1	0	1	0	1	2	0	1	2	1	0	28.4	28.4	28.4	19.121	169	169;213	0	15.028	8.9	0	8.9	28.4	0
NNU_15122-RA	NNU_15122-RA	13	4	4		1	13	4	4	7	5	6	3	3	4	5	4	4	4	0	0	0	0	0	0	0	0	4	0	0	0	0	0	0	0	0	40.9	13.6	13.6	38.93	345	345	0	6.4099	26.1	21.4	25.5	12.8	15.1
NNU_15143-RA	NNU_15143-RA	3	1	1		1	3	1	1	3	0	0	0	0	0	2	0	0	1	0	0	0	0	0	1	0	0	1	0	0	0	0	0	1	0	0	3.7	1.4	1.4	115.8	1060	1060	0	4.5915	3.7	0	0	0	0
NNU_15144-RA	NNU_15144-RA	11	11	11		1	11	11	11	8	1	1	5	1	2	5	1	1	8	1	1	5	1	2	5	1	1	8	1	1	5	1	2	5	1	1	35	35	35	48.541	446	446	0	82.366	24.4	2.9	2.9	20	2.9
NNU_15147-RA	NNU_15147-RA	7	7	5		1	7	7	5	4	2	3	3	1	0	3	2	2	4	2	3	3	1	0	3	2	2	3	2	3	2	1	0	2	2	2	26.9	26.9	18.2	41.494	379	379	0	35.532	15.8	8.7	12.4	12.1	3.7
NNU_15161-RA;NNU_12370-RA	NNU_15161-RA;NNU_12370-RA	3;2	1;1	1;1	;	2	3	1	1	2	1	1	0	0	1	2	0	1	1	0	0	0	0	0	1	0	0	1	0	0	0	0	0	1	0	0	7.8	3.2	3.2	45.748	408	408;427	0	2.7464	5.9	2	2	0	0
NNU_15165-RA	NNU_15165-RA	3	3	3		1	3	3	3	2	0	0	1	0	0	0	0	0	2	0	0	1	0	0	0	0	0	2	0	0	1	0	0	0	0	0	11.6	11.6	11.6	39.712	346	346	0	8.1133	6.1	0	0	5.5	0
NNU_15167-RA	NNU_15167-RA	5	3	3		1	5	3	3	3	0	0	1	0	0	3	0	0	1	0	0	1	0	0	2	0	0	1	0	0	1	0	0	2	0	0	38.5	29.8	29.8	11.764	104	104	0	5.0939	27.9	0	0	10.6	0
NNU_15171-RA	NNU_15171-RA	18	18	16		1	18	18	16	14	9	9	12	9	11	9	9	8	14	9	9	12	9	11	9	9	8	12	8	8	12	7	9	7	8	7	84	84	76.9	23.63	212	212	0	106.94	84	50.9	56.1	63.2	56.6
NNU_15186-RA	NNU_15186-RA	12	12	12		1	12	12	12	5	1	2	6	1	3	10	5	3	5	1	2	6	1	3	10	5	3	5	1	2	6	1	3	10	5	3	38.8	38.8	38.8	39.083	358	358	0	70.912	23.2	3.1	7.3	28.8	4.2
NNU_15193-RA	NNU_15193-RA	13	3	2		1	13	3	2	7	3	6	0	0	0	5	2	1	2	0	0	0	0	0	1	1	1	1	0	0	0	0	0	0	1	0	17.9	3.8	2.2	116.23	1022	1022	0	48.023	9.8	4.3	9.3	0	0
NNU_15195-RA;NNU_12323-RA;NNU_23242-RA	NNU_15195-RA;NNU_12323-RA;NNU_23242-RA	3;2;2	3;2;2	3;2;2	;;	3	3	3	3	2	1	0	0	0	0	1	0	0	2	1	0	0	0	0	1	0	0	2	1	0	0	0	0	1	0	0	20.8	20.8	20.8	22.63	202	202;180;405	0	11.192	13.9	6.9	0	0	0
NNU_15196-RA;NNU_15213-RA;NNU_21885-RA	NNU_15196-RA;NNU_15213-RA;NNU_21885-RA	3;3;2	3;3;2	1;1;1	;;	3	3	3	1	3	3	3	3	1	2	2	1	3	3	3	3	3	1	2	2	1	3	1	1	1	1	0	0	0	0	1	23.8	23.8	7.5	16.263	147	147;158;136	0	12.833	23.8	23.8	23.8	23.8	10.2
NNU_15200-RA	NNU_15200-RA	3	2	1		1	3	2	1	1	3	2	3	1	2	1	1	1	0	2	1	2	0	1	0	0	0	0	1	0	1	0	0	0	0	0	26.2	20.1	15.4	15.89	149	149	0	22.016	6	26.2	10.7	26.2	6
NNU_15203-RA	NNU_15203-RA	3	1	1		1	3	1	1	2	2	1	1	1	2	1	2	2	0	0	0	0	0	0	0	1	0	0	0	0	0	0	0	0	1	0	37.1	15.9	15.9	15.417	132	132	0	2.649	21.2	21.2	12.1	9.1	9.1
NNU_15214-RA	NNU_15214-RA	6	2	2		1	6	2	2	6	0	0	3	0	2	0	0	0	2	0	0	1	0	1	0	0	0	2	0	0	1	0	1	0	0	0	38.5	20.9	20.9	26.119	244	244	0	6.7765	38.5	0	0	15.6	0
NNU_15222-RA	NNU_15222-RA	6	6	6		1	6	6	6	2	0	0	6	0	1	1	0	0	2	0	0	6	0	1	1	0	0	2	0	0	6	0	1	1	0	0	31.9	31.9	31.9	29.714	270	270	0	16.867	13	0	0	31.9	0
NNU_15234-RA	NNU_15234-RA	8	8	8		1	8	8	8	6	1	1	0	0	0	7	0	2	6	1	1	0	0	0	7	0	2	6	1	1	0	0	0	7	0	2	13.1	13.1	13.1	71.633	634	634	0	21.929	9.1	1.6	1.6	0	0
NNU_15240-RA	NNU_15240-RA	20	20	10		1	20	20	10	19	12	12	15	7	11	13	13	14	19	12	12	15	7	11	13	13	14	9	5	5	9	4	5	8	5	6	56.2	56.2	32.8	44.738	406	406	0	152.9	56.2	39.9	39.9	42.6	25.1
NNU_15263-RA	NNU_15263-RA	8	8	8		1	8	8	8	4	1	1	0	1	0	5	3	3	4	1	1	0	1	0	5	3	3	4	1	1	0	1	0	5	3	3	28.7	28.7	28.7	35.631	324	324	0	28.688	14.8	5.6	5.6	0	3.1
NNU_15271-RA	NNU_15271-RA	5	2	2		1	5	2	2	3	0	0	2	0	1	4	0	0	1	0	0	0	0	0	2	0	0	1	0	0	0	0	0	2	0	0	23.2	6.5	6.5	33.655	293	293	0	3.5188	13.7	0	0	11.6	0
NNU_15295-RA	NNU_15295-RA	10	1	1		1	10	1	1	2	1	1	0	1	0	7	9	9	1	1	1	0	1	0	1	1	1	1	1	1	0	1	0	1	1	1	13	1.6	1.6	68.664	629	629	0	3.7894	2.9	1.6	1.6	0	1.6
NNU_15308-RA	NNU_15308-RA	5	5	5		1	5	5	5	2	0	0	0	0	0	3	0	0	2	0	0	0	0	0	3	0	0	2	0	0	0	0	0	3	0	0	5.9	5.9	5.9	77.824	711	711	0	18.855	3.2	0	0	0	0
NNU_15312-RA;NNU_06854-RA	NNU_15312-RA;NNU_06854-RA	1;1	1;1	1;1	;	2	1	1	1	1	1	0	1	0	1	1	0	0	1	1	0	1	0	1	1	0	0	1	1	0	1	0	1	1	0	0	6.7	6.7	6.7	17.143	150	150;151	0	3.8126	6.7	6.7	0	6.7	0
NNU_15313-RA	NNU_15313-RA	2	2	2		1	2	2	2	0	0	0	2	0	0	0	0	0	0	0	0	2	0	0	0	0	0	0	0	0	2	0	0	0	0	0	14.9	14.9	14.9	21.413	194	194	0	4.3076	0	0	0	14.9	0
NNU_15335-RA	NNU_15335-RA	2	2	2		1	2	2	2	1	1	0	0	0	0	1	1	0	1	1	0	0	0	0	1	1	0	1	1	0	0	0	0	1	1	0	5.6	5.6	5.6	58.621	522	522	0	7.8384	3.1	2.5	0	0	0
NNU_15364-RA	NNU_15364-RA	6	6	3		1	6	6	3	3	3	1	5	0	5	1	2	2	3	3	1	5	0	5	1	2	2	2	1	0	2	0	3	1	1	0	48.1	48.1	30.8	16.634	156	156	0	58.919	26.9	28.2	7.7	35.9	0
NNU_15399-RA	NNU_15399-RA	2	2	2		1	2	2	2	2	0	0	0	0	0	0	0	0	2	0	0	0	0	0	0	0	0	2	0	0	0	0	0	0	0	0	4.1	4.1	4.1	46.2	418	418	0.0035197	1.9979	4.1	0	0	0	0
NNU_15401-RA	NNU_15401-RA	2	2	2		1	2	2	2	2	0	0	0	0	0	1	0	0	2	0	0	0	0	0	1	0	0	2	0	0	0	0	0	1	0	0	6.6	6.6	6.6	51.159	471	471	0	5.1233	6.6	0	0	0	0
NNU_15418-RA;NNU_01037-RA	NNU_15418-RA	7;1	7;1	7;1		2	7	7	7	6	5	5	0	0	0	1	1	0	6	5	5	0	0	0	1	1	0	6	5	5	0	0	0	1	1	0	28.3	28.3	28.3	36.265	311	311;285	0	14.858	22.5	21.9	19	0	0
NNU_15426-RA	NNU_15426-RA	2	2	2		1	2	2	2	0	0	0	2	0	1	0	0	0	0	0	0	2	0	1	0	0	0	0	0	0	2	0	1	0	0	0	22.3	22.3	22.3	17.99	166	166	0	4.5845	0	0	0	22.3	0
NNU_15442-RA	NNU_15442-RA	4	4	4		1	4	4	4	4	0	0	0	0	0	1	0	0	4	0	0	0	0	0	1	0	0	4	0	0	0	0	0	1	0	0	11.3	11.3	11.3	69.832	612	612	0	9.1199	11.3	0	0	0	0
NNU_15515-RA	NNU_15515-RA	2	2	2		1	2	2	2	1	0	0	2	0	0	0	0	0	1	0	0	2	0	0	0	0	0	1	0	0	2	0	0	0	0	0	17.8	17.8	17.8	19.329	169	169	0	6.918	9.5	0	0	17.8	0
NNU_15523-RA;NNU_01788-RA;NNU_02971-RA	NNU_15523-RA	3;1;1	3;1;1	3;1;1		3	3	3	3	1	0	0	2	0	0	2	2	2	1	0	0	2	0	0	2	2	2	1	0	0	2	0	0	2	2	2	21.8	21.8	21.8	21.324	197	197;198;325	0	21.397	8.6	0	0	14.7	0
NNU_15541-RA	NNU_15541-RA	6	6	6		1	6	6	6	5	3	3	2	1	2	3	3	2	5	3	3	2	1	2	3	3	2	5	3	3	2	1	2	3	3	2	45.3	45.3	45.3	22.902	201	201	0	24.963	34.8	24.4	24.4	17.9	8
NNU_15544-RA;NNU_12477-RA	NNU_15544-RA	7;2	7;2	7;2		2	7	7	7	4	1	1	3	0	0	4	0	0	4	1	1	3	0	0	4	0	0	4	1	1	3	0	0	4	0	0	19	19	19	54.329	496	496;496	0	27.479	8.3	2.8	4.2	9.3	0
NNU_15548-RA;NNU_15545-RA	NNU_15548-RA;NNU_15545-RA	20;20	20;20	4;4	;	2	20	20	4	12	11	14	4	6	8	11	13	11	12	11	14	4	6	8	11	13	11	4	3	3	3	3	2	3	3	3	41.9	41.9	13.1	49.443	449	449;449	0	128.47	32.5	30.7	36.3	12.7	16.5
NNU_15550-RA;NNU_12471-RA	NNU_15550-RA;NNU_12471-RA	1;1	1;1	1;1	;	2	1	1	1	0	0	0	0	0	0	1	0	0	0	0	0	0	0	0	1	0	0	0	0	0	0	0	0	1	0	0	1.8	1.8	1.8	90.79	825	825;860	0.0035489	2.0588	0	0	0	0	0
NNU_15553-RA;NNU_12470-RA	NNU_15553-RA	14;6	14;6	14;6		2	14	14	14	14	8	10	12	6	10	11	7	6	14	8	10	12	6	10	11	7	6	14	8	10	12	6	10	11	7	6	63.7	63.7	63.7	19.556	168	168;231	0	111.09	63.7	51.2	57.1	57.7	36.9
NNU_15560-RA;NNU_12465-RA;NNU_02362-RA	NNU_15560-RA;NNU_12465-RA;NNU_02362-RA	2;2;2	2;2;2	2;2;2	;;	3	2	2	2	2	1	1	1	1	1	1	1	1	2	1	1	1	1	1	1	1	1	2	1	1	1	1	1	1	1	1	16.9	16.9	16.9	15.088	136	136;142;142	0	5.0885	16.9	8.1	8.1	8.1	8.1
NNU_15570-RA	NNU_15570-RA	1	1	1		1	1	1	1	0	0	0	0	0	0	1	0	0	0	0	0	0	0	0	1	0	0	0	0	0	0	0	0	1	0	0	17	17	17	18.799	171	171	0.0024291	2.24	0	0	0	0	0
NNU_15589-RA	NNU_15589-RA	9	9	1		1	9	9	1	7	4	5	6	4	5	6	3	5	7	4	5	6	4	5	6	3	5	1	0	0	1	0	0	1	0	0	39.2	39.2	7.7	21.979	194	194	0	39.543	29.9	21.6	30.9	38.7	21.6
NNU_15604-RA	NNU_15604-RA	1	1	1		1	1	1	1	1	0	0	0	0	0	1	0	0	1	0	0	0	0	0	1	0	0	1	0	0	0	0	0	1	0	0	1.9	1.9	1.9	72.626	646	646	0.0061397	1.8647	1.9	0	0	0	0
NNU_15605-RA	NNU_15605-RA	1	1	1		1	1	1	1	1	0	0	0	0	0	0	0	0	1	0	0	0	0	0	0	0	0	1	0	0	0	0	0	0	0	0	5.9	5.9	5.9	31.146	273	273	0.0079455	1.7447	5.9	0	0	0	0
NNU_15609-RA	NNU_15609-RA	1	1	1		1	1	1	1	0	0	0	1	0	0	0	1	1	0	0	0	1	0	0	0	1	1	0	0	0	1	0	0	0	1	1	3.3	3.3	3.3	34.566	330	330	0	2.6835	0	0	0	3.3	0
NNU_15612-RA	NNU_15612-RA	1	1	1		1	1	1	1	1	0	0	0	0	0	0	0	0	1	0	0	0	0	0	0	0	0	1	0	0	0	0	0	0	0	0	11.8	11.8	11.8	17.616	161	161	0.0016367	2.3217	11.8	0	0	0	0
NNU_15639-RA	NNU_15639-RA	1	1	1		1	1	1	1	0	0	0	0	0	0	1	0	0	0	0	0	0	0	0	1	0	0	0	0	0	0	0	0	1	0	0	3.5	3.5	3.5	48.355	423	423	0	5.0289	0	0	0	0	0
NNU_15643-RA	NNU_15643-RA	8	8	8		1	8	8	8	7	4	4	4	2	5	2	3	4	7	4	4	4	2	5	2	3	4	7	4	4	4	2	5	2	3	4	58.3	58.3	58.3	11.875	108	108	0	25.204	58.3	41.7	41.7	41.7	24.1
NNU_15647-RA	NNU_15647-RA	8	1	1		1	8	1	1	0	0	0	4	1	3	4	3	2	0	0	0	1	0	0	1	0	0	0	0	0	1	0	0	1	0	0	31.6	7	7	17.867	158	158	0.0024203	2.2221	0	0	0	26.6	5.7
NNU_15654-RA;NNU_18658-RA	NNU_15654-RA	11;3	3;0	1;0		2	11	3	1	1	0	0	5	4	5	6	6	4	1	0	0	2	1	1	1	1	1	0	0	0	0	0	0	1	0	0	45.3	21.4	7.5	18.207	159	159;150	0	5.4917	6.9	0	0	29.6	22.6
NNU_15655-RA;NNU_15653-RA	NNU_15655-RA	10;3	2;1	0;0		2	10	2	0	1	0	0	5	2	4	4	4	3	0	0	0	2	0	1	0	0	0	0	0	0	0	0	0	0	0	0	41.1	13.9	0	18.144	158	158;354	0	4.5157	7	0	0	33.5	12.7
NNU_15658-RA	NNU_15658-RA	4	4	4		1	4	4	4	2	2	1	3	3	2	3	2	2	2	2	1	3	3	2	3	2	2	2	2	1	3	3	2	3	2	2	27.8	27.8	27.8	15.19	133	133	0	16.402	15	18.8	12	19.5	19.5
NNU_15669-RA	NNU_15669-RA	2	1	1		1	2	1	1	1	0	0	1	0	0	1	0	0	0	0	0	1	0	0	1	0	0	0	0	0	1	0	0	1	0	0	20	20	20	8.424	70	70	0	2.811	15.7	0	0	20	0
NNU_15671-RA	NNU_15671-RA	25	9	9		1	25	9	9	19	13	12	1	9	6	18	12	12	5	1	1	0	1	0	5	1	0	5	1	1	0	1	0	5	1	0	33.1	15.8	15.8	84.187	732	732	0	29.811	24	17.2	14.9	1.6	14.5
NNU_15672-RA	NNU_15672-RA	7	7	5		1	7	7	5	6	2	1	4	1	1	2	2	2	6	2	1	4	1	1	2	2	2	4	2	0	4	1	0	2	1	2	43.7	43.7	34.2	25.383	222	222	0	21.81	37.4	11.7	5.9	27.5	6.8
NNU_15678-RA	NNU_15678-RA	1	1	1		1	1	1	1	1	0	0	0	0	0	1	0	0	1	0	0	0	0	0	1	0	0	1	0	0	0	0	0	1	0	0	2.5	2.5	2.5	62.213	552	552	0.0053971	1.8905	2.5	0	0	0	0
NNU_15724-RA	NNU_15724-RA	1	1	1		1	1	1	1	1	0	0	0	0	0	1	0	0	1	0	0	0	0	0	1	0	0	1	0	0	0	0	0	1	0	0	4.5	4.5	4.5	43.626	396	396	0.0016488	2.373	4.5	0	0	0	0
NNU_15726-RA	NNU_15726-RA	1	1	1		1	1	1	1	0	0	0	0	0	0	1	0	0	0	0	0	0	0	0	1	0	0	0	0	0	0	0	0	1	0	0	4.4	4.4	4.4	35.986	319	319	0	2.6736	0	0	0	0	0
NNU_15745-RA	NNU_15745-RA	1	1	1		1	1	1	1	0	0	0	0	0	0	1	0	0	0	0	0	0	0	0	1	0	0	0	0	0	0	0	0	1	0	0	5.8	5.8	5.8	28.015	257	257	0	4.3091	0	0	0	0	0
NNU_15761-RA	NNU_15761-RA	1	1	1		1	1	1	1	1	0	0	0	0	0	0	0	0	1	0	0	0	0	0	0	0	0	1	0	0	0	0	0	0	0	0	2.4	2.4	2.4	74.084	664	664	0	5.4393	2.4	0	0	0	0
NNU_15772-RA	NNU_15772-RA	1	1	1		1	1	1	1	1	0	0	0	0	0	1	0	0	1	0	0	0	0	0	1	0	0	1	0	0	0	0	0	1	0	0	3.4	3.4	3.4	44.964	409	409	0	3.1929	3.4	0	0	0	0
NNU_15808-RA	NNU_15808-RA	4	3	3		1	4	3	3	2	2	1	2	2	4	2	2	1	1	1	0	2	2	3	1	1	0	1	1	0	2	2	3	1	1	0	12.9	11	11	51.706	456	456	0	46.223	6.6	6.6	2	7.5	7.5
NNU_15823-RA	NNU_15823-RA	3	3	3		1	3	3	3	2	0	0	0	0	0	1	0	0	2	0	0	0	0	0	1	0	0	2	0	0	0	0	0	1	0	0	10	10	10	60.623	538	538	0	3.7603	7.8	0	0	0	0
NNU_15825-RA	NNU_15825-RA	3	3	3		1	3	3	3	1	1	2	3	0	2	3	1	0	1	1	2	3	0	2	3	1	0	1	1	2	3	0	2	3	1	0	25.3	25.3	25.3	19.78	186	186	0	21.503	8.1	7	18.3	25.3	0
NNU_15828-RA	NNU_15828-RA	4	4	4		1	4	4	4	2	0	0	2	0	0	1	0	0	2	0	0	2	0	0	1	0	0	2	0	0	2	0	0	1	0	0	22.5	22.5	22.5	23.957	209	209	0	6.3919	10.5	0	0	12	0
NNU_15836-RA	NNU_15836-RA	30	30	10		1	30	30	10	20	13	14	7	2	7	12	11	14	20	13	14	7	2	7	12	11	14	6	2	3	2	0	2	2	4	4	48.2	48.2	17.8	106.71	979	979	0	128.66	27.6	17.1	20.5	10.6	2.6
NNU_15857-RA;NNU_15855-RA;NNU_15858-RA	NNU_15857-RA;NNU_15855-RA	3;2;1	3;2;1	3;2;1	;	3	3	3	3	1	1	1	3	1	0	3	0	0	1	1	1	3	1	0	3	0	0	1	1	1	3	1	0	3	0	0	11.5	11.5	11.5	31.915	304	304;286;331	0	26.757	3.6	3.9	3.9	11.5	3.9
NNU_15862-RA;NNU_25219-RA;NNU_18208-RA;NNU_06685-RA;NNU_25779-RA;NNU_20785-RA	NNU_15862-RA;NNU_25219-RA	3;2;1;1;1;1	3;2;1;1;1;1	3;2;1;1;1;1	;	6	3	3	3	2	0	0	0	0	0	0	0	1	2	0	0	0	0	0	0	0	1	2	0	0	0	0	0	0	0	1	8.8	8.8	8.8	50.196	455	455;456;410;417;431;433	0	4.1237	5.7	0	0	0	0
NNU_15867-RA	NNU_15867-RA	5	5	4		1	5	5	4	3	3	4	5	4	5	3	3	3	3	3	4	5	4	5	3	3	3	3	2	3	4	3	4	3	2	2	36.6	36.6	36.6	14.997	142	142	0	128.9	27.5	30.3	30.3	36.6	30.3
NNU_15870-RA	NNU_15870-RA	6	1	1		1	6	1	1	5	4	3	4	1	5	4	4	3	1	1	0	0	0	1	0	1	1	1	1	0	0	0	1	0	1	1	46.1	17	17	15.871	141	141	0	10.356	46.1	39.7	22.7	22.7	5.7
NNU_15876-RA;NNU_24276-RA	NNU_15876-RA	5;2	5;2	4;2		2	5	5	4	1	0	1	0	0	0	5	1	2	1	0	1	0	0	0	5	1	2	1	0	1	0	0	0	4	1	2	8	8	5.9	95.37	845	845;871	0	16.169	1.3	0	1.3	0	0
NNU_15891-RA	NNU_15891-RA	2	1	1		1	2	1	1	1	0	0	1	0	0	1	0	0	0	0	0	1	0	0	0	0	0	0	0	0	1	0	0	0	0	0	8.2	4	4	40.857	376	376	0	3.584	4.3	0	0	4	0
NNU_15912-RA	NNU_15912-RA	2	2	2		1	2	2	2	1	0	1	0	0	0	0	0	0	1	0	1	0	0	0	0	0	0	1	0	1	0	0	0	0	0	0	7.5	7.5	7.5	36.278	321	321	0	3.609	3.1	0	4.4	0	0
NNU_15922-RA	NNU_15922-RA	3	3	3		1	3	3	3	2	0	1	0	0	0	1	0	0	2	0	1	0	0	0	1	0	0	2	0	1	0	0	0	1	0	0	22.7	22.7	22.7	22.86	211	211	0	9.7334	14.2	0	8.5	0	0
NNU_15923-RA;NNU_20389-RA	NNU_15923-RA	6;1	6;1	6;1		2	6	6	6	4	0	0	2	0	0	4	1	0	4	0	0	2	0	0	4	1	0	4	0	0	2	0	0	4	1	0	17.8	17.8	17.8	56.955	505	505;428	0	12.425	12.5	0	0	5.3	0
NNU_15928-RA	NNU_15928-RA	10	7	7		1	10	7	7	5	2	3	5	1	5	2	2	2	5	0	1	3	0	2	1	0	0	5	0	1	3	0	2	1	0	0	36.8	28.2	28.2	37.39	337	337	0	17.602	14.8	6.5	9.8	22.3	3.3
NNU_15938-RA	NNU_15938-RA	3	3	3		1	3	3	3	1	0	0	1	0	1	2	1	0	1	0	0	1	0	1	2	1	0	1	0	0	1	0	1	2	1	0	11.3	11.3	11.3	51.095	453	453	0	6.6892	2.6	0	0	4	0
NNU_15951-RA	NNU_15951-RA	1	1	1		1	1	1	1	0	0	0	1	0	0	0	0	0	0	0	0	1	0	0	0	0	0	0	0	0	1	0	0	0	0	0	2.1	2.1	2.1	55.115	522	522	0.0016434	2.3407	0	0	0	2.1	0
NNU_15961-RA;NNU_20440-RA	NNU_15961-RA;NNU_20440-RA	2;1	2;1	2;1	;	2	2	2	2	2	0	0	0	0	0	0	0	0	2	0	0	0	0	0	0	0	0	2	0	0	0	0	0	0	0	0	11	11	11	28.06	246	246;247	0	3.0927	11	0	0	0	0
NNU_15965-RA	NNU_15965-RA	2	2	2		1	2	2	2	2	0	0	1	0	0	2	0	0	2	0	0	1	0	0	2	0	0	2	0	0	1	0	0	2	0	0	10.3	10.3	10.3	28.833	272	272	0	9.227	10.3	0	0	6.6	0
NNU_15986-RA	NNU_15986-RA	8	8	3		1	8	8	3	6	1	3	4	1	3	3	1	1	6	1	3	4	1	3	3	1	1	2	0	0	1	0	0	0	0	0	33.5	33.5	15.4	29.151	260	260	0	21.668	22.7	5.8	11.9	19.2	5.8
NNU_15993-RA	NNU_15993-RA	3	3	3		1	3	3	3	1	0	0	1	0	0	1	0	0	1	0	0	1	0	0	1	0	0	1	0	0	1	0	0	1	0	0	15	15	15	45.985	428	428	0	8.8478	6.5	0	0	4.2	0
NNU_15998-RA	NNU_15998-RA	7	7	4		1	7	7	4	3	1	0	4	0	2	3	0	1	3	1	0	4	0	2	3	0	1	2	0	0	2	0	1	1	0	0	23.1	23.1	15.2	51.447	494	494	0	18.277	9.9	3	0	14.2	0
NNU_16002-RA	NNU_16002-RA	2	2	2		1	2	2	2	2	1	0	1	0	1	2	0	0	2	1	0	1	0	1	2	0	0	2	1	0	1	0	1	2	0	0	4.6	4.6	4.6	59.982	545	545	0	5.3169	4.6	2.6	0	2	0
NNU_16013-RA	NNU_16013-RA	10	9	3		1	10	9	3	5	3	2	2	1	1	5	3	4	4	2	1	2	1	0	4	2	3	1	0	0	1	0	0	1	0	0	15.3	15.3	5.3	89.96	789	789	0	18.767	7.1	3.8	1.8	3.9	2
NNU_16040-RA	NNU_16040-RA	1	1	1		1	1	1	1	1	0	0	0	0	0	0	0	0	1	0	0	0	0	0	0	0	0	1	0	0	0	0	0	0	0	0	2.8	2.8	2.8	84.203	746	746	0.0035629	2.0969	2.8	0	0	0	0
NNU_16041-RA	NNU_16041-RA	2	2	2		1	2	2	2	1	0	0	1	0	0	1	0	0	1	0	0	1	0	0	1	0	0	1	0	0	1	0	0	1	0	0	30.4	30.4	30.4	10.025	92	92	0	3.7794	15.2	0	0	15.2	0
NNU_16049-RA	NNU_16049-RA	2	2	2		1	2	2	2	0	0	0	2	0	0	0	0	0	0	0	0	2	0	0	0	0	0	0	0	0	2	0	0	0	0	0	7.6	7.6	7.6	67.757	655	655	0	4.9146	0	0	0	7.6	0
NNU_16054-RA;NNU_12451-RA	NNU_16054-RA;NNU_12451-RA	2;2	2;2	2;2	;	2	2	2	2	1	0	0	1	0	1	1	0	0	1	0	0	1	0	1	1	0	0	1	0	0	1	0	1	1	0	0	10.7	10.7	10.7	13.181	121	121;156	0	4.0565	7.4	0	0	7.4	0
NNU_16058-RA;NNU_06535-RA	NNU_16058-RA;NNU_06535-RA	4;2	4;2	4;2	;	2	4	4	4	1	0	0	2	0	0	1	0	0	1	0	0	2	0	0	1	0	0	1	0	0	2	0	0	1	0	0	11.1	11.1	11.1	42.566	386	386;433	0	13.136	4.7	0	0	4.4	0
NNU_16059-RA	NNU_16059-RA	2	1	1		1	2	1	1	1	0	0	2	0	0	1	1	0	1	0	0	1	0	0	1	0	0	1	0	0	1	0	0	1	0	0	13	7.4	7.4	24.322	215	215	0	5.9749	7.4	0	0	13	0
NNU_16106-RA	NNU_16106-RA	1	1	1		1	1	1	1	0	0	0	0	0	0	1	0	0	0	0	0	0	0	0	1	0	0	0	0	0	0	0	0	1	0	0	4.3	4.3	4.3	47.952	417	417	0	9.1202	0	0	0	0	0
NNU_16127-RA	NNU_16127-RA	1	1	1		1	1	1	1	0	0	0	0	0	0	1	0	0	0	0	0	0	0	0	1	0	0	0	0	0	0	0	0	1	0	0	7.1	7.1	7.1	30.377	267	267	0.0079515	1.7569	0	0	0	0	0
NNU_16155-RA	NNU_16155-RA	11	1	1		1	11	1	1	5	1	2	6	1	3	5	2	3	1	0	0	1	0	0	0	0	0	1	0	0	1	0	0	0	0	0	41.9	6.6	6.6	33.479	303	303	0	4.5893	21.1	3	5.9	29	5.9
NNU_16195-RA	NNU_16195-RA	3	1	1		1	3	1	1	0	0	0	0	0	0	3	0	0	0	0	0	0	0	0	1	0	0	0	0	0	0	0	0	1	0	0	10	5.5	5.5	48.189	440	440	0	5.8614	0	0	0	0	0
NNU_16198-RA	NNU_16198-RA	2	2	2		1	2	2	2	2	0	0	0	0	0	2	0	0	2	0	0	0	0	0	2	0	0	2	0	0	0	0	0	2	0	0	12	12	12	21.472	200	200	0	4.0942	12	0	0	0	0
NNU_16201-RA;NNU_01194-RA	NNU_16201-RA	18;1	18;1	18;1		2	18	18	18	14	11	14	9	2	3	5	2	3	14	11	14	9	2	3	5	2	3	14	11	14	9	2	3	5	2	3	41.5	41.5	41.5	67.184	597	597;610	0	146.97	34	23.6	35	23.5	5
NNU_16211-RA	NNU_16211-RA	2	2	2		1	2	2	2	2	0	0	0	0	0	0	0	0	2	0	0	0	0	0	0	0	0	2	0	0	0	0	0	0	0	0	11.7	11.7	11.7	36.549	324	324	0	5.6089	11.7	0	0	0	0
NNU_16225-RA	NNU_16225-RA	2	2	2		1	2	2	2	0	0	1	0	0	0	2	0	0	0	0	1	0	0	0	2	0	0	0	0	1	0	0	0	2	0	0	7.8	7.8	7.8	47.095	425	425	0	10.318	0	0	4	0	0
NNU_16241-RA;NNU_11779-RA	NNU_16241-RA;NNU_11779-RA	1;1	1;1	1;1	;	2	1	1	1	1	0	0	0	0	0	0	0	0	1	0	0	0	0	0	0	0	0	1	0	0	0	0	0	0	0	0	17.9	17.9	17.9	6.4004	56	56;108	0	3.6172	17.9	0	0	0	0
NNU_16255-RA	NNU_16255-RA	3	2	2		1	3	2	2	2	1	0	0	0	1	1	0	1	2	0	0	0	0	0	0	0	0	2	0	0	0	0	0	0	0	0	6.5	4.8	4.8	81.677	768	768	0	6.7042	4.8	1.7	0	0	0
NNU_16268-RA	NNU_16268-RA	3	3	3		1	3	3	3	2	0	0	0	0	0	2	0	0	2	0	0	0	0	0	2	0	0	2	0	0	0	0	0	2	0	0	10.6	10.6	10.6	44.121	388	388	0	5.2747	7	0	0	0	0
NNU_16275-RA	NNU_16275-RA	1	1	1		1	1	1	1	1	0	0	0	0	0	1	0	0	1	0	0	0	0	0	1	0	0	1	0	0	0	0	0	1	0	0	17.2	17.2	17.2	10.688	99	99	0	8.4847	17.2	0	0	0	0
NNU_16287-RA	NNU_16287-RA	1	1	1		1	1	1	1	0	0	0	1	0	0	0	0	0	0	0	0	1	0	0	0	0	0	0	0	0	1	0	0	0	0	0	19.3	19.3	19.3	9.744	83	83	0.0061468	1.8698	0	0	0	19.3	0
NNU_16289-RA	NNU_16289-RA	7	7	7		1	7	7	7	5	2	2	6	1	4	5	3	2	5	2	2	6	1	4	5	3	2	5	2	2	6	1	4	5	3	2	61.8	61.8	61.8	16.416	152	152	0	67.993	40.1	18.4	18.4	61.2	8.6
NNU_16299-RA	NNU_16299-RA	7	2	2		1	7	2	2	4	3	5	1	0	0	5	1	3	2	2	2	1	0	0	1	1	2	2	2	2	1	0	0	1	1	2	33.6	10.1	10.1	30.822	286	286	0	18.24	18.2	15	21.3	3.5	0
NNU_16329-RA;NNU_08687-RA;NNU_18499-RA	NNU_16329-RA;NNU_08687-RA;NNU_18499-RA	4;3;2	4;3;2	4;3;2	;;	3	4	4	4	4	2	3	4	1	4	2	3	2	4	2	3	4	1	4	2	3	2	4	2	3	4	1	4	2	3	2	26.4	26.4	26.4	12.522	110	110;82;122	0	18.083	26.4	18.2	25.5	26.4	8.2
NNU_16330-RA	NNU_16330-RA	5	5	5		1	5	5	5	4	0	0	0	0	0	3	0	0	4	0	0	0	0	0	3	0	0	4	0	0	0	0	0	3	0	0	8.5	8.5	8.5	106.45	980	980	0	11.231	6.5	0	0	0	0
NNU_16351-RA;NNU_08143-RA;NNU_02457-RA	NNU_16351-RA	7;2;1	7;2;1	7;2;1		3	7	7	7	2	0	0	3	0	1	3	0	0	2	0	0	3	0	1	3	0	0	2	0	0	3	0	1	3	0	0	27.3	27.3	27.3	50.498	465	465;298;382	0	72.668	12.3	0	0	18.3	0
NNU_16352-RA;NNU_04373-RA	NNU_16352-RA	6;2	6;2	5;1		2	6	6	5	4	2	2	0	0	0	3	1	1	4	2	2	0	0	0	3	1	1	3	2	2	0	0	0	2	1	1	14.9	14.9	13.4	65.599	569	569;646	0	23.882	8.6	6.2	4.9	0	0
NNU_16368-RA	NNU_16368-RA	2	2	2		1	2	2	2	0	0	0	1	1	0	0	0	0	0	0	0	1	1	0	0	0	0	0	0	0	1	1	0	0	0	0	27	27	27	19.416	178	178	0	9.8239	0	0	0	12.4	14.6
NNU_16388-RA	NNU_16388-RA	3	3	3		1	3	3	3	2	0	0	0	0	0	1	0	0	2	0	0	0	0	0	1	0	0	2	0	0	0	0	0	1	0	0	7.3	7.3	7.3	43.758	399	399	0	13.957	5.5	0	0	0	0
NNU_16406-RA;NNU_16404-RA	NNU_16406-RA	6;1	6;1	6;1		2	6	6	6	6	3	5	0	0	0	4	1	1	6	3	5	0	0	0	4	1	1	6	3	5	0	0	0	4	1	1	15.7	15.7	15.7	60.024	553	553;422	0	19.011	15.7	8.3	12.5	0	0
NNU_16409-RA	NNU_16409-RA	11	11	11		1	11	11	11	2	4	4	5	1	7	8	5	5	2	4	4	5	1	7	8	5	5	2	4	4	5	1	7	8	5	5	46.6	46.6	46.6	38.08	356	356	0	67.523	7.3	17.4	16.6	20.5	3.7
NNU_16422-RA;NNU_04265-RA	NNU_16422-RA	11;2	11;2	10;1		2	11	11	10	7	5	7	1	0	2	1	0	0	7	5	7	1	0	2	1	0	0	6	4	7	1	0	2	1	0	0	41.3	41.3	38.7	37.426	346	346;663	0	37.688	26.6	19.1	26.3	4.6	0
NNU_16424-RA;NNU_06876-RA;NNU_05300-RA;NNU_16421-RA;NNU_09161-RA;NNU_06877-RA	NNU_16424-RA	9;1;1;1;1;1	8;0;0;0;0;0	6;0;0;0;0;0		6	9	8	6	6	2	2	0	0	0	5	3	1	5	1	2	0	0	0	5	3	1	3	0	1	0	0	0	4	2	1	22.5	20.5	16.6	47.193	435	435;306;322;330;345;423	0	18.229	12.4	4.8	4.8	0	0
NNU_16439-RA;NNU_04282-RA	NNU_16439-RA;NNU_04282-RA	1;1	1;1	1;1	;	2	1	1	1	1	0	0	0	0	0	1	0	0	1	0	0	0	0	0	1	0	0	1	0	0	0	0	0	1	0	0	7.6	7.6	7.6	31.084	276	276;328	0	6.4646	7.6	0	0	0	0
NNU_16485-RA	NNU_16485-RA	4	4	4		1	4	4	4	1	0	0	3	0	0	0	0	0	1	0	0	3	0	0	0	0	0	1	0	0	3	0	0	0	0	0	15.8	15.8	15.8	47.121	436	436	0	21.027	3	0	0	12.8	0
NNU_16486-RA	NNU_16486-RA	1	1	1		1	1	1	1	0	0	0	1	0	0	0	0	0	0	0	0	1	0	0	0	0	0	0	0	0	1	0	0	0	0	0	3	3	3	48.56	429	429	0.0082925	1.7167	0	0	0	3	0
NNU_16500-RA	NNU_16500-RA	1	1	1		1	1	1	1	0	0	0	0	0	0	1	0	0	0	0	0	0	0	0	1	0	0	0	0	0	0	0	0	1	0	0	7	7	7	27.436	242	242	0.0054012	1.8966	0	0	0	0	0
NNU_16509-RA	NNU_16509-RA	6	1	1		1	6	1	1	6	5	4	3	2	2	4	3	2	1	1	0	0	0	0	0	0	0	1	1	0	0	0	0	0	0	0	33.3	7.4	7.4	21.688	204	204	0	2.6401	33.3	32.4	21.6	20.6	12.7
NNU_16512-RA;NNU_14288-RA	NNU_16512-RA	9;2	9;2	9;2		2	9	9	9	5	2	1	3	0	2	3	0	1	5	2	1	3	0	2	3	0	1	5	2	1	3	0	2	3	0	1	54.5	54.5	54.5	28.795	257	257;120	0	42.608	27.2	10.1	6.2	23	0
NNU_16518-RA	NNU_16518-RA	2	2	2		1	2	2	2	1	0	0	2	0	0	0	0	0	1	0	0	2	0	0	0	0	0	1	0	0	2	0	0	0	0	0	19.2	19.2	19.2	15.897	146	146	0	35.953	19.2	0	0	19.2	0
NNU_16524-RA	NNU_16524-RA	3	3	3		1	3	3	3	0	0	1	0	0	0	2	0	0	0	0	1	0	0	0	2	0	0	0	0	1	0	0	0	2	0	0	10.9	10.9	10.9	48.994	449	449	0	8.1708	0	0	4.5	0	0
NNU_16528-RA;NNU_15667-RA	NNU_16528-RA;NNU_15667-RA	13;12	13;12	4;3	;	2	13	13	4	11	11	10	6	7	8	10	9	10	11	11	10	6	7	8	10	9	10	3	3	3	3	1	2	3	2	3	61.7	61.7	21.7	33.04	295	295;223	0	286.69	47.5	56.9	46.1	31.2	31.2
NNU_16541-RA;NNU_14351-RA	NNU_16541-RA;NNU_14351-RA	2;2	2;2	2;2	;	2	2	2	2	1	0	0	2	0	0	1	1	0	1	0	0	2	0	0	1	1	0	1	0	0	2	0	0	1	1	0	11.4	11.4	11.4	31.194	281	281;306	0	7.8649	5.3	0	0	11.4	0
NNU_16557-RA;NNU_20882-RA;NNU_23498-RA	NNU_16557-RA	7;3;2	7;3;2	7;3;2		3	7	7	7	5	2	2	0	0	0	3	2	1	5	2	2	0	0	0	3	2	1	5	2	2	0	0	0	3	2	1	16.1	16.1	16.1	71.035	621	621;236;401	0	27.287	8.2	5	5	0	0
NNU_16581-RA	NNU_16581-RA	1	1	1		1	1	1	1	1	0	0	0	0	0	1	0	0	1	0	0	0	0	0	1	0	0	1	0	0	0	0	0	1	0	0	3.5	3.5	3.5	48.921	433	433	0	4.7576	3.5	0	0	0	0
NNU_16583-RA;NNU_05439-RA	NNU_16583-RA;NNU_05439-RA	5;3	5;3	5;3	;	2	5	5	5	3	0	0	0	1	0	2	0	1	3	0	0	0	1	0	2	0	1	3	0	0	0	1	0	2	0	1	24.1	24.1	24.1	27.577	257	257;257	0	10.86	13.2	0	0	0	5.4
NNU_16590-RA	NNU_16590-RA	2	2	1		1	2	2	1	2	1	2	2	0	2	1	2	2	2	1	2	2	0	2	1	2	2	1	1	1	1	0	1	1	1	1	20.6	20.6	9	17.689	155	155	0	10.524	20.6	9	20.6	20.6	0
NNU_16636-RA	NNU_16636-RA	25	25	25		1	25	25	25	21	12	15	19	10	19	18	12	13	21	12	15	19	10	19	18	12	13	21	12	15	19	10	19	18	12	13	52.8	52.8	52.8	65.397	597	597	0	276.27	45.6	31.3	41.4	46.7	27.5
NNU_16660-RA;NNU_09258-RA	NNU_16660-RA	8;1	8;1	8;1		2	8	8	8	2	0	0	7	0	2	4	0	1	2	0	0	7	0	2	4	0	1	2	0	0	7	0	2	4	0	1	48	48	48	31.179	281	281;167	0	39.293	8.9	0	0	43.8	0
NNU_16664-RA	NNU_16664-RA	9	9	4		1	9	9	4	6	6	4	2	0	2	5	4	5	6	6	4	2	0	2	5	4	5	3	3	3	1	0	1	3	2	3	34.5	34.5	17.3	24.993	220	220	0	116.99	23.6	27.3	19.5	10.5	0
NNU_16670-RA	NNU_16670-RA	1	1	1		1	1	1	1	0	0	0	0	0	0	1	0	0	0	0	0	0	0	0	1	0	0	0	0	0	0	0	0	1	0	0	4.6	4.6	4.6	54.964	480	480	0	17.846	0	0	0	0	0
NNU_16675-RA	NNU_16675-RA	11	5	5		1	11	5	5	8	5	5	5	1	3	8	4	3	3	2	3	3	0	1	3	2	2	3	2	3	3	0	1	3	2	2	29.4	16.8	16.8	42.299	394	394	0	24.534	27.4	17.5	15.5	22.3	2.8
NNU_16704-RA	NNU_16704-RA	28	28	10		1	28	28	10	22	13	15	13	4	10	15	15	14	22	13	15	13	4	10	15	15	14	6	2	5	5	1	2	5	4	4	52.7	52.7	22.6	61.233	575	575	0	125.31	40	31.7	37.9	32.2	10.4
NNU_16719-RA;NNU_14946-RA	NNU_16719-RA;NNU_14946-RA	16;16	16;16	16;16	;	2	16	16	16	11	4	7	6	3	2	9	5	5	11	4	7	6	3	2	9	5	5	11	4	7	6	3	2	9	5	5	51.4	51.4	51.4	46.639	420	420;445	0	102.2	36.9	13.3	23.8	25.5	11.4
NNU_16724-RA	NNU_16724-RA	2	2	2		1	2	2	2	1	0	0	2	0	0	1	0	0	1	0	0	2	0	0	1	0	0	1	0	0	2	0	0	1	0	0	17.9	17.9	17.9	21.109	195	195	0	5.4103	7.7	0	0	17.9	0
NNU_16725-RA;NNU_14245-RA	NNU_16725-RA	14;1	9;1	8;1		2	14	9	8	9	4	4	7	2	3	10	6	9	6	2	2	5	0	1	6	4	7	5	1	1	4	0	1	5	3	6	39.1	30.7	27.9	41.743	384	384;71	0	35.209	29.2	13	10.7	26	4.9
NNU_16729-RA	NNU_16729-RA	8	8	4		1	8	8	4	4	3	4	7	0	5	4	4	2	4	3	4	7	0	5	4	4	2	2	1	2	4	0	3	2	2	1	44.7	44.7	26.8	20.279	190	190	0	61.252	29.5	19.5	28.9	40.5	0
NNU_16743-RA;NNU_16744-RA;NNU_08574-RA	NNU_16743-RA;NNU_16744-RA	15;10;4	15;10;4	3;1;1	;	3	15	15	3	9	9	6	9	5	8	5	8	6	9	9	6	9	5	8	5	8	6	1	1	1	3	1	2	1	1	1	38	38	11.8	42.522	389	389;273;215	0	74.92	24.4	29.6	17.2	33.2	17
NNU_16749-RA;NNU_16748-RA	NNU_16749-RA;NNU_16748-RA	10;7	1;1	1;1	;	2	10	1	1	6	6	5	6	3	6	3	7	5	1	0	1	1	0	1	1	1	1	1	0	1	1	0	1	1	1	1	42.6	6.8	6.8	26.176	235	235;318	0	5.6792	32.8	34.5	24.3	37.9	17.9
NNU_16759-RA	NNU_16759-RA	2	2	2		1	2	2	2	1	0	0	0	0	0	1	0	0	1	0	0	0	0	0	1	0	0	1	0	0	0	0	0	1	0	0	11.8	11.8	11.8	23.746	211	211	0	2.8483	4.3	0	0	0	0
NNU_16773-RA	NNU_16773-RA	1	1	1		1	1	1	1	0	0	0	1	0	0	0	0	0	0	0	0	1	0	0	0	0	0	0	0	0	1	0	0	0	0	0	4.6	4.6	4.6	32.97	303	303	0.0042852	1.9591	0	0	0	4.6	0
NNU_16777-RA	NNU_16777-RA	4	3	3		1	4	3	3	2	3	2	2	1	1	2	1	1	1	2	1	1	1	0	1	0	0	1	2	1	1	1	0	1	0	0	46.7	34.8	34.8	14.977	135	135	0	8.7565	25.2	38.5	25.2	25.2	13.3
NNU_16778-RA	NNU_16778-RA	4	1	1		1	4	1	1	3	0	1	0	0	0	1	0	0	1	0	0	0	0	0	1	0	0	1	0	0	0	0	0	1	0	0	5.4	1.4	1.4	113.72	1038	1038	0.001634	2.3072	3.9	0	1.4	0	0
NNU_16791-RA	NNU_16791-RA	2	1	1		1	2	1	1	2	0	1	0	0	0	2	0	1	1	0	0	0	0	0	1	0	0	1	0	0	0	0	0	1	0	0	4.2	2.4	2.4	93.687	829	829	0	5.8342	4.2	0	1.8	0	0
NNU_16809-RA;NNU_12017-RA;NNU_21887-RA	NNU_16809-RA;NNU_12017-RA;NNU_21887-RA	2;2;1	2;2;1	2;2;1	;;	3	2	2	2	1	0	0	0	0	0	1	0	0	1	0	0	0	0	0	1	0	0	1	0	0	0	0	0	1	0	0	3.5	3.5	3.5	57.483	513	513;543;501	0.0024272	2.2372	1.9	0	0	0	0
NNU_16810-RA	NNU_16810-RA	3	3	3		1	3	3	3	3	2	1	0	0	0	1	0	0	3	2	1	0	0	0	1	0	0	3	2	1	0	0	0	1	0	0	19.2	19.2	19.2	18.364	172	172	0	7.5861	19.2	13.4	8.1	0	0
NNU_16816-RA	NNU_16816-RA	14	14	9		1	14	14	9	13	3	4	10	0	8	10	4	3	13	3	4	10	0	8	10	4	3	9	2	2	7	0	4	8	3	2	19.2	19.2	12.2	77.42	740	740	0	89.55	18.1	4.7	7	16.9	0
NNU_16820-RA;NNU_21663-RA	NNU_16820-RA	7;3	7;3	2;0		2	7	7	2	5	2	1	0	0	0	3	1	3	5	2	1	0	0	0	3	1	3	1	0	1	0	0	0	0	0	0	21.3	21.3	7.9	48.372	428	428;453	0	13.268	13.6	5.8	5.1	0	0
NNU_16823-RA	NNU_16823-RA	5	1	1		1	5	1	1	3	1	2	2	0	2	2	2	2	0	0	0	0	0	0	1	1	0	0	0	0	0	0	0	1	1	0	23.6	6.4	6.4	22.643	203	203	0	2.6043	12.3	4.4	8.4	8.4	0
NNU_16826-RA	NNU_16826-RA	7	7	3		1	7	7	3	5	4	4	5	3	4	3	4	4	5	4	4	5	3	4	3	4	4	3	2	2	2	2	2	2	2	2	39.2	39.2	17.7	20.239	181	181	0	176.53	35.4	30.9	30.9	30.9	20.4
NNU_16827-RA	NNU_16827-RA	3	3	3		1	3	3	3	2	0	0	2	0	0	1	0	0	2	0	0	2	0	0	1	0	0	2	0	0	2	0	0	1	0	0	20.1	20.1	20.1	22.531	204	204	0	7.2938	13.7	0	0	13.7	0
NNU_16835-RA	NNU_16835-RA	3	3	3		1	3	3	3	1	1	1	2	1	2	0	1	1	1	1	1	2	1	2	0	1	1	1	1	1	2	1	2	0	1	1	11.1	11.1	11.1	11.961	108	108	0	5.8334	9.3	9.3	9.3	10.2	9.3
NNU_16848-RA	NNU_16848-RA	7	1	1		1	7	1	1	4	1	3	6	2	3	5	5	3	0	0	0	0	1	1	1	0	0	0	0	0	0	1	1	1	0	0	37.6	9.9	9.9	23.913	213	213	0	5.3583	23.5	7	17.4	32.4	16.9
NNU_16850-RA;NNU_04207-RA	NNU_16850-RA	5;1	5;1	5;1		2	5	5	5	5	0	0	1	0	0	3	0	1	5	0	0	1	0	0	3	0	1	5	0	0	1	0	0	3	0	1	10.2	10.2	10.2	62.956	580	580;568	0	15.421	10.2	0	0	1.9	0
NNU_16856-RA	NNU_16856-RA	1	1	1		1	1	1	1	1	0	1	0	0	0	1	0	0	1	0	1	0	0	0	1	0	0	1	0	1	0	0	0	1	0	0	6.5	6.5	6.5	38.072	354	354	0	6.5062	6.5	0	6.5	0	0
NNU_16860-RA	NNU_16860-RA	4	1	1		1	4	1	1	3	1	2	0	0	0	3	1	1	0	0	0	0	0	0	1	0	0	0	0	0	0	0	0	1	0	0	8.8	2.1	2.1	59.734	536	536	0.0054054	1.9021	6.7	2.8	5.2	0	0
NNU_16869-RA	NNU_16869-RA	2	2	2		1	2	2	2	1	2	2	2	0	2	0	1	1	1	2	2	2	0	2	0	1	1	1	2	2	2	0	2	0	1	1	28.2	28.2	28.2	14.32	131	131	0	4.9658	9.9	28.2	28.2	28.2	0
NNU_16870-RA;NNU_21678-RA	NNU_16870-RA	3;1	3;1	1;0		2	3	3	1	2	3	2	2	2	2	3	2	2	2	3	2	2	2	2	3	2	2	1	1	1	1	1	1	1	1	1	37.4	37.4	19.8	14.08	131	131;131	0	52.851	29.8	37.4	29.8	29.8	29.8
NNU_16871-RA;NNU_26026-RA	NNU_16871-RA;NNU_26026-RA	2;1	2;1	2;1	;	2	2	2	2	1	1	0	1	0	0	1	0	0	1	1	0	1	0	0	1	0	0	1	1	0	1	0	0	1	0	0	7.7	7.7	7.7	54.181	495	495;490	0	11.245	3.6	4	0	3.6	0
NNU_16881-RA;NNU_16877-RA	NNU_16881-RA;NNU_16877-RA	2;2	2;2	2;2	;	2	2	2	2	2	0	0	0	0	0	0	0	0	2	0	0	0	0	0	0	0	0	2	0	0	0	0	0	0	0	0	6.3	6.3	6.3	36.837	351	351;351	0.001642	2.3275	6.3	0	0	0	0
NNU_16882-RA;NNU_26034-RA;NNU_00853-RA	NNU_16882-RA;NNU_26034-RA;NNU_00853-RA	1;1;1	1;1;1	1;1;1	;;	3	1	1	1	1	0	0	0	0	0	1	0	0	1	0	0	0	0	0	1	0	0	1	0	0	0	0	0	1	0	0	5.8	5.8	5.8	23.286	225	225;229;233	0.0035714	2.1102	5.8	0	0	0	0
NNU_16890-RA	NNU_16890-RA	2	2	2		1	2	2	2	1	0	0	1	0	0	0	0	0	1	0	0	1	0	0	0	0	0	1	0	0	1	0	0	0	0	0	8	8	8	36.155	325	325	0.0072464	1.8214	3.7	0	0	4.3	0
NNU_16899-RA	NNU_16899-RA	4	1	1		1	4	1	1	4	1	2	2	0	0	3	1	2	1	0	0	0	0	0	0	0	0	1	0	0	0	0	0	0	0	0	11	4	4	61.469	554	554	0	7.4094	11	2.2	4	5.2	0
NNU_16911-RA	NNU_16911-RA	5	3	3		1	5	3	3	1	1	2	2	1	2	2	1	1	1	1	2	0	0	1	0	1	1	1	1	2	0	0	1	0	1	1	30.2	21.3	21.3	32.668	301	301	0	18.148	11.3	6.3	10	9	4
NNU_16919-RA	NNU_16919-RA	8	8	8		1	8	8	8	7	2	3	3	1	4	6	1	2	7	2	3	3	1	4	6	1	2	7	2	3	3	1	4	6	1	2	42.2	42.2	42.2	22.313	192	192	0	42.41	38	9.4	20.3	20.3	10.9
NNU_16920-RA	NNU_16920-RA	5	5	5		1	5	5	5	5	0	1	0	0	0	3	0	0	5	0	1	0	0	0	3	0	0	5	0	1	0	0	0	3	0	0	12	12	12	58.879	543	543	0	12.333	12	0	2.9	0	0
NNU_16927-RA	NNU_16927-RA	21	7	7		1	21	7	7	13	12	9	12	8	12	8	8	10	2	3	0	2	1	3	2	1	3	2	3	0	2	1	3	2	1	3	60.6	31.2	31.2	42.807	391	391	0	36.171	42.5	34.5	23.5	36.8	26.9
NNU_16936-RA;NNU_23274-RA	NNU_16936-RA	4;1	4;1	4;1		2	4	4	4	3	0	2	0	0	0	0	0	0	3	0	2	0	0	0	0	0	0	3	0	2	0	0	0	0	0	0	17	17	17	33.537	294	294;293	0	14.272	10.5	0	10.2	0	0
NNU_16941-RA	NNU_16941-RA	1	1	1		1	1	1	1	1	0	0	1	0	0	1	0	0	1	0	0	1	0	0	1	0	0	1	0	0	1	0	0	1	0	0	6.4	6.4	6.4	22.46	202	202	0.00085288	2.5493	6.4	0	0	6.4	0
NNU_16942-RA	NNU_16942-RA	4	2	2		1	4	2	2	4	0	0	1	0	0	1	0	0	2	0	0	1	0	0	1	0	0	2	0	0	1	0	0	1	0	0	18.1	11.4	11.4	31.031	281	281	0	14.279	18.1	0	0	6.8	0
NNU_16945-RA;NNU_23261-RA	NNU_16945-RA;NNU_23261-RA	3;2	3;2	3;2	;	2	3	3	3	3	0	0	0	0	0	0	0	0	3	0	0	0	0	0	0	0	0	3	0	0	0	0	0	0	0	0	17.7	17.7	17.7	29.924	265	265;250	0	5.0576	17.7	0	0	0	0
NNU_16961-RA	NNU_16961-RA	1	1	1		1	1	1	1	1	0	0	0	0	0	1	0	0	1	0	0	0	0	0	1	0	0	1	0	0	0	0	0	1	0	0	6.3	6.3	6.3	25.999	252	252	0	2.7942	6.3	0	0	0	0
NNU_16963-RA	NNU_16963-RA	5	5	5		1	5	5	5	0	0	0	4	1	2	1	0	0	0	0	0	4	1	2	1	0	0	0	0	0	4	1	2	1	0	0	19	19	19	38.99	357	357	0	26.451	0	0	0	16.5	2.5
NNU_16969-RA	NNU_16969-RA	2	2	2		1	2	2	2	1	0	0	1	0	0	0	0	0	1	0	0	1	0	0	0	0	0	1	0	0	1	0	0	0	0	0	12.3	12.3	12.3	21.81	195	195	0	3.5645	4.1	0	0	8.2	0
NNU_16970-RA	NNU_16970-RA	1	1	1		1	1	1	1	1	0	0	0	0	0	0	0	0	1	0	0	0	0	0	0	0	0	1	0	0	0	0	0	0	0	0	2.9	2.9	2.9	57.597	519	519	0	4.7553	2.9	0	0	0	0
NNU_16978-RA;NNU_23225-RA	NNU_16978-RA;NNU_23225-RA	3;2	3;2	3;2	;	2	3	3	3	1	0	1	0	0	0	1	0	1	1	0	1	0	0	0	1	0	1	1	0	1	0	0	0	1	0	1	11.9	11.9	11.9	36.246	336	336;334	0	5.4102	4.2	0	3.3	0	0
NNU_16993-RA	NNU_16993-RA	8	8	8		1	8	8	8	4	0	2	3	0	0	5	0	0	4	0	2	3	0	0	5	0	0	4	0	2	3	0	0	5	0	0	33.6	33.6	33.6	39.478	354	354	0	23.407	13.8	0	9.6	14.1	0
NNU_16994-RA	NNU_16994-RA	1	1	1		1	1	1	1	0	0	0	1	0	0	0	0	0	0	0	0	1	0	0	0	0	0	0	0	0	1	0	0	0	0	0	0.8	0.8	0.8	196.82	1713	1713	1	-2	0	0	0	0.8	0
NNU_17021-RA	NNU_17021-RA	2	2	2		1	2	2	2	2	0	0	0	0	0	1	0	0	2	0	0	0	0	0	1	0	0	2	0	0	0	0	0	1	0	0	6.2	6.2	6.2	42.088	373	373	0	3.1289	6.2	0	0	0	0
NNU_17023-RA	NNU_17023-RA	5	5	5		1	5	5	5	4	0	0	0	0	0	3	1	1	4	0	0	0	0	0	3	1	1	4	0	0	0	0	0	3	1	1	13.2	13.2	13.2	45.453	402	402	0	17.437	13.2	0	0	0	0
NNU_17028-RA	NNU_17028-RA	2	2	2		1	2	2	2	0	0	0	2	0	0	0	0	0	0	0	0	2	0	0	0	0	0	0	0	0	2	0	0	0	0	0	6.5	6.5	6.5	46.232	433	433	0	3.6373	0	0	0	6.5	0
NNU_17044-RA	NNU_17044-RA	17	10	10		1	17	10	10	8	4	5	8	3	7	9	6	6	4	1	2	5	1	2	5	1	2	4	1	2	5	1	2	5	1	2	35.8	22.5	22.5	71.465	653	653	0	28.986	18.5	7.8	9.8	19.1	7
NNU_17055-RA	NNU_17055-RA	12	12	4		1	12	12	4	10	6	5	7	4	3	5	3	2	10	6	5	7	4	3	5	3	2	3	2	1	3	2	1	2	1	0	63.7	63.7	29.4	28.083	248	248	0	109.93	55.2	41.1	33.1	48	31.9
NNU_17056-RA;NNU_13594-RA;NNU_06755-RA	NNU_17056-RA;NNU_13594-RA;NNU_06755-RA	8;8;7	2;2;1	2;2;1	;;	3	8	2	2	8	2	2	0	0	0	3	2	1	2	0	1	0	0	0	1	1	0	2	0	1	0	0	0	1	1	0	50.3	8.4	8.4	16.41	143	143;143;144	0	4.5103	50.3	16.1	12.6	0	0
NNU_17086-RA	NNU_17086-RA	3	3	3		1	3	3	3	1	1	1	2	0	0	1	0	0	1	1	1	2	0	0	1	0	0	1	1	1	2	0	0	1	0	0	15	15	15	35.736	321	321	0	9.278	5.9	5.6	5.6	9	0
NNU_17088-RA	NNU_17088-RA	2	2	2		1	2	2	2	0	0	0	0	1	0	1	0	1	0	0	0	0	1	0	1	0	1	0	0	0	0	1	0	1	0	1	15.8	15.8	15.8	22.923	203	203	0	7.2538	0	0	0	0	7.9
NNU_17113-RA;NNU_13989-RA;NNU_05779-RA;NNU_11724-RA;NNU_05030-RA	NNU_17113-RA;NNU_13989-RA;NNU_05779-RA;NNU_11724-RA;NNU_05030-RA	1;1;1;1;1	1;1;1;1;1	1;1;1;1;1	;;;;	5	1	1	1	0	0	0	1	0	0	0	0	0	0	0	0	1	0	0	0	0	0	0	0	0	1	0	0	0	0	0	5.4	5.4	5.4	28.35	257	257;314;315;376;402	0.0016454	2.3429	0	0	0	5.4	0
NNU_17131-RA;NNU_05318-RA;NNU_05320-RA	NNU_17131-RA	12;2;1	12;2;1	12;2;1		3	12	12	12	9	1	3	2	0	0	7	2	2	9	1	3	2	0	0	7	2	2	9	1	3	2	0	0	7	2	2	29.2	29.2	29.2	50.187	452	452;323;195	0	35.261	24.8	2.2	8.4	5.8	0
NNU_17153-RA	NNU_17153-RA	11	11	11		1	11	11	11	8	3	3	1	0	0	9	2	3	8	3	3	1	0	0	9	2	3	8	3	3	1	0	0	9	2	3	33.9	33.9	33.9	34.313	307	307	0	40.107	26.7	16.6	14.7	5.9	0
NNU_17156-RA	NNU_17156-RA	4	4	4		1	4	4	4	2	2	2	1	0	1	1	1	1	2	2	2	1	0	1	1	1	1	2	2	2	1	0	1	1	1	1	17.9	17.9	17.9	29.048	262	262	0	70.384	10.3	8.8	10.3	5.7	0
NNU_17158-RA	NNU_17158-RA	13	13	6		1	13	13	6	9	8	5	10	1	6	5	3	4	9	8	5	10	1	6	5	3	4	5	3	2	4	0	1	3	0	1	64.6	64.6	41	29.503	271	271	0	141.06	42.4	37.6	25.1	50.9	3.7
NNU_17164-RA	NNU_17164-RA	16	16	16		1	16	16	16	15	11	12	13	9	12	11	12	13	15	11	12	13	9	12	11	12	13	15	11	12	13	9	12	11	12	13	50.6	50.6	50.6	37.313	338	338	0	199.61	50.3	44.4	45.9	46.2	35.2
NNU_17208-RA	NNU_17208-RA	12	1	1		1	12	1	1	11	4	7	4	0	2	6	3	2	1	1	1	1	0	0	1	0	0	1	1	1	1	0	0	1	0	0	18.8	2.6	2.6	68.892	626	626	0	5.4327	18.5	8.8	12.6	10.4	0
NNU_17211-RA	NNU_17211-RA	4	3	3		1	4	3	3	2	1	1	2	0	1	0	0	0	1	0	0	2	0	0	0	0	0	1	0	0	2	0	0	0	0	0	12	9.7	9.7	49.77	465	465	0	4.8454	4.5	2.4	2.4	7.5	0
NNU_17216-RA	NNU_17216-RA	5	5	5		1	5	5	5	1	0	0	5	0	2	0	0	0	1	0	0	5	0	2	0	0	0	1	0	0	5	0	2	0	0	0	36.6	36.6	36.6	21.963	205	205	0	55.536	9.3	0	0	36.6	0
NNU_17219-RA	NNU_17219-RA	17	17	10		1	17	17	10	10	1	2	0	0	0	12	5	7	10	1	2	0	0	0	12	5	7	5	0	0	0	0	0	6	1	3	39.4	39.4	22.2	62.467	568	568	0	56.214	22.7	1.9	6.3	0	0
NNU_17221-RA	NNU_17221-RA	9	3	3		1	9	3	3	7	4	6	0	0	0	6	3	3	2	0	2	0	0	0	2	0	0	2	0	2	0	0	0	2	0	0	13.8	4	4	94.892	855	855	0	5.7159	9.5	6.1	10.2	0	0
NNU_17253-RA;NNU_15043-RA;NNU_22360-RA	NNU_17253-RA	8;1;1	8;1;1	6;1;0		3	8	8	6	4	1	1	5	1	3	6	2	2	4	1	1	5	1	3	6	2	2	2	1	0	4	1	2	5	1	1	22.4	22.4	18.1	64.402	598	598;92;227	0	63.743	9.5	2.8	2.7	14.7	2.8
NNU_17273-RA	NNU_17273-RA	8	2	2		1	8	2	2	8	4	1	3	0	2	4	1	3	2	0	0	0	0	0	1	0	0	2	0	0	0	0	0	1	0	0	26.2	6.9	6.9	42.843	393	393	0	4.7521	26.2	18.3	3.3	16.3	0
NNU_17274-RA	NNU_17274-RA	7	7	3		1	7	7	3	4	1	4	0	0	0	2	3	2	4	1	4	0	0	0	2	3	2	1	0	1	0	0	0	0	1	1	22.4	22.4	11.2	57.806	535	535	0	43.749	10.8	3.9	15.3	0	0
NNU_17283-RA	NNU_17283-RA	7	7	7		1	7	7	7	6	0	0	0	0	0	2	0	0	6	0	0	0	0	0	2	0	0	6	0	0	0	0	0	2	0	0	11.2	11.2	11.2	98.109	874	874	0	17.043	9.8	0	0	0	0
NNU_17289-RA;NNU_19371-RA	NNU_17289-RA;NNU_19371-RA	28;26	28;26	28;26	;	2	28	28	28	25	19	23	24	20	23	21	23	20	25	19	23	24	20	23	21	23	20	25	19	23	24	20	23	21	23	20	71.5	71.5	71.5	59.769	558	558;550	0	323.31	60.8	44.6	63.1	58.2	52.7
NNU_17292-RA	NNU_17292-RA	4	4	2		1	4	4	2	2	0	0	3	0	0	4	0	0	2	0	0	3	0	0	4	0	0	1	0	0	2	0	0	2	0	0	29.5	29.5	12.9	23.049	210	210	0	10.524	12.4	0	0	23.8	0
NNU_17294-RA;NNU_03450-RA	NNU_17294-RA	3;1	1;1	1;1		2	3	1	1	2	1	1	0	0	0	2	1	1	1	0	0	0	0	0	1	0	0	1	0	0	0	0	0	1	0	0	28.3	5	5	17.709	159	159;105	0	3.0559	17.6	10.7	12.6	0	0
NNU_17301-RA	NNU_17301-RA	2	2	2		1	2	2	2	1	0	0	1	0	2	0	0	0	1	0	0	1	0	2	0	0	0	1	0	0	1	0	2	0	0	0	8.7	8.7	8.7	20.558	184	184	0	5.0786	4.9	0	0	4.9	0
NNU_17313-RA;NNU_18094-RA;NNU_04217-RA	NNU_17313-RA	13;5;1	13;5;1	2;0;0		3	13	13	2	9	6	6	2	1	2	8	6	5	9	6	6	2	1	2	8	6	5	2	0	0	1	0	0	1	1	1	45.9	45.9	4.5	34.671	314	314;306;145	0	64.771	37.9	29.6	25.8	7.6	4.5
NNU_17318-RA	NNU_17318-RA	1	1	1		1	1	1	1	0	0	0	1	0	0	0	0	0	0	0	0	1	0	0	0	0	0	0	0	0	1	0	0	0	0	0	5.6	5.6	5.6	23.483	214	214	0.0028022	2.1762	0	0	0	5.6	0
NNU_17372-RA	NNU_17372-RA	10	10	10		1	10	10	10	8	1	1	3	0	0	3	0	0	8	1	1	3	0	0	3	0	0	8	1	1	3	0	0	3	0	0	35.3	35.3	35.3	44.326	399	399	0	25.295	25.3	3.8	2.8	12.8	0
NNU_17374-RA	NNU_17374-RA	6	2	2		1	6	2	2	3	2	1	5	0	3	6	2	1	0	1	0	2	0	1	2	1	0	0	1	0	2	0	1	2	1	0	39.9	19.1	19.1	20.394	183	183	0	8.321	15.8	15.3	5.5	34.4	0
NNU_17377-RA;NNU_25963-RA	NNU_17377-RA	10;2	10;2	10;2		2	10	10	10	9	7	9	9	4	9	7	6	3	9	7	9	9	4	9	7	6	3	9	7	9	9	4	9	7	6	3	80.4	80.4	80.4	10.514	97	97;144	0	48.156	80.4	71.1	80.4	80.4	46.4
NNU_17381-RA	NNU_17381-RA	6	3	3		1	6	3	3	3	1	1	2	1	2	3	2	0	1	0	0	1	0	0	1	1	0	1	0	0	1	0	0	1	1	0	23.1	14.6	14.6	30.162	281	281	0	5.7733	10.7	3.2	3.2	7.1	3.2
NNU_17385-RA;NNU_11696-RA;NNU_10405-RA;NNU_10404-RA;NNU_10403-RA;NNU_10402-RA;NNU_07732-RA;NNU_07731-RA;NNU_11698-RA;NNU_10387-RA	NNU_17385-RA;NNU_11696-RA;NNU_10405-RA;NNU_10404-RA;NNU_10403-RA;NNU_10402-RA;NNU_07732-RA;NNU_07731-RA;NNU_11698-RA	8;8;8;8;8;8;8;8;8;1	8;8;8;8;8;8;8;8;8;1	8;8;8;8;8;8;8;8;8;1	;;;;;;;;	10	8	8	8	6	3	5	5	1	1	5	1	2	6	3	5	5	1	1	5	1	2	6	3	5	5	1	1	5	1	2	55.3	55.3	55.3	11.409	103	103;103;103;103;103;103;103;103;177;132	0	63.834	47.6	29.1	51.5	41.7	7.8
NNU_17406-RA	NNU_17406-RA	10	10	9		1	10	10	9	3	2	1	7	2	2	6	3	2	3	2	1	7	2	2	6	3	2	3	1	1	6	1	1	6	2	2	40.1	40.1	36.9	34.694	317	317	0	44.233	16.4	6.9	3.2	31.5	11
NNU_17410-RA	NNU_17410-RA	24	24	13		1	24	24	13	19	12	9	4	0	0	17	11	13	19	12	9	4	0	0	17	11	13	9	6	4	3	0	0	9	5	5	51.1	51.1	29.5	61.233	562	562	0	195.49	42.7	33.3	23.1	13.7	0
NNU_17418-RA	NNU_17418-RA	2	2	2		1	2	2	2	1	0	1	0	0	0	0	0	0	1	0	1	0	0	0	0	0	0	1	0	1	0	0	0	0	0	0	5.9	5.9	5.9	58.429	529	529	0	4.2755	3.2	0	2.6	0	0
NNU_17426-RA	NNU_17426-RA	1	1	1		1	1	1	1	0	0	0	0	0	0	0	0	1	0	0	0	0	0	0	0	0	1	0	0	0	0	0	0	0	0	1	8.9	8.9	8.9	16.058	146	146	0.0020367	2.2827	0	0	0	0	0
NNU_17427-RA	NNU_17427-RA	2	2	2		1	2	2	2	0	0	1	0	0	0	1	0	0	0	0	1	0	0	0	1	0	0	0	0	1	0	0	0	1	0	0	9.6	9.6	9.6	26.862	239	239	0	2.8895	0	0	5	0	0
NNU_17436-RA	NNU_17436-RA	2	2	2		1	2	2	2	2	1	1	0	0	0	0	0	0	2	1	1	0	0	0	0	0	0	2	1	1	0	0	0	0	0	0	12.5	12.5	12.5	31.8	303	303	0	14.685	12.5	5	5	0	0
NNU_17437-RA	NNU_17437-RA	2	2	2		1	2	2	2	1	0	0	1	0	0	2	1	1	1	0	0	1	0	0	2	1	1	1	0	0	1	0	0	2	1	1	11.1	11.1	11.1	41.416	370	370	0	11.369	3.2	0	0	3.2	0
NNU_17441-RA	NNU_17441-RA	6	3	2		1	6	3	2	2	3	3	4	2	2	3	2	2	1	0	0	1	0	0	1	0	0	1	0	0	0	0	0	1	0	0	17.4	10.7	5.7	34.318	299	299	0	4.6916	8.4	6.7	6.7	11.7	6.7
NNU_17466-RA	NNU_17466-RA	7	1	1		1	7	1	1	5	0	0	1	0	0	4	1	1	0	0	0	0	0	0	1	0	0	0	0	0	0	0	0	1	0	0	13.2	3.3	3.3	67.001	600	600	0	2.9733	9.8	0	0	2.8	0
NNU_17467-RA;NNU_20738-RA;NNU_15594-RA;NNU_16536-RA	NNU_17467-RA;NNU_20738-RA;NNU_15594-RA	3;3;2;1	3;3;2;1	3;3;2;1	;;	4	3	3	3	0	0	0	3	0	0	1	0	0	0	0	0	3	0	0	1	0	0	0	0	0	3	0	0	1	0	0	5.9	5.9	5.9	69.566	632	632;668;656;598	0	10.612	0	0	0	5.9	0
NNU_17480-RA	NNU_17480-RA	1	1	1		1	1	1	1	1	0	0	0	0	0	0	0	0	1	0	0	0	0	0	0	0	0	1	0	0	0	0	0	0	0	0	3.7	3.7	3.7	39.841	355	355	0.0093773	1.6795	3.7	0	0	0	0
NNU_17509-RA	NNU_17509-RA	1	1	1		1	1	1	1	1	0	0	1	0	0	1	1	0	1	0	0	1	0	0	1	1	0	1	0	0	1	0	0	1	1	0	11.5	11.5	11.5	15.094	139	139	0	5.8307	11.5	0	0	11.5	0
NNU_17519-RA;NNU_17067-RA	NNU_17519-RA	12;2	12;2	2;0		2	12	12	2	5	1	2	6	1	3	6	2	3	5	1	2	6	1	3	6	2	3	1	0	0	1	0	0	1	0	0	50.8	50.8	15.5	33.384	303	303;111	0	55.636	21.1	3	5.9	31.4	5.9
NNU_17533-RA	NNU_17533-RA	8	3	1		1	8	3	1	7	3	4	7	3	5	4	4	4	3	1	1	2	1	1	1	1	1	1	0	0	1	0	0	0	0	0	45.6	30.2	10.1	16.989	149	149	0	37.571	45.6	24.2	29.5	45.6	24.8
NNU_17554-RA	NNU_17554-RA	13	13	11		1	13	13	11	10	4	5	0	1	0	5	1	2	10	4	5	0	1	0	5	1	2	8	2	3	0	0	0	4	1	1	29.1	29.1	22.4	58.906	522	522	0	34.523	23.9	11.3	14.9	0	3.4
NNU_17562-RA;NNU_11692-RA	NNU_17562-RA;NNU_11692-RA	1;1	1;1	1;1	;	2	1	1	1	1	0	0	0	0	0	1	0	0	1	0	0	0	0	0	1	0	0	1	0	0	0	0	0	1	0	0	4.1	4.1	4.1	28.988	267	267;269	0.0065034	1.8504	4.1	0	0	0	0
NNU_17565-RA	NNU_17565-RA	21	10	10		1	21	10	10	16	9	11	12	7	9	16	12	12	5	0	2	3	2	3	5	2	2	5	0	2	3	2	3	5	2	2	56.4	25.2	25.2	47.856	436	436	0	26.4	40.1	23.2	27.1	36.7	21.6
NNU_17569-RA	NNU_17569-RA	15	15	3		1	15	15	3	9	7	10	2	1	1	12	11	7	9	7	10	2	1	1	12	11	7	2	1	2	0	0	0	3	2	1	35.7	35.7	9.8	55.143	510	510	0	68.788	22.4	15.7	23.3	3.5	2.9
NNU_17571-RA	NNU_17571-RA	8	8	6		1	8	8	6	5	3	3	5	0	2	6	5	3	5	3	3	5	0	2	6	5	3	3	2	2	4	0	2	4	4	2	29.4	29.4	22.3	42.617	385	385	0	28.059	19	11.2	11.7	19	0
NNU_17572-RA;NNU_23636-RA;NNU_03072-RA	NNU_17572-RA	14;1;1	4;0;0	4;0;0		3	14	4	4	10	6	8	2	0	0	10	6	4	2	1	1	0	0	0	1	0	0	2	1	1	0	0	0	1	0	0	33.1	8.9	8.9	55.443	514	514;499;591	0	6.6227	25.9	12.5	18.7	3.5	0
NNU_17578-RA	NNU_17578-RA	6	6	6		1	6	6	6	3	1	0	4	0	1	1	0	0	3	1	0	4	0	1	1	0	0	3	1	0	4	0	1	1	0	0	44.3	44.3	44.3	16.794	149	149	0	24.725	23.5	6	0	28.2	0
NNU_17589-RA	NNU_17589-RA	3	3	3		1	3	3	3	1	0	0	1	0	0	1	0	0	1	0	0	1	0	0	1	0	0	1	0	0	1	0	0	1	0	0	13.7	13.7	13.7	38.317	343	343	0	24.003	3.8	0	0	4.1	0
NNU_17592-RA	NNU_17592-RA	3	3	3		1	3	3	3	2	0	0	0	0	0	2	0	0	2	0	0	0	0	0	2	0	0	2	0	0	0	0	0	2	0	0	12.2	12.2	12.2	34.832	303	303	0	4.6577	6.9	0	0	0	0
NNU_17598-RA	NNU_17598-RA	2	2	2		1	2	2	2	0	0	0	2	0	1	1	0	0	0	0	0	2	0	1	1	0	0	0	0	0	2	0	1	1	0	0	24.7	24.7	24.7	11.407	97	97	0	5.0082	0	0	0	24.7	0
NNU_17630-RA	NNU_17630-RA	1	1	1		1	1	1	1	0	0	0	0	0	0	1	0	0	0	0	0	0	0	0	1	0	0	0	0	0	0	0	0	1	0	0	3.5	3.5	3.5	49.656	463	463	0	2.7269	0	0	0	0	0
NNU_17634-RA	NNU_17634-RA	22	8	6		1	22	8	6	13	6	5	8	2	5	10	4	4	5	1	2	3	2	2	4	1	1	4	0	0	3	2	1	3	0	0	69.2	33.8	25.8	27.717	240	240	0	24.747	57.1	20.4	15.8	28.8	13.8
NNU_17636-RA	NNU_17636-RA	5	5	5		1	5	5	5	3	0	0	3	0	0	0	0	0	3	0	0	3	0	0	0	0	0	3	0	0	3	0	0	0	0	0	17.6	17.6	17.6	42.503	381	381	0	9.0939	9.7	0	0	11.3	0
NNU_17640-RA;NNU_01132-RA	NNU_17640-RA	3;1	3;1	3;1		2	3	3	3	1	1	0	1	0	1	1	0	0	1	1	0	1	0	1	1	0	0	1	1	0	1	0	1	1	0	0	17.3	17.3	17.3	26.423	255	255;174	0	17.575	5.1	4.3	0	7.8	0
NNU_17645-RA	NNU_17645-RA	7	7	4		1	7	7	4	2	0	1	6	0	3	2	1	0	2	0	1	6	0	3	2	1	0	1	0	0	3	0	2	2	0	0	17.3	17.3	11.8	45.204	422	422	0	39.652	4.3	0	3.1	17.3	0
NNU_17659-RA;NNU_00080-RA	NNU_17659-RA;NNU_00080-RA	5;5	4;4	4;4	;	2	5	4	4	5	1	2	3	0	1	2	2	0	4	1	2	3	0	1	2	2	0	4	1	2	3	0	1	2	2	0	19.7	15.7	15.7	41.22	376	376;376	0	11.659	19.7	4.3	8.5	12.5	0
NNU_17664-RA	NNU_17664-RA	6	4	4		1	6	4	4	5	0	4	3	3	2	3	2	2	3	0	2	2	2	2	1	1	1	3	0	2	2	2	2	1	1	1	43.6	24.5	24.5	18.223	163	163	0	58.674	33.7	0	33.7	43.6	42.9
NNU_17681-RA	NNU_17681-RA	1	1	1		1	1	1	1	0	0	0	0	0	0	1	0	0	0	0	0	0	0	0	1	0	0	0	0	0	0	0	0	1	0	0	4	4	4	60.206	549	549	0	6.5021	0	0	0	0	0
NNU_17702-RA	NNU_17702-RA	2	2	2		1	2	2	2	2	0	0	0	0	0	1	0	0	2	0	0	0	0	0	1	0	0	2	0	0	0	0	0	1	0	0	24.4	24.4	24.4	8.7143	78	78	0	21.411	24.4	0	0	0	0
NNU_17724-RA	NNU_17724-RA	25	1	1		1	25	1	1	23	14	18	17	14	16	19	18	20	1	1	0	0	0	1	1	1	1	1	1	0	0	0	1	1	1	1	58.1	1.8	1.8	49.341	442	442	1	-2	58.1	36.9	52	48.9	45.5
NNU_17728-RA	NNU_17728-RA	12	8	8		1	12	8	8	7	4	9	11	5	7	6	6	7	5	1	5	7	2	4	5	3	4	5	1	5	7	2	4	5	3	4	62.2	45.6	45.6	21.916	193	193	0	27.907	46.6	21.8	49.2	58.5	30.6
NNU_17736-RA	NNU_17736-RA	1	1	1		1	1	1	1	0	0	0	1	0	0	0	0	0	0	0	0	1	0	0	0	0	0	0	0	0	1	0	0	0	0	0	11.6	11.6	11.6	9.2393	86	86	0	3.7294	0	0	0	11.6	0
NNU_17738-RA	NNU_17738-RA	7	7	7		1	7	7	7	4	3	4	6	2	5	4	3	5	4	3	4	6	2	5	4	3	5	4	3	4	6	2	5	4	3	5	31.2	31.2	31.2	30.387	272	272	0	53.511	20.6	16.2	21	30.5	10.3
NNU_17759-RA	NNU_17759-RA	10	10	10		1	10	10	10	5	0	2	2	0	1	7	2	2	5	0	2	2	0	1	7	2	2	5	0	2	2	0	1	7	2	2	25.8	25.8	25.8	50.532	458	458	0	35.088	14.4	0	5.7	7.2	0
NNU_17777-RA	NNU_17777-RA	2	2	2		1	2	2	2	1	0	0	1	0	0	0	0	0	1	0	0	1	0	0	0	0	0	1	0	0	1	0	0	0	0	0	13.6	13.6	13.6	22.35	213	213	0	7.9896	7.5	0	0	6.1	0
NNU_17784-RA	NNU_17784-RA	1	1	1		1	1	1	1	1	0	0	0	0	0	1	0	0	1	0	0	0	0	0	1	0	0	1	0	0	0	0	0	1	0	0	3.4	3.4	3.4	50.683	440	440	0	2.9766	3.4	0	0	0	0
NNU_17796-RA	NNU_17796-RA	2	2	2		1	2	2	2	0	0	0	2	0	0	0	0	0	0	0	0	2	0	0	0	0	0	0	0	0	2	0	0	0	0	0	8.6	8.6	8.6	44.159	408	408	0	3.2969	0	0	0	8.6	0
NNU_17800-RA	NNU_17800-RA	1	1	1		1	1	1	1	0	0	0	1	0	0	0	0	0	0	0	0	1	0	0	0	0	0	0	0	0	1	0	0	0	0	0	4.2	4.2	4.2	34.707	311	311	0.00043029	2.5963	0	0	0	4.2	0
NNU_17805-RA	NNU_17805-RA	4	4	4		1	4	4	4	3	0	1	4	0	0	0	0	0	3	0	1	4	0	0	0	0	0	3	0	1	4	0	0	0	0	0	50.4	50.4	50.4	15.073	133	133	0	10.789	32.3	0	18	50.4	0
NNU_17809-RA	NNU_17809-RA	4	4	4		1	4	4	4	1	0	1	1	0	0	1	0	0	1	0	1	1	0	0	1	0	0	1	0	1	1	0	0	1	0	0	17.2	17.2	17.2	41.373	367	367	0	7.9172	3.5	0	3.8	5.7	0
NNU_17814-RA	NNU_17814-RA	1	1	1		1	1	1	1	0	0	0	1	0	0	1	0	0	0	0	0	1	0	0	1	0	0	0	0	0	1	0	0	1	0	0	7.8	7.8	7.8	20.858	193	193	0.00085653	2.5591	0	0	0	7.8	0
NNU_17815-RA;NNU_24560-RA	NNU_17815-RA	3;1	3;1	3;1		2	3	3	3	3	0	1	0	0	0	3	0	0	3	0	1	0	0	0	3	0	0	3	0	1	0	0	0	3	0	0	6.9	6.9	6.9	51.443	464	464;443	0	5.9643	6.9	0	1.9	0	0
NNU_17821-RA	NNU_17821-RA	3	3	3		1	3	3	3	1	0	0	2	0	0	1	0	0	1	0	0	2	0	0	1	0	0	1	0	0	2	0	0	1	0	0	14.5	14.5	14.5	32.15	290	290	0	6.5017	4.8	0	0	9.7	0
NNU_17825-RA;NNU_18092-RA	NNU_17825-RA;NNU_18092-RA	2;1	2;1	1;0	;	2	2	2	1	2	0	1	1	0	1	1	0	0	2	0	1	1	0	1	1	0	0	1	0	1	0	0	1	0	0	0	9.1	9.1	4.5	28.769	243	243;247	0	5.2395	9.1	0	4.5	4.5	0
NNU_17834-RA	NNU_17834-RA	1	1	1		1	1	1	1	1	0	0	0	0	0	1	1	0	1	0	0	0	0	0	1	1	0	1	0	0	0	0	0	1	1	0	2.9	2.9	2.9	45.697	415	415	0.00828	1.7093	2.9	0	0	0	0
NNU_17866-RA	NNU_17866-RA	8	8	8		1	8	8	8	5	0	0	5	0	0	2	0	0	5	0	0	5	0	0	2	0	0	5	0	0	5	0	0	2	0	0	29.1	29.1	29.1	48.971	430	430	0	51.93	16	0	0	22.1	0
NNU_17870-RA	NNU_17870-RA	3	3	3		1	3	3	3	2	0	0	0	0	0	2	0	0	2	0	0	0	0	0	2	0	0	2	0	0	0	0	0	2	0	0	10.2	10.2	10.2	43.663	384	384	0	5.2071	7.3	0	0	0	0
NNU_17880-RA	NNU_17880-RA	27	27	23		1	27	27	23	20	17	14	13	9	15	22	11	13	20	17	14	13	9	15	22	11	13	17	16	13	12	8	12	19	10	12	71	71	63.6	35.233	324	324	0	314.36	58.3	56.5	51.2	48.5	31.2
NNU_17890-RA	NNU_17890-RA	3	3	3		1	3	3	3	2	0	0	0	0	0	0	1	0	2	0	0	0	0	0	0	1	0	2	0	0	0	0	0	0	1	0	10.2	10.2	10.2	55.913	511	511	0	4.3428	6.1	0	0	0	0
NNU_17930-RA	NNU_17930-RA	4	4	2		1	4	4	2	0	0	0	3	0	1	0	0	0	0	0	0	3	0	1	0	0	0	0	0	0	2	0	0	0	0	0	15	15	6.6	38.969	361	361	0	9.5625	0	0	0	9.4	0
NNU_17940-RA	NNU_17940-RA	5	5	5		1	5	5	5	3	0	0	2	0	0	2	0	0	3	0	0	2	0	0	2	0	0	3	0	0	2	0	0	2	0	0	8	8	8	92.936	873	873	0	8.2254	3.6	0	0	3.6	0
NNU_17947-RA	NNU_17947-RA	1	1	1		1	1	1	1	0	0	0	0	0	0	1	0	0	0	0	0	0	0	0	1	0	0	0	0	0	0	0	0	1	0	0	4.3	4.3	4.3	41.603	375	375	0.0035336	2.0383	0	0	0	0	0
NNU_17948-RA	NNU_17948-RA	3	3	2		1	3	3	2	3	1	1	2	1	2	1	1	1	3	1	1	2	1	2	1	1	1	2	0	0	1	0	1	0	0	0	29.7	29.7	18.8	15.748	138	138	0	11.175	29.7	10.9	10.9	21	10.9
NNU_17975-RA;NNU_07677-RA	NNU_17975-RA	11;5	11;5	11;5		2	11	11	11	6	2	4	5	0	6	9	4	6	6	2	4	5	0	6	9	4	6	6	2	4	5	0	6	9	4	6	36	36	36	42.516	389	389;461	0	58.214	17.7	6.2	13.4	17.5	0
NNU_17982-RA	NNU_17982-RA	5	5	4		1	5	5	4	1	0	0	4	0	1	1	0	1	1	0	0	4	0	1	1	0	1	1	0	0	3	0	1	1	0	1	10.6	10.6	8.6	57.631	538	538	0	10.935	1.3	0	0	9.3	0
NNU_18002-RA	NNU_18002-RA	1	1	1		1	1	1	1	0	0	0	0	0	0	1	0	0	0	0	0	0	0	0	1	0	0	0	0	0	0	0	0	1	0	0	4.4	4.4	4.4	45.178	410	410	0.0035785	2.118	0	0	0	0	0
NNU_18009-RA	NNU_18009-RA	2	2	2		1	2	2	2	2	0	0	0	0	0	0	0	0	2	0	0	0	0	0	0	0	0	2	0	0	0	0	0	0	0	0	6.3	6.3	6.3	45.539	412	412	0	4.355	6.3	0	0	0	0
NNU_18013-RA	NNU_18013-RA	5	5	5		1	5	5	5	3	0	0	0	0	0	3	0	0	3	0	0	0	0	0	3	0	0	3	0	0	0	0	0	3	0	0	7.6	7.6	7.6	104.63	913	913	0	13.971	4.1	0	0	0	0
NNU_18019-RA	NNU_18019-RA	28	28	28		1	28	28	28	19	16	13	19	9	13	16	13	15	19	16	13	19	9	13	16	13	15	19	16	13	19	9	13	16	13	15	63.7	63.7	63.7	55.535	502	502	0	157.11	48	42	32.3	51.4	25.5
NNU_18026-RA	NNU_18026-RA	4	4	4		1	4	4	4	2	1	2	3	2	3	2	2	2	2	1	2	3	2	3	2	2	2	2	1	2	3	2	3	2	2	2	55	55	55	11.319	111	111	0	37.662	51.4	36.9	51.4	55	51.4
NNU_18037-RA	NNU_18037-RA	1	1	1		1	1	1	1	0	0	0	0	0	0	1	0	0	0	0	0	0	0	0	1	0	0	0	0	0	0	0	0	1	0	0	4.7	4.7	4.7	46.989	424	424	0.0039047	1.9768	0	0	0	0	0
NNU_18051-RA	NNU_18051-RA	1	1	1		1	1	1	1	1	0	0	0	0	0	1	0	0	1	0	0	0	0	0	1	0	0	1	0	0	0	0	0	1	0	0	3.4	3.4	3.4	50.692	441	441	0	3.6446	3.4	0	0	0	0
NNU_18069-RA;NNU_17757-RA	NNU_18069-RA	9;1	9;1	1;1		2	9	9	1	6	2	1	6	1	5	5	1	1	6	2	1	6	1	5	5	1	1	1	0	0	1	0	1	1	0	0	42.8	42.8	2.8	34.947	320	320;260	0	56.83	23.8	10.9	4.4	29.4	6.2
NNU_18080-RA	NNU_18080-RA	1	1	1		1	1	1	1	0	0	0	1	0	0	0	0	0	0	0	0	1	0	0	0	0	0	0	0	0	1	0	0	0	0	0	4.9	4.9	4.9	40.105	369	369	0.001269	2.5057	0	0	0	4.9	0
NNU_18117-RA	NNU_18117-RA	6	3	3		1	6	3	3	4	2	2	0	0	0	4	3	3	1	2	2	0	0	0	2	2	1	1	2	2	0	0	0	2	2	1	9.9	6.1	6.1	100.39	903	903	0	14.151	5.5	4.4	4.4	0	0
NNU_18143-RA	NNU_18143-RA	3	3	3		1	3	3	3	2	2	1	2	1	1	2	2	1	2	2	1	2	1	1	2	2	1	2	2	1	2	1	1	2	2	1	16.7	16.7	16.7	33.178	288	288	0	11.707	11.1	11.5	5.6	11.5	5.6
NNU_18145-RA	NNU_18145-RA	8	8	8		1	8	8	8	6	2	0	1	0	1	4	2	3	6	2	0	1	0	1	4	2	3	6	2	0	1	0	1	4	2	3	25.1	25.1	25.1	50.471	447	447	0	27.367	20.6	6.5	0	2.7	0
NNU_18148-RA	NNU_18148-RA	1	1	1		1	1	1	1	1	0	0	0	0	0	1	0	0	1	0	0	0	0	0	1	0	0	1	0	0	0	0	0	1	0	0	1.3	1.3	1.3	77.708	689	689	0.00085616	2.5589	1.3	0	0	0	0
NNU_18152-RA	NNU_18152-RA	8	8	8		1	8	8	8	5	0	1	0	0	0	6	1	2	5	0	1	0	0	0	6	1	2	5	0	1	0	0	0	6	1	2	11.3	11.3	11.3	108.49	973	973	0	21.865	6	0	1.2	0	0
NNU_18175-RA	NNU_18175-RA	2	2	2		1	2	2	2	0	0	0	0	0	1	1	0	0	0	0	0	0	0	1	1	0	0	0	0	0	0	0	1	1	0	0	4.6	4.6	4.6	65.516	591	591	0.0079878	1.7906	0	0	0	0	0
NNU_18179-RA	NNU_18179-RA	6	6	6		1	6	6	6	6	2	3	1	0	0	4	2	0	6	2	3	1	0	0	4	2	0	6	2	3	1	0	0	4	2	0	13.7	13.7	13.7	66.007	604	604	0	37.877	13.7	4.8	6.6	3	0
NNU_18198-RA	NNU_18198-RA	1	1	1		1	1	1	1	0	0	0	1	0	0	0	0	0	0	0	0	1	0	0	0	0	0	0	0	0	1	0	0	0	0	0	5.3	5.3	5.3	27.094	245	245	0.0024116	2.1976	0	0	0	5.3	0
NNU_18201-RA	NNU_18201-RA	10	1	1		1	10	1	1	10	9	7	7	3	8	7	7	8	1	1	1	1	0	1	1	1	1	1	1	1	1	0	1	1	1	1	51	7.9	7.9	17.132	151	151	0	4.0862	51	46.4	41.1	41.7	19.9
NNU_18203-RA;NNU_06683-RA	NNU_18203-RA;NNU_06683-RA	8;8	8;8	2;2	;	2	8	8	2	5	2	2	2	2	3	2	3	2	5	2	2	2	2	3	2	3	2	1	1	1	0	1	2	1	1	1	59	59	23	13.683	122	122;122	0	57.361	41	27	27	16.4	27
NNU_18207-RA	NNU_18207-RA	17	17	4		1	17	17	4	15	7	8	2	0	0	8	2	5	15	7	8	2	0	0	8	2	5	3	2	2	2	0	0	2	0	0	30.7	30.7	9.1	80.337	747	747	0	63.077	24.8	15	15.1	3.7	0
NNU_18211-RA	NNU_18211-RA	7	7	7		1	7	7	7	6	4	5	2	0	0	5	5	6	6	4	5	2	0	0	5	5	6	6	4	5	2	0	0	5	5	6	17.7	17.7	17.7	56.22	525	525	0	61.212	11.6	12.8	15.4	2.3	0
NNU_18212-RA	NNU_18212-RA	3	3	3		1	3	3	3	1	0	2	0	0	0	0	0	0	1	0	2	0	0	0	0	0	0	1	0	2	0	0	0	0	0	0	4.8	4.8	4.8	82.933	732	732	0	3.172	1.1	0	3.7	0	0
NNU_18218-RA;NNU_18219-RA	NNU_18218-RA;NNU_18219-RA	3;2	3;2	3;2	;	2	3	3	3	2	0	0	1	0	0	2	2	1	2	0	0	1	0	0	2	2	1	2	0	0	1	0	0	2	2	1	20	20	20	20.21	180	180;180	0	11.016	13.3	0	0	6.7	0
NNU_18223-RA	NNU_18223-RA	9	9	9		1	9	9	9	8	6	6	6	4	4	5	5	6	8	6	6	6	4	4	5	5	6	8	6	6	6	4	4	5	5	6	46.8	46.8	46.8	32.641	301	301	0	220.53	43.5	36.5	35.5	35.5	21.9
NNU_18226-RA	NNU_18226-RA	1	1	1		1	1	1	1	1	0	0	0	0	0	0	0	0	1	0	0	0	0	0	0	0	0	1	0	0	0	0	0	0	0	0	8.4	8.4	8.4	21.617	202	202	0.00043048	2.5987	8.4	0	0	0	0
NNU_18228-RA	NNU_18228-RA	12	12	9		1	12	12	9	4	1	3	10	1	4	5	2	3	4	1	3	10	1	4	5	2	3	3	0	2	7	1	2	4	1	2	34.6	34.6	27.2	54.843	500	500	0	85.086	12.2	2.8	9.2	27.8	5
NNU_18235-RA	NNU_18235-RA	26	26	13		1	26	26	13	18	5	10	19	0	9	17	9	6	18	5	10	19	0	9	17	9	6	9	1	4	10	0	1	7	2	0	56.5	56.5	33.4	65.031	575	575	0	179.98	45	9.6	23.1	43.5	0
NNU_18238-RA	NNU_18238-RA	6	6	6		1	6	6	6	5	0	1	0	0	0	0	0	0	5	0	1	0	0	0	0	0	0	5	0	1	0	0	0	0	0	0	14.1	14.1	14.1	56.502	516	516	0	10.085	12.4	0	1.7	0	0
NNU_18239-RA	NNU_18239-RA	1	1	1		1	1	1	1	1	0	0	0	0	0	0	0	0	1	0	0	0	0	0	0	0	0	1	0	0	0	0	0	0	0	0	2.4	2.4	2.4	55.779	498	498	0.0079666	1.7691	2.4	0	0	0	0
NNU_18248-RA;NNU_14540-RA;NNU_14535-RA	NNU_18248-RA	13;2;1	13;2;1	13;2;1		3	13	13	13	9	3	8	8	1	2	0	0	0	9	3	8	8	1	2	0	0	0	9	3	8	8	1	2	0	0	0	25.9	25.9	25.9	73.505	665	665;517;663	0	42.886	18.6	6.3	15.6	19.7	2.7
NNU_18252-RA	NNU_18252-RA	3	3	3		1	3	3	3	3	0	1	1	0	0	3	0	0	3	0	1	1	0	0	3	0	0	3	0	1	1	0	0	3	0	0	9.7	9.7	9.7	48.461	431	431	0	16.744	9.7	0	3.2	2.1	0
NNU_18257-RA	NNU_18257-RA	2	1	1		1	2	1	1	2	0	0	1	0	0	1	0	1	1	0	0	1	0	0	1	0	1	1	0	0	1	0	0	1	0	1	16.3	11	11	18.853	172	172	0	16.123	16.3	0	0	11	0
NNU_18282-RA	NNU_18282-RA	1	1	1		1	1	1	1	0	0	0	1	0	0	0	0	0	0	0	0	1	0	0	0	0	0	0	0	0	1	0	0	0	0	0	8	8	8	24.071	213	213	0.00042992	2.5846	0	0	0	8	0
NNU_18289-RA	NNU_18289-RA	1	1	1		1	1	1	1	0	0	0	0	0	0	1	0	0	0	0	0	0	0	0	1	0	0	0	0	0	0	0	0	1	0	0	1.5	1.5	1.5	92.872	839	839	0.0016393	2.3257	0	0	0	0	0
NNU_18302-RA	NNU_18302-RA	3	3	3		1	3	3	3	1	0	0	3	0	0	0	0	0	1	0	0	3	0	0	0	0	0	1	0	0	3	0	0	0	0	0	25.1	25.1	25.1	25.976	231	231	0	6.2362	6.5	0	0	25.1	0
NNU_18339-RA;NNU_14443-RA	NNU_18339-RA;NNU_14443-RA	3;3	3;3	3;3	;	2	3	3	3	2	1	0	1	0	1	2	0	0	2	1	0	1	0	1	2	0	0	2	1	0	1	0	1	2	0	0	18.1	18.1	18.1	24.296	204	204;204	0	9.9709	11.3	3.4	0	6.9	0
NNU_18344-RA	NNU_18344-RA	3	3	3		1	3	3	3	0	0	0	3	0	0	0	0	0	0	0	0	3	0	0	0	0	0	0	0	0	3	0	0	0	0	0	5.6	5.6	5.6	92.518	851	851	0	17.616	0	0	0	5.6	0
NNU_18349-RA	NNU_18349-RA	5	5	5		1	5	5	5	3	0	0	3	0	1	0	0	0	3	0	0	3	0	1	0	0	0	3	0	0	3	0	1	0	0	0	24	24	24	37.528	358	358	0	14.472	15.9	0	0	14.2	0
NNU_18389-RA;NNU_09649-RA	NNU_18389-RA;NNU_09649-RA	25;25	25;25	2;2	;	2	25	25	2	21	20	19	11	14	16	17	20	20	21	20	19	11	14	16	17	20	20	1	2	2	1	1	1	1	2	2	66.1	66.1	8	49.597	451	451;451	0	318.55	58.3	58.1	59.6	38.4	45.2
NNU_18403-RA	NNU_18403-RA	1	1	1		1	1	1	1	0	0	0	1	0	0	0	0	0	0	0	0	1	0	0	0	0	0	0	0	0	1	0	0	0	0	0	22.4	22.4	22.4	14.203	125	125	0	5.6216	0	0	0	22.4	0
NNU_18405-RA	NNU_18405-RA	8	2	2		1	8	2	2	4	3	5	5	0	3	5	3	1	0	0	1	1	0	0	0	0	0	0	0	1	1	0	0	0	0	0	31.6	14.4	14.4	45.176	424	424	0	11.774	12.5	10.1	21.7	20.5	0
NNU_18407-RA	NNU_18407-RA	3	3	3		1	3	3	3	3	0	0	0	0	0	0	0	0	3	0	0	0	0	0	0	0	0	3	0	0	0	0	0	0	0	0	10.5	10.5	10.5	51.237	477	477	0	8.6997	10.5	0	0	0	0
NNU_18415-RA	NNU_18415-RA	8	8	8		1	8	8	8	5	3	3	0	0	0	2	0	0	5	3	3	0	0	0	2	0	0	5	3	3	0	0	0	2	0	0	18	18	18	58.625	512	512	0	17.988	10.7	6.4	7	0	0
NNU_18419-RA	NNU_18419-RA	1	1	1		1	1	1	1	1	0	0	0	0	0	0	0	0	1	0	0	0	0	0	0	0	0	1	0	0	0	0	0	0	0	0	0.8	0.8	0.8	205.91	1912	1912	0	4.7692	0.8	0	0	0	0
NNU_18424-RA;NNU_23861-RA	NNU_18424-RA;NNU_23861-RA	2;1	2;1	2;1	;	2	2	2	2	2	0	1	0	0	0	1	0	0	2	0	1	0	0	0	1	0	0	2	0	1	0	0	0	1	0	0	3.2	3.2	3.2	88.971	789	789;792	0	3.4723	3.2	0	1.5	0	0
NNU_18427-RA	NNU_18427-RA	2	2	2		1	2	2	2	1	0	0	0	0	0	1	0	0	1	0	0	0	0	0	1	0	0	1	0	0	0	0	0	1	0	0	5.6	5.6	5.6	45.403	413	413	0	5.2289	2.2	0	0	0	0
NNU_18432-RA;NNU_23863-RA	NNU_18432-RA	3;1	3;1	3;1		2	3	3	3	2	0	0	1	0	0	1	0	0	2	0	0	1	0	0	1	0	0	2	0	0	1	0	0	1	0	0	12.1	12.1	12.1	39.49	354	354;528	0	5.3693	8.5	0	0	3.7	0
NNU_18443-RA	NNU_18443-RA	2	2	2		1	2	2	2	0	0	0	1	0	0	1	0	0	0	0	0	1	0	0	1	0	0	0	0	0	1	0	0	1	0	0	34	34	34	9.82	94	94	0.0016667	2.4241	0	0	0	12.8	0
NNU_18445-RA	NNU_18445-RA	1	1	1		1	1	1	1	1	0	1	1	0	0	0	0	0	1	0	1	1	0	0	0	0	0	1	0	1	1	0	0	0	0	0	9.5	9.5	9.5	24.878	220	220	0	5.3931	9.5	0	9.5	9.5	0
NNU_18446-RA	NNU_18446-RA	2	2	2		1	2	2	2	1	0	0	1	0	0	0	0	0	1	0	0	1	0	0	0	0	0	1	0	0	1	0	0	0	0	0	5.1	5.1	5.1	64.07	591	591	0.001666	2.4229	3.2	0	0	1.9	0
NNU_18447-RA	NNU_18447-RA	3	2	2		1	3	2	2	2	0	1	0	0	0	2	2	1	1	0	1	0	0	0	1	2	1	1	0	1	0	0	0	1	2	1	23.6	11.1	11.1	29.858	280	280	0	8.3306	17.5	0	5	0	0
NNU_18458-RA	NNU_18458-RA	8	1	1		1	8	1	1	7	1	1	0	0	0	6	1	1	1	0	0	0	0	0	1	0	0	1	0	0	0	0	0	1	0	0	22.7	4	4	46.211	401	401	0	5.2303	20.7	3.7	2	0	0
NNU_18464-RA	NNU_18464-RA	3	2	2		1	3	2	2	2	0	0	0	0	0	2	0	0	1	0	0	0	0	0	2	0	0	1	0	0	0	0	0	2	0	0	20.6	17.1	17.1	21.581	199	199	0	6.9757	14.1	0	0	0	0
NNU_18465-RA;NNU_23889-RA;NNU_23890-RA	NNU_18465-RA	13;6;1	13;6;1	13;6;1		3	13	13	13	11	3	2	3	1	2	7	4	1	11	3	2	3	1	2	7	4	1	11	3	2	3	1	2	7	4	1	40.3	40.3	40.3	48.806	449	449;239;268	0	57.048	32.5	9.8	8	10.5	3.1
NNU_18466-RA	NNU_18466-RA	2	2	2		1	2	2	2	2	0	0	0	0	0	2	1	0	2	0	0	0	0	0	2	1	0	2	0	0	0	0	0	2	1	0	14.6	14.6	14.6	12.9	123	123	0	13.236	14.6	0	0	0	0
NNU_18475-RA;NNU_23899-RA	NNU_18475-RA;NNU_23899-RA	4;2	4;2	4;2	;	2	4	4	4	2	2	1	0	0	0	1	0	0	2	2	1	0	0	0	1	0	0	2	2	1	0	0	0	1	0	0	6.5	6.5	6.5	87.208	789	789;858	0	32.921	3.8	2.5	2.4	0	0
NNU_18480-RA	NNU_18480-RA	27	17	16		1	27	17	16	18	7	13	8	2	8	9	11	11	11	4	9	5	1	4	5	7	7	10	4	9	5	1	4	4	7	7	47.1	29.6	28.6	98.439	900	900	0	86.153	28.8	9.9	19.9	13.2	2.3
NNU_18484-RA	NNU_18484-RA	1	1	1		1	1	1	1	0	0	0	1	1	0	0	1	1	0	0	0	1	1	0	0	1	1	0	0	0	1	1	0	0	1	1	4.6	4.6	4.6	32.283	284	284	0.00043066	2.5989	0	0	0	4.6	4.6
NNU_18491-RA	NNU_18491-RA	2	2	2		1	2	2	2	2	0	0	0	0	0	1	0	0	2	0	0	0	0	0	1	0	0	2	0	0	0	0	0	1	0	0	2.5	2.5	2.5	96.574	857	857	0.0035842	2.1339	2.5	0	0	0	0
NNU_18516-RA;NNU_23931-RA	NNU_18516-RA	5;2	5;2	5;2		2	5	5	5	3	0	0	0	0	0	2	0	1	3	0	0	0	0	0	2	0	1	3	0	0	0	0	0	2	0	1	26.6	26.6	26.6	26.635	229	229;229	0	8.524	12.7	0	0	0	0
NNU_18519-RA;NNU_23936-RA	NNU_18519-RA;NNU_23936-RA	7;4	7;4	4;2	;	2	7	7	4	4	2	1	0	0	0	6	1	1	4	2	1	0	0	0	6	1	1	1	0	0	0	0	0	4	0	0	16.7	16.7	9	60.573	546	546;544	0	20.308	9.7	5.9	1.8	0	0
NNU_18520-RA;NNU_24936-RA;NNU_09854-RA;NNU_00094-RA;NNU_04258-RA	NNU_18520-RA	7;1;1;1;1	3;0;0;0;0	3;0;0;0;0		5	7	3	3	6	2	2	1	1	0	2	3	4	3	0	1	0	0	0	1	1	1	3	0	1	0	0	0	1	1	1	20.4	9.1	9.1	58.141	530	530;85;160;175;323	0	12.44	17.5	7	6.6	2.6	2.6
NNU_18530-RA	NNU_18530-RA	10	10	10		1	10	10	10	4	2	2	8	2	6	6	7	6	4	2	2	8	2	6	6	7	6	4	2	2	8	2	6	6	7	6	43.6	43.6	43.6	27.015	236	236	0	41.667	16.1	9.3	9.3	32.6	10.6
NNU_18546-RA	NNU_18546-RA	14	14	13		1	14	14	13	9	5	7	7	6	5	7	5	3	9	5	7	7	6	5	7	5	3	8	5	7	7	6	4	6	5	3	50.2	50.2	43.6	33.785	305	305	0	165.01	42.6	25.9	28.5	28.5	25.9
NNU_18552-RA	NNU_18552-RA	2	2	2		1	2	2	2	1	0	0	0	0	0	2	0	0	1	0	0	0	0	0	2	0	0	1	0	0	0	0	0	2	0	0	13.4	13.4	13.4	25.311	231	231	0	6.3888	6.9	0	0	0	0
NNU_18559-RA	NNU_18559-RA	8	4	4		1	8	4	4	7	3	1	4	1	1	4	3	3	3	2	0	1	0	0	3	2	2	3	2	0	1	0	0	3	2	2	22.3	14.1	14.1	34.186	319	319	0	19.921	21	13.8	4.1	11.6	4.1
NNU_18578-RA	NNU_18578-RA	4	4	2		1	4	4	2	3	0	0	0	0	0	2	1	0	3	0	0	0	0	0	2	1	0	2	0	0	0	0	0	1	0	0	22.1	22.1	11.8	29.758	263	263	0	12.495	17.5	0	0	0	0
NNU_18585-RA	NNU_18585-RA	7	7	7		1	7	7	7	3	0	1	5	1	2	5	1	0	3	0	1	5	1	2	5	1	0	3	0	1	5	1	2	5	1	0	40.2	40.2	40.2	34.29	311	311	0	33.807	17	0	5.5	30.5	3.9
NNU_18599-RA;NNU_03762-RA	NNU_18599-RA;NNU_03762-RA	2;1	2;1	2;1	;	2	2	2	2	2	0	1	0	0	0	0	0	0	2	0	1	0	0	0	0	0	0	2	0	1	0	0	0	0	0	0	6.3	6.3	6.3	67.063	590	590;580	0	5.4794	6.3	0	3.4	0	0
NNU_18616-RA	NNU_18616-RA	14	14	14		1	14	14	14	0	0	0	0	0	0	10	5	8	0	0	0	0	0	0	10	5	8	0	0	0	0	0	0	10	5	8	27.8	27.8	27.8	96.099	842	842	0	73.142	0	0	0	0	0
NNU_18625-RA	NNU_18625-RA	7	7	7		1	7	7	7	6	1	1	2	0	3	1	1	1	6	1	1	2	0	3	1	1	1	6	1	1	2	0	3	1	1	1	53	53	53	18.767	164	164	0	17.709	49.4	7.9	7.9	17.7	0
NNU_18628-RA	NNU_18628-RA	1	1	1		1	1	1	1	1	0	0	0	0	0	0	0	0	1	0	0	0	0	0	0	0	0	1	0	0	0	0	0	0	0	0	4.9	4.9	4.9	24.658	223	223	0	3.1833	4.9	0	0	0	0
NNU_18636-RA;NNU_03740-RA	NNU_18636-RA;NNU_03740-RA	5;4	5;4	5;4	;	2	5	5	5	1	1	1	1	0	1	2	0	0	1	1	1	1	0	1	2	0	0	1	1	1	1	0	1	2	0	0	27.1	27.1	27.1	29.592	266	266;264	0	7.3213	2.6	7.9	7.1	7.9	0
NNU_18637-RA;NNU_10681-RA;NNU_10679-RA;NNU_01802-RA	NNU_18637-RA;NNU_10681-RA;NNU_10679-RA	6;3;3;1	6;3;3;1	6;3;3;1	;;	4	6	6	6	3	1	1	2	0	1	4	1	1	3	1	1	2	0	1	4	1	1	3	1	1	2	0	1	4	1	1	44.6	44.6	44.6	12.855	112	112;117;117;281	0	19.013	33.9	8.9	16.1	25	0
NNU_18639-RA	NNU_18639-RA	3	3	3		1	3	3	3	0	0	0	3	0	0	0	0	0	0	0	0	3	0	0	0	0	0	0	0	0	3	0	0	0	0	0	3.3	3.3	3.3	189.92	1737	1737	0	4.9903	0	0	0	3.3	0
NNU_18653-RA	NNU_18653-RA	6	6	2		1	6	6	2	6	1	1	0	0	0	2	0	0	6	1	1	0	0	0	2	0	0	2	0	0	0	0	0	0	0	0	14.5	14.5	5.3	55.015	491	491	0	16.009	14.5	2.4	2.4	0	0
NNU_18662-RA	NNU_18662-RA	4	4	4		1	4	4	4	3	3	3	4	1	1	2	2	1	3	3	3	4	1	1	2	2	1	3	3	3	4	1	1	2	2	1	40	40	40	12.285	110	110	0	25.229	23.6	23.6	23.6	40	17.3
NNU_18665-RA	NNU_18665-RA	1	1	1		1	1	1	1	0	0	0	0	0	0	1	0	0	0	0	0	0	0	0	1	0	0	0	0	0	0	0	0	1	0	0	9.9	9.9	9.9	17.427	162	162	0	5.4956	0	0	0	0	0
NNU_18667-RA	NNU_18667-RA	1	1	1		1	1	1	1	1	0	0	0	0	0	1	0	0	1	0	0	0	0	0	1	0	0	1	0	0	0	0	0	1	0	0	6.5	6.5	6.5	18.171	168	168	0.00085434	2.5552	6.5	0	0	0	0
NNU_18668-RA	NNU_18668-RA	3	1	1		1	3	1	1	1	0	0	2	0	1	0	0	0	0	0	0	1	0	0	0	0	0	0	0	0	1	0	0	0	0	0	46.9	21.9	21.9	13.872	128	128	0	7.8813	17.2	0	0	39.1	0
NNU_18671-RA	NNU_18671-RA	2	2	2		1	2	2	2	2	1	0	0	0	0	1	0	0	2	1	0	0	0	0	1	0	0	2	1	0	0	0	0	1	0	0	56.1	56.1	56.1	9.88	98	98	0	7.5059	56.1	16.3	0	0	0
NNU_18691-RA	NNU_18691-RA	5	5	5		1	5	5	5	4	1	1	0	0	0	1	1	0	4	1	1	0	0	0	1	1	0	4	1	1	0	0	0	1	1	0	12	12	12	60.868	542	542	0	24.915	9.8	3.7	3.7	0	0
NNU_18699-RA	NNU_18699-RA	7	7	7		1	7	7	7	7	1	2	5	0	4	2	0	0	7	1	2	5	0	4	2	0	0	7	1	2	5	0	4	2	0	0	37.9	37.9	37.9	28.976	256	256	0	18.566	37.9	5.5	9.8	27.3	0
NNU_18700-RA	NNU_18700-RA	8	8	2		1	8	8	2	8	3	3	0	1	0	6	1	3	8	3	3	0	1	0	6	1	3	2	1	0	0	0	0	2	1	1	35.2	35.2	11.2	36.222	330	330	0	44.63	35.2	12.7	15.8	0	4.5
NNU_18707-RA	NNU_18707-RA	5	3	3		1	5	3	3	4	0	0	2	0	1	2	0	0	2	0	0	2	0	1	1	0	0	2	0	0	2	0	1	1	0	0	24.6	18.7	18.7	19.766	171	171	0	8.8497	19.3	0	0	13.5	0
NNU_18739-RA	NNU_18739-RA	3	3	3		1	3	3	3	1	0	1	0	0	0	1	0	0	1	0	1	0	0	0	1	0	0	1	0	1	0	0	0	1	0	0	5.3	5.3	5.3	90.379	824	824	0	18.56	1.3	0	1.2	0	0
NNU_18749-RA	NNU_18749-RA	2	2	2		1	2	2	2	2	0	0	0	0	0	1	0	0	2	0	0	0	0	0	1	0	0	2	0	0	0	0	0	1	0	0	8.8	8.8	8.8	21.938	204	204	0	3.2046	8.8	0	0	0	0
NNU_18766-RA	NNU_18766-RA	8	7	7		1	8	7	7	5	2	2	2	0	0	5	2	1	4	2	2	2	0	0	5	2	1	4	2	2	2	0	0	5	2	1	23.5	21.4	21.4	53.589	472	472	0	22.629	14.4	6.4	5.9	6.4	0
NNU_18777-RA	NNU_18777-RA	1	1	1		1	1	1	1	1	0	0	1	0	1	0	1	0	1	0	0	1	0	1	0	1	0	1	0	0	1	0	1	0	1	0	7.3	7.3	7.3	16.786	151	151	0	2.6787	7.3	0	0	7.3	0
NNU_18785-RA	NNU_18785-RA	15	15	9		1	15	15	9	10	8	7	15	4	11	12	9	8	10	8	7	15	4	11	12	9	8	5	5	4	9	3	6	6	4	4	64.4	64.4	45.1	26.999	253	253	0	203.11	54.2	48.2	39.9	64.4	22.5
NNU_18788-RA	NNU_18788-RA	2	2	2		1	2	2	2	2	0	0	0	0	0	0	0	0	2	0	0	0	0	0	0	0	0	2	0	0	0	0	0	0	0	0	7.9	7.9	7.9	50.322	457	457	0.0016625	2.4099	7.9	0	0	0	0
NNU_18799-RA	NNU_18799-RA	2	2	2		1	2	2	2	2	0	0	0	0	0	0	0	0	2	0	0	0	0	0	0	0	0	2	0	0	0	0	0	0	0	0	10	10	10	35.74	330	330	0	9.9233	10	0	0	0	0
NNU_18800-RA	NNU_18800-RA	11	11	8		1	11	11	8	11	5	7	2	2	2	5	1	2	11	5	7	2	2	2	5	1	2	8	3	4	2	2	2	3	1	2	21	21	16.4	99.674	937	937	0	66.909	21	10.9	12.9	2.9	4.5
NNU_18808-RA;NNU_12994-RA	NNU_18808-RA	21;7	21;7	21;7		2	21	21	21	7	3	2	11	2	6	17	11	11	7	3	2	11	2	6	17	11	11	7	3	2	11	2	6	17	11	11	47.8	47.8	47.8	64.938	588	588;479	0	103.55	17.5	6.6	4.9	27	6.1
NNU_18815-RA	NNU_18815-RA	1	1	1		1	1	1	1	1	0	0	0	0	0	1	0	0	1	0	0	0	0	0	1	0	0	1	0	0	0	0	0	1	0	0	7.5	7.5	7.5	23.703	213	213	0.00043085	2.6012	7.5	0	0	0	0
NNU_18831-RA	NNU_18831-RA	3	3	3		1	3	3	3	1	0	0	1	0	1	0	0	0	1	0	0	1	0	1	0	0	0	1	0	0	1	0	1	0	0	0	20.6	20.6	20.6	16.693	141	141	0	5.3231	7.1	0	0	13.5	0
NNU_18837-RA	NNU_18837-RA	3	3	3		1	3	3	3	0	0	2	2	0	0	0	0	0	0	0	2	2	0	0	0	0	0	0	0	2	2	0	0	0	0	0	54.2	54.2	54.2	11.404	107	107	0	4.1829	0	0	41.1	24.3	0
NNU_18851-RA	NNU_18851-RA	1	1	1		1	1	1	1	1	0	0	0	0	0	1	0	0	1	0	0	0	0	0	1	0	0	1	0	0	0	0	0	1	0	0	3.7	3.7	3.7	35.474	321	321	0.0016779	2.4576	3.7	0	0	0	0
NNU_18866-RA	NNU_18866-RA	3	3	3		1	3	3	3	1	0	0	2	0	0	0	0	0	1	0	0	2	0	0	0	0	0	1	0	0	2	0	0	0	0	0	28.7	28.7	28.7	20.213	181	181	0	2.6561	7.2	0	0	21.5	0
NNU_18868-RA	NNU_18868-RA	6	6	6		1	6	6	6	3	0	0	5	0	0	2	0	0	3	0	0	5	0	0	2	0	0	3	0	0	5	0	0	2	0	0	31.2	31.2	31.2	31.008	282	282	0	28.359	16.3	0	0	31.2	0
NNU_18884-RA	NNU_18884-RA	19	19	19		1	19	19	19	13	7	7	5	0	0	10	7	6	13	7	7	5	0	0	10	7	6	13	7	7	5	0	0	10	7	6	29.3	29.3	29.3	113.96	1018	1018	0	104.85	19.4	12	12.4	9.1	0
NNU_18886-RA	NNU_18886-RA	1	1	1		1	1	1	1	0	0	0	0	0	0	0	0	1	0	0	0	0	0	0	0	0	1	0	0	0	0	0	0	0	0	1	6.6	6.6	6.6	34.749	303	303	1	-2	0	0	0	0	0
NNU_18895-RA	NNU_18895-RA	1	1	1		1	1	1	1	1	0	0	0	0	0	0	0	0	1	0	0	0	0	0	0	0	0	1	0	0	0	0	0	0	0	0	7.8	7.8	7.8	24.088	218	218	0	2.6077	7.8	0	0	0	0
NNU_18910-RA	NNU_18910-RA	11	11	8		1	11	11	8	11	9	10	4	0	1	0	0	0	11	9	10	4	0	1	0	0	0	8	6	8	4	0	1	0	0	0	66.3	66.3	52.7	28.299	258	258	0	75.894	66.3	56.2	60.1	29.5	0
NNU_18912-RA	NNU_18912-RA	8	8	8		1	8	8	8	1	0	0	1	0	0	5	3	3	1	0	0	1	0	0	5	3	3	1	0	0	1	0	0	5	3	3	24.5	24.5	24.5	44.384	392	392	0	35.039	7.7	0	0	3.1	0
NNU_18928-RA	NNU_18928-RA	3	3	3		1	3	3	3	3	0	1	2	0	2	1	0	0	3	0	1	2	0	2	1	0	0	3	0	1	2	0	2	1	0	0	23.6	23.6	23.6	18.471	165	165	0	10.057	23.6	0	7.9	17	0
NNU_18941-RA;NNU_23223-RA	NNU_18941-RA;NNU_23223-RA	1;1	1;1	1;1	;	2	1	1	1	0	0	0	0	0	0	1	0	0	0	0	0	0	0	0	1	0	0	0	0	0	0	0	0	1	0	0	5.3	5.3	5.3	42.489	379	379;491	0	14.077	0	0	0	0	0
NNU_18942-RA	NNU_18942-RA	2	2	2		1	2	2	2	0	0	0	2	0	0	0	0	0	0	0	0	2	0	0	0	0	0	0	0	0	2	0	0	0	0	0	10.1	10.1	10.1	36.229	316	316	0	2.6189	0	0	0	10.1	0
NNU_18944-RA	NNU_18944-RA	3	3	2		1	3	3	2	1	1	1	3	0	0	2	0	0	1	1	1	3	0	0	2	0	0	1	1	1	2	0	0	2	0	0	47.4	47.4	34.6	9.3447	78	78	0	7.1158	17.9	17.9	16.7	47.4	0
NNU_18989-RA;NNU_25417-RA	NNU_18989-RA;NNU_25417-RA	1;1	1;1	1;1	;	2	1	1	1	0	0	0	1	1	0	0	0	0	0	0	0	1	1	0	0	0	0	0	0	0	1	1	0	0	0	0	17.5	17.5	17.5	12.093	114	114;135	0	32.482	0	0	0	17.5	17.5
NNU_19004-RA	NNU_19004-RA	1	1	1		1	1	1	1	1	0	0	0	0	0	1	0	0	1	0	0	0	0	0	1	0	0	1	0	0	0	0	0	1	0	0	7	7	7	31.521	284	284	0	2.6422	7	0	0	0	0
NNU_19049-RA	NNU_19049-RA	12	12	4		1	12	12	4	8	2	3	7	0	2	6	1	0	8	2	3	7	0	2	6	1	0	2	0	0	1	0	0	2	0	0	38.6	38.6	13.2	48.383	433	433	0	85.684	23.3	7.2	11.8	22.2	0
NNU_19074-RA	NNU_19074-RA	3	3	3		1	3	3	3	1	0	0	2	0	0	0	0	0	1	0	0	2	0	0	0	0	0	1	0	0	2	0	0	0	0	0	14.4	14.4	14.4	34.953	320	320	0	14.759	4.7	0	0	9.7	0
NNU_19077-RA;NNU_13999-RA;NNU_04681-RA	NNU_19077-RA	57;2;1	57;2;1	41;0;0		3	57	57	41	48	40	40	12	25	21	52	42	43	48	40	40	12	25	21	52	42	43	34	28	29	11	17	15	39	31	31	59.3	59.3	45.7	92.687	806	806;815;81	0	323.31	51.6	47.1	45.2	20.6	32.6
NNU_19102-RA	NNU_19102-RA	7	5	5		1	7	5	5	5	0	2	5	0	2	2	1	1	3	0	1	4	0	1	1	0	0	3	0	1	4	0	1	1	0	0	17.5	13.6	13.6	72.415	667	667	0	18.529	11.2	0	3.9	12.7	0
NNU_19104-RA	NNU_19104-RA	11	11	2		1	11	11	2	9	2	4	4	1	2	5	4	4	9	2	4	4	1	2	5	4	4	2	0	1	1	0	0	1	1	0	53.9	53.9	23	17.085	152	152	0	50.464	49.3	17.1	37.5	32.2	7.9
NNU_19128-RA	NNU_19128-RA	11	11	4		1	11	11	4	10	6	3	3	0	2	7	5	7	10	6	3	3	0	2	7	5	7	4	1	1	0	0	0	4	3	3	31.8	31.8	10.4	42.888	393	393	0	136.36	29.5	23.4	8.4	16.3	0
NNU_19146-RA	NNU_19146-RA	9	9	9		1	9	9	9	7	2	2	1	0	0	7	1	1	7	2	2	1	0	0	7	1	1	7	2	2	1	0	0	7	1	1	20.9	20.9	20.9	62.469	584	584	0	24.704	13.7	6.3	4.8	2.7	0
NNU_19159-RA;NNU_06607-RA	NNU_19159-RA;NNU_06607-RA	1;1	1;1	1;1	;	2	1	1	1	1	0	0	1	0	0	0	0	0	1	0	0	1	0	0	0	0	0	1	0	0	1	0	0	0	0	0	4.9	4.9	4.9	26.948	263	263;268	0	2.6867	4.9	0	0	4.9	0
NNU_19168-RA	NNU_19168-RA	5	5	5		1	5	5	5	0	0	0	4	0	0	1	0	0	0	0	0	4	0	0	1	0	0	0	0	0	4	0	0	1	0	0	12.6	12.6	12.6	86.356	810	810	0	26.219	0	0	0	9.6	0
NNU_19172-RA;NNU_06605-RA;NNU_15709-RA	NNU_19172-RA;NNU_06605-RA	7;4;2	7;4;2	7;4;2	;	3	7	7	7	7	1	1	5	2	5	4	1	2	7	1	1	5	2	5	4	1	2	7	1	1	5	2	5	4	1	2	33	33	33	25.875	224	224;125;272	0	165.12	33	6.2	6.2	29	12.1
NNU_19174-RA;NNU_06602-RA	NNU_19174-RA;NNU_06602-RA	1;1	1;1	1;1	;	2	1	1	1	1	0	0	0	0	0	0	0	0	1	0	0	0	0	0	0	0	0	1	0	0	0	0	0	0	0	0	3.2	3.2	3.2	41.204	374	374;376	0.0035517	2.0596	3.2	0	0	0	0
NNU_19181-RA	NNU_19181-RA	9	9	3		1	9	9	3	6	3	3	5	0	2	5	2	3	6	3	3	5	0	2	5	2	3	0	1	0	3	0	0	0	0	1	43.2	43.2	22.7	34.47	308	308	0	23.118	20.5	11.7	11.4	31.5	0
NNU_19190-RA;NNU_13761-RA	NNU_19190-RA;NNU_13761-RA	2;1	2;1	2;1	;	2	2	2	2	1	1	0	0	0	0	0	1	0	1	1	0	0	0	0	0	1	0	1	1	0	0	0	0	0	1	0	14.3	14.3	14.3	18.635	168	168;217	0	4.8233	8.3	8.3	0	0	0
NNU_19191-RA	NNU_19191-RA	6	1	1		1	6	1	1	6	1	2	1	1	1	5	2	2	1	1	0	0	0	0	1	1	0	1	1	0	0	0	0	1	1	0	25.3	7.4	7.4	29.553	257	257	0	3.7517	25.3	7.4	10.5	5.4	5.4
NNU_19195-RA	NNU_19195-RA	1	1	1		1	1	1	1	1	0	0	0	0	1	0	0	0	1	0	0	0	0	1	0	0	0	1	0	0	0	0	1	0	0	0	6	6	6	14.628	133	133	0.0042818	1.9565	6	0	0	0	0
NNU_19214-RA	NNU_19214-RA	1	1	1		1	1	1	1	0	0	0	0	0	0	1	0	0	0	0	0	0	0	0	1	0	0	0	0	0	0	0	0	1	0	0	2.4	2.4	2.4	50.018	449	449	0.0031923	2.1512	0	0	0	0	0
NNU_19220-RA	NNU_19220-RA	1	1	1		1	1	1	1	1	0	0	0	0	0	1	0	0	1	0	0	0	0	0	1	0	0	1	0	0	0	0	0	1	0	0	6.8	6.8	6.8	22.304	207	207	0	3.2526	6.8	0	0	0	0
NNU_19222-RA;NNU_04042-RA;NNU_23458-RA;NNU_18682-RA;NNU_07931-RA;NNU_20834-RA;NNU_14710-RA	NNU_19222-RA;NNU_04042-RA	5;5;2;2;1;1;1	5;5;2;2;1;1;1	5;5;2;2;1;1;1	;	7	5	5	5	4	4	3	0	1	2	2	4	3	4	4	3	0	1	2	2	4	3	4	4	3	0	1	2	2	4	3	28.6	28.6	28.6	20.874	182	182;183;127;147;115;173;176	0	30.407	21.4	24.7	20.3	0	7.1
NNU_19238-RA;NNU_19235-RA	NNU_19238-RA;NNU_19235-RA	3;3	3;3	3;3	;	2	3	3	3	1	1	2	0	0	0	1	2	1	1	1	2	0	0	0	1	2	1	1	1	2	0	0	0	1	2	1	13.9	13.9	13.9	29.324	252	252;399	0	7.1112	3.6	6	9.5	0	0
NNU_19250-RA	NNU_19250-RA	4	4	4		1	4	4	4	4	0	0	4	1	3	4	3	1	4	0	0	4	1	3	4	3	1	4	0	0	4	1	3	4	3	1	45.1	45.1	45.1	15.742	142	142	0	50.87	45.1	0	0	45.1	16.9
NNU_19269-RA	NNU_19269-RA	6	6	6		1	6	6	6	4	1	1	0	0	0	3	2	1	4	1	1	0	0	0	3	2	1	4	1	1	0	0	0	3	2	1	15.1	15.1	15.1	42.241	377	377	0	20.76	10.1	5	5	0	0
NNU_19271-RA	NNU_19271-RA	1	1	1		1	1	1	1	0	0	0	0	0	0	1	0	0	0	0	0	0	0	0	1	0	0	0	0	0	0	0	0	1	0	0	4.6	4.6	4.6	45.169	409	409	0	4.1864	0	0	0	0	0
NNU_19293-RA	NNU_19293-RA	8	8	8		1	8	8	8	5	2	1	3	1	2	5	4	6	5	2	1	3	1	2	5	4	6	5	2	1	3	1	2	5	4	6	30.8	30.8	30.8	31.723	279	279	0	37.806	21.1	9	3.6	11.8	2.9
NNU_19308-RA	NNU_19308-RA	3	2	2		1	3	2	2	2	0	0	0	0	0	1	0	0	1	0	0	0	0	0	1	0	0	1	0	0	0	0	0	1	0	0	4.5	3.5	3.5	111.08	992	992	0	3.346	2.4	0	0	0	0
NNU_19318-RA	NNU_19318-RA	2	2	2		1	2	2	2	2	0	0	0	0	0	0	0	0	2	0	0	0	0	0	0	0	0	2	0	0	0	0	0	0	0	0	12.4	12.4	12.4	18.254	170	170	0	3.7106	12.4	0	0	0	0
NNU_19338-RA	NNU_19338-RA	13	8	8		1	13	8	8	5	4	5	7	4	7	8	6	5	4	0	1	5	1	2	6	2	1	4	0	1	5	1	2	6	2	1	56.9	33.1	33.1	17.426	160	160	0	42.527	36.2	25	35	52.5	33.8
NNU_19347-RA	NNU_19347-RA	4	4	4		1	4	4	4	4	0	1	2	0	1	3	1	0	4	0	1	2	0	1	3	1	0	4	0	1	2	0	1	3	1	0	48.4	48.4	48.4	9.759	91	91	0	9.962	48.4	0	13.2	27.5	0
NNU_19348-RA	NNU_19348-RA	14	14	11		1	14	14	11	10	2	7	7	0	3	6	5	3	10	2	7	7	0	3	6	5	3	8	1	6	6	0	3	5	4	3	31.4	31.4	25.6	61.283	589	589	0	51.434	23.4	5.6	16.6	15.1	0
NNU_19354-RA	NNU_19354-RA	5	2	2		1	5	2	2	5	1	1	0	0	0	3	0	0	2	0	0	0	0	0	1	0	0	2	0	0	0	0	0	1	0	0	8.4	3.8	3.8	75.572	652	652	0	10.567	8.4	1.4	1.4	0	0
NNU_19373-RA	NNU_19373-RA	7	7	5		1	7	7	5	4	1	1	2	0	0	4	1	1	4	1	1	2	0	0	4	1	1	3	0	0	2	0	0	3	0	0	30.8	30.8	19.9	37.63	341	341	0	34.346	16.1	5	5.9	9.7	0
NNU_19378-RA	NNU_19378-RA	3	3	3		1	3	3	3	0	0	0	2	0	0	1	0	0	0	0	0	2	0	0	1	0	0	0	0	0	2	0	0	1	0	0	46.4	46.4	46.4	12.27	112	112	0	9.0509	0	0	0	30.4	0
NNU_19391-RA	NNU_19391-RA	13	2	2		1	13	2	2	8	7	7	1	1	2	8	6	5	1	1	1	0	0	0	1	1	1	1	1	1	0	0	0	1	1	1	50.5	6.1	6.1	32.357	293	293	0	3.3023	38.2	35.5	30	5.8	4.8
NNU_19400-RA	NNU_19400-RA	8	1	1		1	8	1	1	7	3	5	5	4	5	6	4	5	1	1	1	1	0	1	1	1	1	1	1	1	1	0	1	1	1	1	63.9	8.3	8.3	14.377	133	133	0	2.7484	42.9	36.8	39.8	33.8	52.6
NNU_19405-RA;NNU_17331-RA	NNU_19405-RA	3;1	3;1	3;1		2	3	3	3	3	1	1	0	0	0	1	0	0	3	1	1	0	0	0	1	0	0	3	1	1	0	0	0	1	0	0	6.2	6.2	6.2	62.561	544	544;519	0	9.8586	6.2	1.8	1.8	0	0
NNU_19409-RA	NNU_19409-RA	5	5	5		1	5	5	5	4	1	1	0	0	0	2	1	0	4	1	1	0	0	0	2	1	0	4	1	1	0	0	0	2	1	0	11.3	11.3	11.3	65.6	608	608	0	26.882	8.9	3.5	3.5	0	0
NNU_19414-RA;NNU_19410-RA;NNU_22402-RA;NNU_17339-RA	NNU_19414-RA	15;3;1;1	15;3;1;1	15;3;1;1		4	15	15	15	13	11	13	2	2	0	2	1	1	13	11	13	2	2	0	2	1	1	13	11	13	2	2	0	2	1	1	28.6	28.6	28.6	63.932	581	581;579;577;1161	0	124.09	27.4	26.2	26.3	4	4
NNU_19417-RA;NNU_19585-RA	NNU_19417-RA	4;1	4;1	4;1		2	4	4	4	4	0	1	0	0	0	0	0	0	4	0	1	0	0	0	0	0	0	4	0	1	0	0	0	0	0	0	13.3	13.3	13.3	35.121	315	315;331	0	8.6872	13.3	0	4.8	0	0
NNU_19433-RA	NNU_19433-RA	4	4	4		1	4	4	4	2	0	0	3	0	0	3	1	1	2	0	0	3	0	0	3	1	1	2	0	0	3	0	0	3	1	1	18.4	18.4	18.4	26.297	244	244	0	15.016	12.3	0	0	17.6	0
NNU_19444-RA	NNU_19444-RA	9	9	9		1	9	9	9	5	3	3	6	3	3	7	4	4	5	3	3	6	3	3	7	4	4	5	3	3	6	3	3	7	4	4	77.8	77.8	77.8	9.6871	90	90	0	21.948	63.3	40	40	60	40
NNU_19448-RA	NNU_19448-RA	1	1	1		1	1	1	1	0	0	0	0	0	0	1	0	0	0	0	0	0	0	0	1	0	0	0	0	0	0	0	0	1	0	0	2.7	2.7	2.7	60.682	547	547	0.0024164	2.2171	0	0	0	0	0
NNU_19451-RA	NNU_19451-RA	1	1	1		1	1	1	1	0	0	0	1	0	0	0	0	0	0	0	0	1	0	0	0	0	0	0	0	0	1	0	0	0	0	0	60	60	60	4.1117	40	40	0	21.316	0	0	0	60	0
NNU_19453-RA	NNU_19453-RA	23	23	18		1	23	23	18	14	11	14	6	7	3	19	15	14	14	11	14	6	7	3	19	15	14	9	8	11	5	6	2	14	12	11	67.5	67.5	55.1	47.146	434	434	0	143.21	37.1	35.7	45.6	18.2	27.2
NNU_19471-RA	NNU_19471-RA	2	2	2		1	2	2	2	0	1	0	1	0	1	0	1	0	0	1	0	1	0	1	0	1	0	0	1	0	1	0	1	0	1	0	20	20	20	11.527	105	105	0.0016387	2.3254	0	11.4	0	11.4	0
NNU_19473-RA;NNU_19474-RA	NNU_19473-RA;NNU_19474-RA	23;12	3;1	3;1	;	2	23	3	3	13	6	6	14	5	12	13	8	8	0	0	1	1	0	1	2	0	0	0	0	1	1	0	1	2	0	0	42.1	10.8	10.8	65.18	604	604;425	0	7.9639	24.3	12.6	15.2	28.5	12.1
NNU_19483-RA	NNU_19483-RA	4	3	3		1	4	3	3	0	0	1	1	0	2	1	3	2	0	0	1	1	0	2	1	2	1	0	0	1	1	0	2	1	2	1	26.3	26.3	26.3	17.461	156	156	0	11.789	0	0	9.6	9.6	0
NNU_19491-RA	NNU_19491-RA	1	1	1		1	1	1	1	0	0	0	0	0	0	0	0	1	0	0	0	0	0	0	0	0	1	0	0	0	0	0	0	0	0	1	1.9	1.9	1.9	82.765	750	750	1	-2	0	0	0	0	0
NNU_19508-RA	NNU_19508-RA	5	5	5		1	5	5	5	1	0	0	2	0	0	3	0	0	1	0	0	2	0	0	3	0	0	1	0	0	2	0	0	3	0	0	14	14	14	50.319	451	451	0	8.891	2.2	0	0	6	0
NNU_19523-RA;NNU_22572-RA	NNU_19523-RA	4;1	4;1	4;1		2	4	4	4	1	1	1	1	0	0	2	0	0	1	1	1	1	0	0	2	0	0	1	1	1	1	0	0	2	0	0	13.7	13.7	13.7	45.99	415	415;345	0	8.8806	4.1	3.4	4.1	4.1	0
NNU_19527-RA;NNU_24740-RA	NNU_19527-RA;NNU_24740-RA	2;2	2;2	2;2	;	2	2	2	2	0	0	2	0	0	0	1	1	0	0	0	2	0	0	0	1	1	0	0	0	2	0	0	0	1	1	0	6.6	6.6	6.6	38.429	334	334;439	0	3.0466	0	0	6.6	0	0
NNU_19544-RA;NNU_00459-RA	NNU_19544-RA;NNU_00459-RA	2;1	2;1	2;1	;	2	2	2	2	1	0	0	0	0	0	1	0	0	1	0	0	0	0	0	1	0	0	1	0	0	0	0	0	1	0	0	4.9	4.9	4.9	84.054	734	734;274	0	4.0361	1.9	0	0	0	0
NNU_19550-RA	NNU_19550-RA	2	1	1		1	2	1	1	1	1	1	2	1	2	1	1	1	0	0	0	1	0	1	0	0	0	0	0	0	1	0	1	0	0	0	14	5.6	5.6	25.402	250	250	0	3.1631	8.4	8.4	8.4	14	8.4
NNU_19559-RA	NNU_19559-RA	3	3	3		1	3	3	3	1	1	1	2	1	1	2	1	1	1	1	1	2	1	1	2	1	1	1	1	1	2	1	1	2	1	1	24.8	24.8	24.8	12.264	109	109	0	6.3706	13.8	13.8	13.8	17.4	13.8
NNU_19630-RA	NNU_19630-RA	3	1	1		1	3	1	1	3	1	2	3	0	3	0	0	2	1	1	1	1	0	1	0	0	1	1	1	1	1	0	1	0	0	1	19.4	5.8	5.8	22.676	206	206	0.0012637	2.4777	19.4	5.8	12.1	19.4	0
NNU_19662-RA	NNU_19662-RA	2	2	2		1	2	2	2	1	0	0	0	0	0	1	0	0	1	0	0	0	0	0	1	0	0	1	0	0	0	0	0	1	0	0	3.6	3.6	3.6	44.851	414	414	0.0024125	2.2036	1.9	0	0	0	0
NNU_19665-RA	NNU_19665-RA	2	2	2		1	2	2	2	0	0	1	1	0	0	0	0	0	0	0	1	1	0	0	0	0	0	0	0	1	1	0	0	0	0	0	11.6	11.6	11.6	23.892	215	215	0.001636	2.3204	0	0	6.5	5.1	0
NNU_19675-RA;NNU_16604-RA;NNU_02429-RA	NNU_19675-RA	16;2;1	16;2;1	16;2;1		3	16	16	16	11	6	7	6	4	4	14	10	10	11	6	7	6	4	4	14	10	10	11	6	7	6	4	4	14	10	10	49.8	49.8	49.8	46.757	428	428;451;835	0	95.824	32.5	19.9	20.1	20.1	9.8
NNU_19710-RA;NNU_00190-RA	NNU_19710-RA;NNU_00190-RA	3;2	3;2	2;1	;	2	3	3	2	2	0	0	0	0	0	2	0	0	2	0	0	0	0	0	2	0	0	1	0	0	0	0	0	1	0	0	10.3	10.3	8.2	42.353	377	377;381	0	16.052	4.5	0	0	0	0
NNU_19711-RA;NNU_06769-RA	NNU_19711-RA	3;1	3;1	3;1		2	3	3	3	2	0	1	0	0	0	1	1	0	2	0	1	0	0	0	1	1	0	2	0	1	0	0	0	1	1	0	10.7	10.7	10.7	34.513	309	309;255	0	2.8765	7.4	0	3.2	0	0
NNU_19712-RA;NNU_06767-RA	NNU_19712-RA;NNU_06767-RA	2;1	2;1	2;1	;	2	2	2	2	2	0	0	0	0	0	2	0	1	2	0	0	0	0	0	2	0	1	2	0	0	0	0	0	2	0	1	9.1	9.1	9.1	29.016	265	265;207	0	6.0829	9.1	0	0	0	0
NNU_19713-RA	NNU_19713-RA	2	2	2		1	2	2	2	0	0	0	1	0	0	1	0	0	0	0	0	1	0	0	1	0	0	0	0	0	1	0	0	1	0	0	26	26	26	14.497	131	131	0	7.8391	0	0	0	10.7	0
NNU_19739-RA	NNU_19739-RA	1	1	1		1	1	1	1	0	0	0	0	0	0	1	0	0	0	0	0	0	0	0	1	0	0	0	0	0	0	0	0	1	0	0	1.1	1.1	1.1	133.06	1176	1176	0.00085143	2.538	0	0	0	0	0
NNU_19753-RA	NNU_19753-RA	2	2	2		1	2	2	2	0	0	0	1	0	1	0	0	0	0	0	0	1	0	1	0	0	0	0	0	0	1	0	1	0	0	0	24	24	24	16.468	154	154	0	15.824	0	0	0	13	0
NNU_19759-RA	NNU_19759-RA	8	7	7		1	8	7	7	5	1	2	6	2	6	4	3	4	4	0	1	5	1	5	3	2	3	4	0	1	5	1	5	3	2	3	25	22.5	22.5	47.267	440	440	0	19.98	11.6	2.5	4.5	17.3	5.9
NNU_19777-RA	NNU_19777-RA	1	1	1		1	1	1	1	1	0	0	0	0	0	0	0	0	1	0	0	0	0	0	0	0	0	1	0	0	0	0	0	0	0	0	4.5	4.5	4.5	34.94	309	309	0.00084926	2.5256	4.5	0	0	0	0
NNU_19821-RA	NNU_19821-RA	6	6	6		1	6	6	6	4	1	0	0	0	0	4	0	0	4	1	0	0	0	0	4	0	0	4	1	0	0	0	0	4	0	0	6.9	6.9	6.9	148.25	1356	1356	0	25.69	4.8	0.9	0	0	0
NNU_19827-RA	NNU_19827-RA	3	3	3		1	3	3	3	1	0	1	3	0	1	1	1	1	1	0	1	3	0	1	1	1	1	1	0	1	3	0	1	1	1	1	18.1	18.1	18.1	20.409	188	188	0	7.8137	6.9	0	6.9	18.1	0
NNU_19845-RA	NNU_19845-RA	31	1	1		1	31	1	1	25	15	20	12	3	10	23	15	15	0	0	0	1	0	0	1	0	0	0	0	0	1	0	0	1	0	0	41.6	2	2	99.951	899	899	0.0027978	2.1672	33.3	23.9	29.9	17.5	5
NNU_19849-RA	NNU_19849-RA	34	34	2		1	34	34	2	29	17	22	15	3	12	25	18	15	29	17	22	15	3	12	25	18	15	2	1	1	2	0	2	1	1	0	53	53	4.1	89.585	807	807	0	245.32	46	30.5	37.5	26.1	5.6
NNU_19856-RA	NNU_19856-RA	29	29	13		1	29	29	13	15	12	12	16	3	11	21	18	15	15	12	12	16	3	11	21	18	15	5	4	4	8	2	4	10	7	5	61.5	61.5	36	54.714	517	517	0	293.98	30.8	30.4	30.8	43.3	12
NNU_19883-RA;NNU_19870-RA;NNU_14253-RA;NNU_10210-RA	NNU_19883-RA	9;2;2;1	9;2;2;1	9;2;2;1		4	9	9	9	6	1	5	6	1	5	3	2	2	6	1	5	6	1	5	3	2	2	6	1	5	6	1	5	3	2	2	27.6	27.6	27.6	47.938	450	450;291;403;148	0	33.746	18.9	3.1	15.6	20.2	2.4
NNU_19887-RA	NNU_19887-RA	5	5	5		1	5	5	5	1	0	0	3	0	1	4	0	1	1	0	0	3	0	1	4	0	1	1	0	0	3	0	1	4	0	1	17.8	17.8	17.8	45.231	416	416	0	17.052	4.3	0	0	11.5	0
NNU_19893-RA	NNU_19893-RA	1	1	1		1	1	1	1	0	0	0	1	0	0	0	0	0	0	0	0	1	0	0	0	0	0	0	0	0	1	0	0	0	0	0	11	11	11	27.407	263	263	0	20.289	0	0	0	11	0
NNU_19896-RA;NNU_14259-RA;NNU_07630-RA	NNU_19896-RA;NNU_14259-RA;NNU_07630-RA	5;4;3	5;4;3	5;4;3	;;	3	5	5	5	3	3	4	3	4	2	4	2	3	3	3	4	3	4	2	4	2	3	3	3	4	3	4	2	4	2	3	34.5	34.5	34.5	26.042	229	229;140;93	0	32.765	21	21	32.8	21	32.8
NNU_19897-RA	NNU_19897-RA	1	1	1		1	1	1	1	0	0	0	1	0	0	0	0	0	0	0	0	1	0	0	0	0	0	0	0	0	1	0	0	0	0	0	11	11	11	27.119	263	263	0	37.898	0	0	0	11	0
NNU_19901-RA	NNU_19901-RA	2	2	2		1	2	2	2	1	0	1	0	0	0	0	0	1	1	0	1	0	0	0	0	0	1	1	0	1	0	0	0	0	0	1	22.3	22.3	22.3	12.108	103	103	0	3.0486	11.7	0	10.7	0	0
NNU_19906-RA	NNU_19906-RA	5	5	5		1	5	5	5	2	0	0	5	0	0	2	0	0	2	0	0	5	0	0	2	0	0	2	0	0	5	0	0	2	0	0	20.6	20.6	20.6	51.606	480	480	0	34.092	11.5	0	0	20.6	0
NNU_19911-RA	NNU_19911-RA	4	4	3		1	4	4	3	1	0	2	4	1	2	1	0	0	1	0	2	4	1	2	1	0	0	1	0	1	3	1	1	1	0	0	38.1	38.1	30.2	14.7	126	126	0	11.123	9.5	0	15.1	38.1	9.5
NNU_19951-RA	NNU_19951-RA	3	3	2		1	3	3	2	1	2	1	2	0	1	1	1	1	1	2	1	2	0	1	1	1	1	1	1	1	2	0	1	1	1	1	14.4	14.4	11	27.512	264	264	0	28.547	8	11.4	8	11	0
NNU_19977-RA	NNU_19977-RA	3	3	3		1	3	3	3	2	0	0	3	0	1	1	0	0	2	0	0	3	0	1	1	0	0	2	0	0	3	0	1	1	0	0	16.9	16.9	16.9	28.114	260	260	0	23.972	11.9	0	0	16.9	0
NNU_19985-RA	NNU_19985-RA	2	2	1		1	2	2	1	1	0	0	1	0	0	1	0	0	1	0	0	1	0	0	1	0	0	0	0	0	1	0	0	0	0	0	10.2	10.2	6	29.426	266	266	0	9.8762	4.1	0	0	6	0
NNU_20001-RA	NNU_20001-RA	2	2	2		1	2	2	2	0	0	0	2	0	0	1	0	0	0	0	0	2	0	0	1	0	0	0	0	0	2	0	0	1	0	0	10.5	10.5	10.5	34.535	295	295	0	9.0096	0	0	0	10.5	0
NNU_20021-RA	NNU_20021-RA	5	5	5		1	5	5	5	4	3	4	3	1	3	5	4	4	4	3	4	3	1	3	5	4	4	4	3	4	3	1	3	5	4	4	41.4	41.4	41.4	14.653	133	133	0	63.053	38.3	26.3	38.3	30.8	8.3
NNU_20033-RA	NNU_20033-RA	1	1	1		1	1	1	1	1	1	0	1	1	1	0	0	1	1	1	0	1	1	1	0	0	1	1	1	0	1	1	1	0	0	1	15.2	15.2	15.2	15.602	138	138	0	7.7913	15.2	15.2	0	15.2	15.2
NNU_20042-RA	NNU_20042-RA	19	19	9		1	19	19	9	14	7	9	12	3	8	9	6	10	14	7	9	12	3	8	9	6	10	7	3	3	7	1	3	5	2	4	41.3	41.3	21.4	45.964	402	402	0	79.195	34.3	17.7	25.1	27.9	6.7
NNU_20058-RA;NNU_03396-RA	NNU_20058-RA	11;1	10;0	10;0		2	11	10	10	9	4	5	2	0	1	0	1	0	8	3	5	2	0	0	0	0	0	8	3	5	2	0	0	0	0	0	51.6	46.7	46.7	33.555	304	304;133	0	24.712	39.8	20.7	30.6	10.2	0
NNU_20059-RA;NNU_11106-RA	NNU_20059-RA	3;1	3;1	3;1		2	3	3	3	1	0	0	0	0	0	3	0	0	1	0	0	0	0	0	3	0	0	1	0	0	0	0	0	3	0	0	9.3	9.3	9.3	48.908	428	428;239	0	7.1871	3.3	0	0	0	0
NNU_20082-RA	NNU_20082-RA	1	1	1		1	1	1	1	0	0	0	0	0	0	1	0	0	0	0	0	0	0	0	1	0	0	0	0	0	0	0	0	1	0	0	1	1	1	169.89	1529	1529	0	2.6852	0	0	0	0	0
NNU_20101-RA	NNU_20101-RA	11	10	10		1	11	10	10	4	2	2	8	0	2	7	2	1	4	2	2	7	0	1	7	1	1	4	2	2	7	0	1	7	1	1	22.1	20.1	20.1	71.139	647	647	0	39.401	8.7	4.6	5.3	18.5	0
NNU_20104-RA	NNU_20104-RA	19	3	3		1	19	3	3	10	6	6	9	1	4	13	5	5	3	0	0	3	0	0	3	1	1	3	0	0	3	0	0	3	1	1	61.7	20.6	20.6	27.921	243	243	0	79.731	47.3	23.5	19.8	38.3	6.6
[truncated: 712 more rows]
[truncated: 45 more columns]

## Sheet: mRNA quantitation data
The mRNA quantitation data of corresponding 2712 genes in transcriptome data
Gene ID	NNU FUNCTION	chromosome	start	end	length	RT1	RT2	RT3	ZT1	ZT2	ZT3	(ZT1/RT1)	(ZT2/RT2)	(ZT3/RT3)	Blast swiss prot	cellular_component	cellular_component_description	molecular_function	molecular_function_description	biological_process	biological_process_description
NNU_17681-RA	Similar to alkK: Medium-chain-fatty-acid--CoA ligase (Pseudomonas oleovorans)	scaffold_0	10354826	10356475	1650	43.2198	29.7831	4.96797	95.2894	27.3976	7.15277	2.20474	0.919908	1.43969	sp|Q9FFE6|AAE5_ARATH Probable acyl-activating enzyme 5, peroxisomal OS=Arabidopsis thaliana GN=AAE5 PE=2 SV=1//0	--	--	GO:0003824	catalytic activity	GO:0008152	metabolic process
NNU_17738-RA	Similar to At3g49470: Nascent polypeptide-associated complex subunit alpha-like protein 2 (Arabidopsis thaliana)	scaffold_0	11911783	11915649	1393	36.8369	59.6101	34.1682	41.9448	63.4038	18.0327	1.13866	1.06364	0.527776	sp|Q94JX9|NACA2_ARATH Nascent polypeptide-associated complex subunit alpha-like protein 2 OS=Arabidopsis thaliana GN=At3g49470 PE=2 SV=2//1.33869e-07	--	--	GO:0005515	protein binding	--	--
NNU_17784-RA	Similar to Gpr107: Protein GPR107 (Mus musculus)	scaffold_0	13011515	13012837	1323	237.546	184.865	67.675	171.495	120.1	108.68	0.721944	0.649662	1.6059	sp|Q8BUV8|GP107_MOUSE Protein GPR107 OS=Mus musculus GN=Gpr107 PE=2 SV=2//2.22403e-62	GO:0016021	integral to membrane	--	--	--	--
NNU_17825-RA	Similar to RSP31: Arginine/serine-rich-splicing factor RSP31 (Arabidopsis thaliana)	scaffold_0	14017765	14020719	1280	41.0416	50.9325	40.5313	34.0284	21.9115	58.874	0.829122	0.430217	1.45255	sp|P92964|RSP31_ARATH Arginine/serine-rich-splicing factor RSP31 OS=Arabidopsis thaliana GN=RSP31 PE=1 SV=2//2.35577e-92	--	--	GO:0003676	nucleic acid binding	--	--
NNU_17834-RA	Similar to PUB23: E3 ubiquitin-protein ligase PUB23 (Arabidopsis thaliana)	scaffold_0	14115556	14116803	1248	0	0	0.0423757	0	0	0	1	1	0.0230544		GO:0000151	ubiquitin ligase complex	GO:0004842	ubiquitin-protein ligase activity	GO:0016567	protein ubiquitination
NNU_17385-RA	Similar to Histone H4 variant TH011 (Triticum aestivum)	scaffold_0	2861065	2861376	312	73.7915	103.715	32.375	72.9635	36.0332	47.8359	0.988779	0.34743	1.47754	sp|P0CG89|H4_SOYBN Histone H4 OS=Glycine max PE=3 SV=1//3.50271e-51	--	--	GO:0003677	DNA binding	--	--
NNU_17426-RA	Similar to Os09g0401200: TPR repeat-containing thioredoxin TDX (Oryza sativa subsp. japonica)	scaffold_0	3894584	3898443	441	39.7077	35.3204	20.5064	29.7678	28.6235	23.6381	0.749679	0.810403	1.15271		--	--	--	--	GO:0045454	cell redox homeostasis
NNU_17467-RA	Similar to MAP70.2: Microtubule-associated protein 70-2 (Arabidopsis thaliana)	scaffold_0	4805299	4809791	1981	20.6584	39.0558	20.1555	35.7768	18.22	10.4317	1.73179	0.466526	0.517582	sp|Q8L7S4|MP702_ARATH Microtubule-associated protein 70-2 OS=Arabidopsis thaliana GN=MAP70.2 PE=1 SV=1//0
NNU_17480-RA	Similar to At5g37990: Probable S-adenosylmethionine-dependent methyltransferase At5g37990 (Arabidopsis thaliana)	scaffold_0	5148594	5149661	1068	1.96389	2.29381	3.41672	0.426304	23.7124	0.0429986	0.21747	10.3335	0.0128737	sp|Q9FKC8|MT799_ARATH Probable S-adenosylmethionine-dependent methyltransferase At5g37990 OS=Arabidopsis thaliana GN=At5g37990 PE=2 SV=2//7.22037e-86	--	--	GO:0008168	methyltransferase activity	--	--
NNU_17533-RA	Similar to CALM1: Calmodulin (Solanum lycopersicum)	scaffold_0	6493431	6500730	450	236.516	186.883	84.0282	253.783	421.555	82.2522	1.073	2.25571	0.978865	sp|P27161|CALM_SOLLC Calmodulin OS=Solanum lycopersicum GN=CALM1 PE=2 SV=2//7.33885e-102
NNU_17274-RA	Similar to cct4: T-complex protein 1 subunit delta (Dictyostelium discoideum)	scaffold_0	700646	702253	1608	35.5517	51.4125	92.5485	33.7883	47.8366	117.434	0.950399	0.930449	1.26888	sp|Q54CL2|TCPD_DICDI T-complex protein 1 subunit delta OS=Dictyostelium discoideum GN=cct4 PE=3 SV=1//0	--	--	GO:0005524	ATP binding	GO:0044267	cellular protein metabolic process
NNU_17578-RA	Similar to At3g22480: Probable prefoldin subunit 2 (Arabidopsis thaliana)	scaffold_0	7579061	7579510	450	41.1898	46.8832	33.3762	33.641	41.5507	29.2883	0.816736	0.886261	0.877524		GO:0016272	prefoldin complex	GO:0051082	unfolded protein binding	GO:0006457	protein folding
NNU_17640-RA	Similar to TCP7: Transcription factor TCP7 (Arabidopsis thaliana)	scaffold_0	8954500	8955267	768	122.515	46.5144	60.2529	85.1203	28.2497	75.5209	0.694776	0.60734	1.25339	sp|Q9FMX2|TCP7_ARATH Transcription factor TCP7 OS=Arabidopsis thaliana GN=TCP7 PE=2 SV=1//2.39941e-50
NNU_17645-RA	Similar to RING1: E3 ubiquitin-protein ligase RING1 (Gossypium hirsutum)	scaffold_0	9036020	9043012	1269	67.9194	57.1655	86.016	61.2019	69.7236	236.597	0.901098	1.21968	2.75059	sp|Q8LPN7|RNG1L_ARATH E3 ubiquitin-protein ligase RING1-like OS=Arabidopsis thaliana GN=At3g19950 PE=2 SV=1//2.65175e-98
NNU_17659-RA	Similar to TUFB1: Elongation factor Tu%2C chloroplastic (Glycine max)	scaffold_0	9490099	9491229	1131	25.0141	16.2938	34.789	23.0799	21.3801	30.615	0.922682	1.31214	0.880023		--	--	GO:0003924//GO:0005525	GTPase activity//GTP binding	--	--
NNU_07584-RA	Protein of unknown function	scaffold_1	10406925	10409312	668	688.653	94.5848	444.692	350.273	172.491	350.331	0.508636	1.82366	0.787806	-//-
NNU_07682-RA	Similar to TCHH: Trichohyalin (Ovis aries)	scaffold_1	12512007	12513135	801	35.7458	45.511	47.4709	29.6044	30.9271	23.4485	0.828198	0.679559	0.493967
NNU_07685-RA	Similar to At1g49140: NADH dehydrogenase [ubiquinone] iron-sulfur protein 6 (Arabidopsis thaliana)	scaffold_1	12591923	12598723	1042	122.271	184.996	71.8666	98.785	93.0142	22.6527	0.807918	0.502794	0.315215	sp|Q9M9B4|NDBAA_ARATH NADH dehydrogenase [ubiquinone] 1 beta subcomplex subunit 10-A OS=Arabidopsis thaliana GN=At1g49140 PE=3 SV=1//6.12381e-45
NNU_07201-RA	Similar to HIR1: Hypersensitive-induced response protein 1 (Arabidopsis thaliana)	scaffold_1	2890925	2903981	2234	115.655	85.1088	128.993	131.554	88.0049	244.33	1.13746	1.03403	1.89414	sp|Q9FM19|HIR1_ARATH Hypersensitive-induced response protein 1 OS=Arabidopsis thaliana GN=HIR1 PE=1 SV=1//4.31128e-126
NNU_07278-RA	Similar to CHLP: Geranylgeranyl diphosphate reductase%2C chloroplastic (Nicotiana tabacum)	scaffold_1	4778852	4781032	876	35.8035	36.564	40.8711	32.4837	24.0013	8.0207	0.90728	0.656428	0.196264	sp|Q9ZS34|CHLP_TOBAC Geranylgeranyl diphosphate reductase, chloroplastic OS=Nicotiana tabacum GN=CHLP PE=2 SV=1//0
NNU_07303-RA	Similar to At4g18375: KH domain-containing protein At4g18375 (Arabidopsis thaliana)	scaffold_1	5226124	5238048	2063	46.9332	66.7652	111.332	68.0842	62.2774	106.648	1.45065	0.932783	0.957922	sp|P58223|Y4837_ARATH KH domain-containing protein At4g18375 OS=Arabidopsis thaliana GN=At4g18375 PE=2 SV=1//1.92095e-30	--	--	GO:0003723	RNA binding	--	--
NNU_07331-RA	Similar to At5g39570: Uncharacterized protein At5g39570 (Arabidopsis thaliana)	scaffold_1	5595470	5598792	1098	504.744	428.345	293.371	320.391	251.051	145.756	0.634759	0.586097	0.496832
NNU_07431-RA	Protein of unknown function	scaffold_1	7373212	7373607	396	50.9946	93.9954	16.827	40.6237	44.4275	3.36301	0.796632	0.472661	0.199905	-//-
NNU_07457-RA	Similar to PPIE: Peptidyl-prolyl cis-trans isomerase E (Homo sapiens)	scaffold_1	7955054	7972052	660	17.5894	19.4454	14.1026	15.4638	12.9696	8.4887	0.879162	0.666994	0.601951		--	--	GO:0003676	nucleic acid binding	--	--
NNU_07092-RA	Similar to PER31: Peroxidase 31 (Arabidopsis thaliana)	scaffold_1	801815	802399	585	196.444	376.141	25.9452	151.18	90.9637	4.71	0.769587	0.241836	0.181568	sp|Q9LHA7|PER31_ARATH Peroxidase 31 OS=Arabidopsis thaliana GN=PER31 PE=2 SV=1//1.37443e-75	--	--	GO:0004601//GO:0020037	peroxidase activity//heme binding	GO:0006979//GO:0055114	response to oxidative stress//oxidation-reduction process
NNU_07503-RA	Similar to UGT89B1: UDP-glycosyltransferase 89B1 (Arabidopsis thaliana)	scaffold_1	8959531	8960976	1446	139.316	106.076	6.91234	59.0631	31.3447	10.385	0.423955	0.295499	1.50231	sp|Q9C9B0|U89B1_ARATH UDP-glycosyltransferase 89B1 OS=Arabidopsis thaliana GN=UGT89B1 PE=2 SV=2//1.42331e-152	--	--	GO:0016758	transferase activity, transferring hexosyl groups	GO:0008152	metabolic process
NNU_07552-RA	Similar to TAF15: TATA-binding protein-associated factor 2N (Homo sapiens)	scaffold_1	9954255	9968820	1263	52.2146	69.5961	73.193	37.8209	40.6024	39.1595	0.724339	0.583407	0.535024
NNU_20538-RA	Similar to AAT1: Acetyl-CoA acetyltransferase%2C cytosolic 1 (Arabidopsis thaliana)	scaffold_10	6191222	6202784	1797	106.485	86.72	227.696	98.4946	277.006	33.0938	0.924961	3.19423	0.145346	sp|Q8S4Y1|THIC1_ARATH Acetyl-CoA acetyltransferase, cytosolic 1 OS=Arabidopsis thaliana GN=AAT1 PE=2 SV=1//0	--	--	GO:0016747	transferase activity, transferring acyl groups other than amino-acyl groups	GO:0008152	metabolic process
NNU_19347-RA	Similar to NAS2: Probable 26S proteasome regulatory subunit p27 (Saccharomyces cerevisiae (strain ATCC 204508 / S288c))	scaffold_100	1935914	1936189	276	55.8466	53.3888	101.171	47.0139	67.8886	30.4486	0.841842	1.27158	0.300968	sp|P40555|PSMD9_YEAST Probable 26S proteasome regulatory subunit p27 OS=Saccharomyces cerevisiae (strain ATCC 204508 / S288c) GN=NAS2 PE=1 SV=1//2.86646e-12
NNU_19354-RA	Similar to Tm9sf4: Transmembrane 9 superfamily member 4 (Mus musculus)	scaffold_100	2234212	2240291	2654	46.2412	77.9638	18.4519	50.9073	75.8318	17.4588	1.10091	0.972655	0.946183	sp|Q4KLL4|TM9S4_RAT Transmembrane 9 superfamily member 4 OS=Rattus norvegicus GN=Tm9sf4 PE=2 SV=1//0	GO:0016021	integral to membrane	--	--	--	--
NNU_00024-RA	Similar to At4g18375: KH domain-containing protein At4g18375 (Arabidopsis thaliana)	scaffold_101	310667	320187	1974	22.8567	36.3603	102.099	34.5006	49.1387	114.806	1.50941	1.35143	1.12445	sp|P58223|Y4837_ARATH KH domain-containing protein At4g18375 OS=Arabidopsis thaliana GN=At4g18375 PE=2 SV=1//5.75386e-19	--	--	GO:0003723	RNA binding	--	--
NNU_01208-RA	Similar to Ferredoxin-thioredoxin reductase%2C variable chain (Zea mays)	scaffold_103	513194	521314	1226	25.5823	23.4415	7.11746	23.1484	26.9628	9.88869	0.904862	1.15021	1.3893	sp|P80680|FTRV_MAIZE Ferredoxin-thioredoxin reductase, variable chain OS=Zea mays PE=1 SV=1//1.54982e-27	GO:0009536	plastid	GO:0008937	ferredoxin-NAD(P) reductase activity	GO:0015979	photosynthesis
NNU_13234-RA	Similar to TIF3B1: Eukaryotic translation initiation factor 3 subunit B (Nicotiana tabacum)	scaffold_104	1011687	1028751	2366	111.182	87.3148	124.121	92.8641	150.185	290.014	0.835245	1.72003	2.33654	sp|Q9C5Z1|EIF3B_ARATH Eukaryotic translation initiation factor 3 subunit B OS=Arabidopsis thaliana GN=TIF3B1 PE=1 SV=1//1.23169e-09	--	--	GO:0003676	nucleic acid binding	--	--
NNU_13267-RA	Similar to Os10g0113100: Probable NAD(P)H-dependent oxidoreductase 2 (Oryza sativa subsp. japonica)	scaffold_104	2196807	2197803	904	2.75182	0.283129	0	44.2365	2.96724	0	16.0699	10.4468	1	sp|Q9SQ64|COR2_PAPSO Non-functional NADPH-dependent codeinone reductase 2 OS=Papaver somniferum GN=COR2 PE=1 SV=1//1.29414e-14
NNU_23623-RA	Similar to Short-chain type dehydrogenase/reductase (Picea abies)	scaffold_105	1312072	1312920	849	1.72358	8.57037	99.5406	1.02785	23.5566	1.67679	0.596578	2.7484	0.0168552	sp|Q08632|SDR1_PICAB Short-chain type dehydrogenase/reductase OS=Picea abies PE=2 SV=1//6.0884e-84	--	--	GO:0016491	oxidoreductase activity	GO:0008152	metabolic process
NNU_23633-RA	Similar to At1g64760: Glucan endo-1%2C3-beta-glucosidase 8 (Arabidopsis thaliana)	scaffold_105	1422948	1429281	2844	6.39732	19.1048	1.04133	9.07169	2.06666	6.15206	1.41798	0.108221	5.90316	sp|Q6NKW9|E138_ARATH Glucan endo-1,3-beta-glucosidase 8 OS=Arabidopsis thaliana GN=At1g64760 PE=1 SV=2//7.45913e-38	--	--	GO:0004553	hydrolase activity, hydrolyzing O-glycosyl compounds	GO:0005975	carbohydrate metabolic process
NNU_25903-RA	Similar to METK2: S-adenosylmethionine synthase 2 (Vitis vinifera)	scaffold_106	1593678	1596169	1255	2484.7	3802.4	305.004	1555.25	2396.58	179.079	0.625932	0.63028	0.587138	sp|A7NVX9|METK2_VITVI S-adenosylmethionine synthase 2 OS=Vitis vinifera GN=METK2 PE=3 SV=1//0	--	--	GO:0004478	methionine adenosyltransferase activity	--	--
NNU_21197-RA	Similar to Hspbp1: Hsp70-binding protein 1 (Mus musculus)	scaffold_108	718351	727845	2278	13.1258	13.4988	16.4133	11.6255	14.0436	19.6955	0.885705	1.04036	1.19995
NNU_24251-RA	Similar to Glycerol-3-phosphate acyltransferase%2C chloroplastic (Cucumis sativus)	scaffold_109	1242468	1254318	1309	12.1105	14.944	27.9979	27.3616	23.8369	6.42002	2.25922	1.59503	0.229332	sp|Q39639|PLSB_CUCSA Glycerol-3-phosphate acyltransferase, chloroplastic OS=Cucumis sativus PE=2 SV=1//4.21452e-08	--	--	--	--	GO:0008152	metabolic process
NNU_24249-RA	Similar to Tom1l2: TOM1-like protein 2 (Mus musculus)	scaffold_109	1185017	1194678	2015	15.6862	23.0998	31.6259	15.7789	14.3496	9.50356	1.00591	0.621219	0.300521	sp|Q99LI8|HGS_MOUSE Hepatocyte growth factor-regulated tyrosine kinase substrate OS=Mus musculus GN=Hgs PE=1 SV=2//7.30758e-13	GO:0005622	intracellular	--	--	GO:0006886	intracellular protein transport
NNU_24273-RA	Similar to HSFA1: Heat stress transcription factor A-1 (Oryza sativa subsp. japonica)	scaffold_109	1707172	1708518	1347	13.1449	12.4323	10.6398	11.4358	13.1782	21.9555	0.86999	1.05999	2.06343
NNU_24218-RA	Similar to At4g20830: Reticuline oxidase-like protein (Arabidopsis thaliana)	scaffold_109	327139	328653	1515	0.0321963	0.0241347	0	0.0751307	0	0	2.29335	0.0397857	1		--	--	GO:0016491//GO:0050660	oxidoreductase activity//flavin adenine dinucleotide binding	GO:0055114	oxidation-reduction process
NNU_12322-RA	Similar to RPS15AA: 40S ribosomal protein S15a-1 (Arabidopsis thaliana)	scaffold_11	2916500	2917415	393	1504.65	1167.26	1029.98	958.276	1824.49	2698.67	0.636875	1.56306	2.62013	sp|P42798|R15A1_ARATH 40S ribosomal protein S15a-1 OS=Arabidopsis thaliana GN=RPS15AA PE=2 SV=2//2.50796e-88	GO:0005622//GO:0005840	intracellular//ribosome	GO:0003735	structural constituent of ribosome	GO:0006412	translation
NNU_12361-RA	Similar to APX2: L-ascorbate peroxidase 2%2C cytosolic (Oryza sativa subsp. japonica)	scaffold_11	3630859	3638498	1377	2.40876	1.46044	0.46087	1.21235	0.315116	0.767042	0.503514	0.216305	1.6629		--	--	GO:0004601//GO:0020037	peroxidase activity//heme binding	GO:0006979//GO:0055114	response to oxidative stress//oxidation-reduction process
NNU_12431-RA	Similar to RPL10: 50S ribosomal protein L10%2C chloroplastic (Nicotiana tabacum)	scaffold_11	4855589	4856357	732	12.5942	6.14396	2.67314	10.3664	3.34112	1.25471	0.823125	0.543881	0.469576		GO:0005622	intracellular	--	--	GO:0042254	ribosome biogenesis
NNU_12442-RA	Similar to RPL4: 60S ribosomal protein L4 (Prunus armeniaca)	scaffold_11	5111427	5114790	1221	101.55	175.543	135.915	88.8709	134.882	149.803	0.875147	0.768368	1.10218	sp|Q9SF40|RL4A_ARATH 60S ribosomal protein L4-1 OS=Arabidopsis thaliana GN=RPL4A PE=2 SV=1//0	GO:0005622//GO:0005840	intracellular//ribosome	GO:0003735	structural constituent of ribosome	GO:0006412	translation
NNU_12214-RA	Similar to At5g41170: Pentatricopeptide repeat-containing protein At5g41170%2C mitochondrial (Arabidopsis thaliana)	scaffold_11	616160	619140	2067	3.9173	5.73137	2.40502	2.1476	1.43131	3.64358	0.548352	0.249863	1.51478
NNU_12510-RA	Similar to At2g45070: Protein transport protein Sec61 subunit beta (Arabidopsis thaliana)	scaffold_11	6742092	6744950	804	38.7671	57.029	32.8228	24.1143	45.04	50.4919	0.622038	0.789778	1.5383
NNU_12544-RA	Similar to MGLL: Monoglyceride lipase (Homo sapiens)	scaffold_11	7342862	7343881	1020	0	0	0	0	0	0	1	1	1
NNU_12548-RA	Similar to RPL12: 60S ribosomal protein L12 (Prunus armeniaca)	scaffold_11	7414381	7414881	501	795.919	574.88	383.6	421.213	540.366	659.047	0.529217	0.939964	1.71806	sp|O50003|RL12_PRUAR 60S ribosomal protein L12 OS=Prunus armeniaca GN=RPL12 PE=2 SV=1//4.5508e-105	GO:0005840	ribosome	GO:0003735	structural constituent of ribosome	GO:0006412	translation
NNU_12227-RA	Similar to Non-specific lipid-transfer protein (Helianthus annuus)	scaffold_11	813551	815364	1236	65.3128	1189.1	216.118	124.598	332.043	8.21105	1.90769	0.279239	0.0379979	sp|Q39950|NLTP_HELAN Non-specific lipid-transfer protein OS=Helianthus annuus PE=3 SV=1//3.70781e-37
NNU_12631-RA	Similar to RANBP1A: Ran-binding protein 1 homolog a (Arabidopsis thaliana)	scaffold_11	9428240	9434236	1284	46.3082	83.0379	41.723	22.9596	51.7356	18.8125	0.495812	0.62304	0.450903	sp|P92985|RBP1C_ARATH Ran-binding protein 1 homolog c OS=Arabidopsis thaliana GN=RANBP1C PE=2 SV=1//2.02941e-76	--	--	--	--	GO:0046907	intracellular transport
NNU_00948-RA	Similar to Peptide-N4-(N-acetyl-beta-glucosaminyl)asparagine amidase A (Prunus dulcis)	scaffold_111	1288698	1290545	1848	9.87163	22.9119	9.67266	14.1047	7.96194	3.67777	1.42877	0.347531	0.380287	sp|P81898|PNAA_PRUDU Peptide-N4-(N-acetyl-beta-glucosaminyl)asparagine amidase A OS=Prunus dulcis PE=1 SV=2//0
NNU_00956-RA	Protein of unknown function	scaffold_111	1569970	1572008	480	389.508	310.032	291.197	527.38	227.559	324.327	1.35396	0.733985	1.11377
NNU_16268-RA	Similar to SPCC757.02c: Uncharacterized protein C757.02c (Schizosaccharomyces pombe (strain ATCC 38366 / 972))	scaffold_112	1173860	1175841	1167	110.345	132.22	66.6159	94.7713	63.2096	43.0105	0.858866	0.478069	0.645655
NNU_16289-RA	Similar to MAF1: MFP1 attachment factor 1 (Solanum lycopersicum)	scaffold_112	1771377	1771835	459	201.167	220.977	221.563	201.525	190.187	113.856	1.00178	0.860663	0.513876
NNU_16255-RA	Similar to ARA12: Subtilisin-like protease (Arabidopsis thaliana)	scaffold_112	973808	976114	2307	115.315	118.774	43.1423	220.13	35.7706	28.3457	1.90894	0.301172	0.657036	sp|O65351|SUBL_ARATH Subtilisin-like protease OS=Arabidopsis thaliana GN=ARA12 PE=1 SV=1//0	--	--	GO:0004252//GO:0042802	serine-type endopeptidase activity//identical protein binding	GO:0006508//GO:0043086	proteolysis//negative regulation of catalytic activity
NNU_00884-RA	Similar to At4g36680: Pentatricopeptide repeat-containing protein At4g36680%2C mitochondrial (Arabidopsis thaliana)	scaffold_114	1787751	1788941	1191	13.5971	11.1749	16.607	11.3727	16.9578	22.0937	0.836424	1.51745	1.33036
NNU_24940-RA	Similar to FLA10: Fasciclin-like arabinogalactan protein 10 (Arabidopsis thaliana)	scaffold_115	1497289	1498452	1164	13.661	174.464	0.817807	25.0984	10.9462	0.157809	1.83717	0.0627468	0.193952	sp|O22126|FLA8_ARATH Fasciclin-like arabinogalactan protein 8 OS=Arabidopsis thaliana GN=FLA8 PE=1 SV=1//4.18041e-139
NNU_24887-RA	Similar to Enolase (Ricinus communis)	scaffold_115	357831	364068	2435	15.8051	39.2669	27.5827	40.0913	34.3114	1.22586	2.53651	0.873804	0.0444777	sp|Q9LEJ0|ENO1_HEVBR Enolase 1 OS=Hevea brasiliensis GN=ENO1 PE=1 SV=1//1.38045e-11	GO:0000015	phosphopyruvate hydratase complex	GO:0000287//GO:0004634	magnesium ion binding//phosphopyruvate hydratase activity	GO:0006096	glycolysis
NNU_00263-RA	Similar to Hnrnpa3: Heterogeneous nuclear ribonucleoprotein A3 (Mus musculus)	scaffold_119	1481382	1491986	4766	32.5251	39.2645	60.2972	33.3715	47.02	130.734	1.02602	1.19751	2.16813	sp|P51990|RO22_XENLA Heterogeneous nuclear ribonucleoprotein A2 homolog 2 OS=Xenopus laevis PE=2 SV=1//1.52151e-06	--	--	GO:0003676	nucleic acid binding	--	--
NNU_21382-RA	Similar to PRP45: Pre-mRNA-processing protein 45 (Cryptococcus neoformans)	scaffold_12	2408169	2409968	1800	71.5131	49.4427	44.7171	75.334	35.787	46.4837	1.05343	0.723814	1.03951		GO:0005681	spliceosomal complex	--	--	GO:0000398	nuclear mRNA splicing, via spliceosome
NNU_21384-RA	Similar to RuBisCO large subunit-binding protein subunit beta%2C chloroplastic (Pisum sativum)	scaffold_12	2496583	2502256	2955	27.5002	20.9114	109.456	54.273	85.6216	24.1035	1.97351	4.09435	0.220218	sp|P21241|RUBB_BRANA RuBisCO large subunit-binding protein subunit beta, chloroplastic OS=Brassica napus PE=2 SV=1//6.95568e-26	--	--	GO:0005524	ATP binding	GO:0044267	cellular protein metabolic process
NNU_21385-RA	Similar to At3g16270: VHS domain-containing protein At3g16270 (Arabidopsis thaliana)	scaffold_12	2676996	2683606	3358	16.2543	23.3452	32.364	28.8004	25.0449	45.0335	1.77181	1.0728	1.39146	sp|Q9C5H4|Y3627_ARATH VHS domain-containing protein At3g16270 OS=Arabidopsis thaliana GN=At3g16270 PE=1 SV=1//5.59986e-16
NNU_21437-RA	Similar to RPS17: 30S ribosomal protein S17%2C chloroplastic (Arabidopsis thaliana)	scaffold_12	3650699	3651172	474	39.8246	24.2989	7.25214	49.3874	15.812	5.13479	1.24012	0.650745	0.708078	sp|P16180|RR17_ARATH 30S ribosomal protein S17, chloroplastic OS=Arabidopsis thaliana GN=RPS17 PE=2 SV=1//6.79324e-38	GO:0005622//GO:0005840	intracellular//ribosome	GO:0003735	structural constituent of ribosome	GO:0006412	translation
NNU_21595-RA	Similar to Cytochrome b-c1 complex subunit 7 (Solanum tuberosum)	scaffold_12	6870672	6873034	321	178.699	228.838	144.651	135.689	154.961	49.0698	0.759321	0.677164	0.339234	sp|Q9SUU5|QCR71_ARATH Cytochrome b-c1 complex subunit 7-1 OS=Arabidopsis thaliana GN=QCR7-1 PE=1 SV=1//4.39809e-40	--	--	GO:0008121	ubiquinol-cytochrome-c reductase activity	GO:0006122	mitochondrial electron transport, ubiquinol to cytochrome c
NNU_21621-RA	Similar to Early nodulin-93 (Glycine max)	scaffold_12	7295914	7302705	731	569.715	278.007	488.986	947.28	83.2107	13.2553	1.66272	0.299314	0.0271098	sp|Q02921|NO93_SOYBN Early nodulin-93 OS=Glycine max PE=2 SV=1//7.21895e-23
NNU_10083-RA	Similar to Desiccation protectant protein Lea14 homolog (Glycine max)	scaffold_120	1297995	1301105	1280	82.1595	149.427	29.8304	53.1767	17.0731	6.02732	0.647242	0.114263	0.20208	sp|P46519|LEA14_SOYBN Desiccation protectant protein Lea14 homolog OS=Glycine max PE=2 SV=1//4.44353e-18
NNU_10097-RA	Similar to proRS: Prolyl-tRNA synthetase (Plasmodium falciparum (isolate 3D7))	scaffold_120	1861190	1884549	1519	72.1868	105.143	52.7804	73.4093	70.7394	51.4247	1.01693	0.672798	0.974315		GO:0005737	cytoplasm	GO:0000166//GO:0004827//GO:0005524	nucleotide binding//proline-tRNA ligase activity//ATP binding	GO:0006412//GO:0006433	translation//prolyl-tRNA aminoacylation
NNU_09936-RA	Similar to Sf3a2: Splicing factor 3A subunit 2 (Mus musculus)	scaffold_121	443532	446189	1443	61.3859	20.0937	33.1309	44.2777	18.1789	14.7028	0.721305	0.904709	0.443796	-//-	--	--	GO:0005515	protein binding	--	--
NNU_09945-RA	Similar to MFT: Protein MOTHER of FT and TF 1 (Arabidopsis thaliana)	scaffold_121	694277	695442	847	6.44991	0.431689	693.372	7.03275	170.176	453.098	1.09035	393.3	0.653471	sp|Q9XFK7|MFT_ARATH Protein MOTHER of FT and TF 1 OS=Arabidopsis thaliana GN=MFT PE=1 SV=1//9.65027e-19
NNU_20770-RA	Similar to Acidic endochitinase (Nicotiana tabacum)	scaffold_122	199706	200578	873	1.28509	0.12565	270.422	0.173842	65.6091	3.20879	0.135949	518.045	0.0118695	sp|P29060|CHIA_TOBAC Acidic endochitinase OS=Nicotiana tabacum PE=1 SV=1//7.94038e-136	--	--	GO:0004553	hydrolase activity, hydrolyzing O-glycosyl compounds	GO:0005975	carbohydrate metabolic process
NNU_20799-RA	Similar to nuo-12: Acyl carrier protein%2C mitochondrial (Neurospora crassa)	scaffold_122	873048	890717	426	126.409	179.301	62.568	70.9835	71.0228	15.0919	0.561542	0.396113	0.24122	sp|O80800|ACPM2_ARATH Acyl carrier protein 2, mitochondrial OS=Arabidopsis thaliana GN=MTACP2 PE=1 SV=1//5.66645e-62	--	--	GO:0048037	cofactor binding	--	--
NNU_01089-RA	Protein of unknown function	scaffold_124	1092692	1093177	486	7.42702	6.84635	339.616	8.82168	131.408	303.315	1.18776	19.1913	0.893111	-//-
NNU_01091-RA	Similar to fam136a: Protein FAM136A (Xenopus tropicalis)	scaffold_124	1143137	1143541	303	8.21006	9.0505	4.01436	7.76351	7.55088	2.72807	0.945615	0.834323	0.679657
NNU_01065-RA	Similar to ADT3: Arogenate dehydratase 3%2C chloroplastic (Arabidopsis thaliana)	scaffold_124	520060	521307	1248	234.741	95.8634	9.78878	232.176	377.874	1.1775	0.989071	3.94177	0.120381	sp|Q9SGD6|AROD6_ARATH Arogenate dehydratase/prephenate dehydratase 6, chloroplastic OS=Arabidopsis thaliana GN=ADT6 PE=1 SV=1//0	--	--	GO:0004664	prephenate dehydratase activity	GO:0009094	L-phenylalanine biosynthetic process
NNU_19665-RA	Similar to VPS28-2: Vacuolar protein sorting-associated protein 28 homolog 2 (Arabidopsis thaliana)	scaffold_125	1494643	1496179	884	213.484	180.917	43.0736	154.554	116.288	106.131	0.723961	0.642769	2.4639	sp|Q9S9T7|VP282_ARATH Vacuolar protein sorting-associated protein 28 homolog 2 OS=Arabidopsis thaliana GN=VPS28-2 PE=1 SV=2//4.42645e-119
NNU_05335-RA	Similar to ARGF: Ornithine carbamoyltransferase%2C chloroplastic (Pisum sativum)	scaffold_13	3463281	3468518	1076	24.2981	29.1221	61.8301	20.7336	49.5285	8.70649	0.853308	1.70069	0.140827	sp|Q43814|OTC_PEA Ornithine carbamoyltransferase, chloroplastic OS=Pisum sativum GN=ARGF PE=2 SV=1//0	--	--	GO:0016597//GO:0016743	amino acid binding//carboxyl- or carbamoyltransferase activity	GO:0006520	cellular amino acid metabolic process
NNU_05342-RA	Similar to PAF2: Proteasome subunit alpha type-1-B (Arabidopsis thaliana)	scaffold_13	3522028	3522726	474	72.4458	115.323	31.3516	69.6386	51.4307	16.6638	0.961251	0.445974	0.53153	sp|P34066|PSA1A_ARATH Proteasome subunit alpha type-1-A OS=Arabidopsis thaliana GN=PAF1 PE=1 SV=3//7.56781e-69	GO:0005839	proteasome core complex	GO:0004298	threonine-type endopeptidase activity	GO:0051603	proteolysis involved in cellular protein catabolic process
NNU_05178-RA	Similar to pyd3: Beta-ureidopropionase (Dictyostelium discoideum)	scaffold_13	448477	450675	1554	70.404	69.034	23.6859	73.5626	42.9244	14.4801	1.04486	0.621792	0.611353	sp|Q964D8|BUP1_DICDI Beta-ureidopropionase OS=Dictyostelium discoideum GN=pyd3 PE=1 SV=1//1.53014e-165	--	--	GO:0016810	hydrolase activity, acting on carbon-nitrogen (but not peptide) bonds	GO:0006807	nitrogen compound metabolic process
NNU_05400-RA	Similar to DUT: Deoxyuridine 5'-triphosphate nucleotidohydrolase (Arabidopsis thaliana)	scaffold_13	4685382	4686409	419	1.28055	3.05427	0.126217	0.543308	0.18829	0.657601	0.424725	0.0619553	5.17699
NNU_05504-RA	Similar to CYP74A: Allene oxide synthase%2C chloroplastic (Arabidopsis thaliana)	scaffold_13	6928360	6929994	1635	213.099	199.772	19.5043	225.836	1099.88	9.91476	1.05977	5.50566	0.508362	sp|P48417|CP74_LINUS Allene oxide synthase, chloroplastic OS=Linum usitatissimum GN=CYP74A PE=1 SV=1//0	--	--	GO:0004497//GO:0005506//GO:0009055//GO:0020037	monooxygenase activity//iron ion binding//electron carrier activity//heme binding	--	--
NNU_04336-RA	Similar to At5g52840: Probable NADH dehydrogenase [ubiquinone] 1 alpha subcomplex subunit 5%2C mitochondrial (Arabidopsis thaliana)	scaffold_132	1288867	1289187	321	276.102	354.591	175.294	220.318	205.468	94.2769	0.79796	0.57945	0.537823	sp|Q9FLX7|NDUA5_ARATH Probable NADH dehydrogenase [ubiquinone] 1 alpha subcomplex subunit 5, mitochondrial OS=Arabidopsis thaliana GN=At5g52840 PE=1 SV=1//2.08888e-55	GO:0005743	mitochondrial inner membrane	GO:0016651	oxidoreductase activity, acting on NADH or NADPH	GO:0022904	respiratory electron transport chain
NNU_08522-RA	Similar to EP1: Epidermis-specific secreted glycoprotein EP1 (Daucus carota)	scaffold_133	1203033	1204370	1338	19.6495	479.049	27.9444	64.426	69.5184	0.274574	3.27864	0.145119	0.00986115	sp|Q39688|EP1G_DAUCA Epidermis-specific secreted glycoprotein EP1 OS=Daucus carota GN=EP1 PE=1 SV=1//2.24196e-131	--	--	GO:0005529	sugar binding	--	--
NNU_08523-RA	Protein of unknown function	scaffold_133	1254747	1259355	821	176.989	121.895	125.481	220.298	80.287	109.129	1.2447	0.65866	0.869686	-//-
NNU_08481-RA	Similar to MMDH: Malate dehydrogenase%2C mitochondrial (Citrullus lanatus)	scaffold_133	183511	191503	1623	66.8699	155.087	53.8298	49.84	97.973	22.6075	0.745331	0.63173	0.419993	sp|P46487|MDHM_EUCGU Malate dehydrogenase, mitochondrial OS=Eucalyptus gunnii GN=MDH PE=2 SV=1//0	--	--	GO:0016491	oxidoreductase activity	GO:0055114	oxidation-reduction process
NNU_24204-RA	Similar to At5g16450: Regulator of ribonuclease-like protein 2 (Arabidopsis thaliana)	scaffold_1382	6452	6946	495	426.581	420.893	253.313	592.723	436.306	367.472	1.38947	1.03662	1.45066
NNU_16058-RA	Similar to ICR1: Interactor of constitutive active ROPs 1 (Arabidopsis thaliana)	scaffold_139	528595	532287	1901	9.00625	35.2369	7.78946	10.1788	13.5916	2.65727	1.13018	0.385739	0.341221	sp|Q9M9F9|ICR4_ARATH Interactor of constitutive active ROPs 4 OS=Arabidopsis thaliana GN=ICR4 PE=2 SV=2//7.97779e-53
NNU_08758-RA	Similar to TPM-1: Osmotin-like protein TPM-1 (Fragment) (Solanum lycopersicum)	scaffold_14	4422205	4422988	678	15.8994	4.53006	146.876	2.63013	53.7594	1.42238	0.165475	11.8649	0.00969092	sp|P81370|TLP_ACTDE Thaumatin-like protein OS=Actinidia deliciosa GN=tlp PE=1 SV=2//5.00371e-27
NNU_04268-RA	Similar to PER3: Peroxidase 3 (Arabidopsis thaliana)	scaffold_142	717043	718408	966	216.166	676.132	0.43797	184.167	4.85939	0.142616	0.851972	0.00718852	0.327167	sp|O23044|PER3_ARATH Peroxidase 3 OS=Arabidopsis thaliana GN=PER3 PE=2 SV=1//1.01522e-09	--	--	GO:0004601//GO:0020037	peroxidase activity//heme binding	GO:0006979//GO:0055114	response to oxidative stress//oxidation-reduction process
NNU_04968-RA	Similar to PPA: Soluble inorganic pyrophosphatase (Solanum tuberosum)	scaffold_144	337491	343891	1364	8.86863	13.8858	2.13245	10.2641	12.1175	0.471345	1.15733	0.872664	0.221399	sp|Q43187|IPYR_SOLTU Soluble inorganic pyrophosphatase OS=Solanum tuberosum GN=PPA PE=2 SV=1//1.29125e-124	GO:0005737	cytoplasm	GO:0000287//GO:0004427	magnesium ion binding//inorganic diphosphatase activity	GO:0006796	phosphate-containing compound metabolic process
NNU_04090-RA	Similar to HSP18.2: 18.2 kDa class I heat shock protein (Medicago sativa)	scaffold_145	1284943	1285425	483	73.6206	15.3675	8288.14	56.8723	2536.19	1736.31	0.772508	165.026	0.209493	sp|P27880|HSP12_MEDSA 18.2 kDa class I heat shock protein OS=Medicago sativa GN=HSP18.2 PE=2 SV=1//3.28122e-63
NNU_22589-RA	Similar to wsp1: Wiskott-Aldrich syndrome protein homolog 1 (Schizosaccharomyces pombe (strain ATCC 38366 / 972))	scaffold_146	984483	1037469	3366	23.5627	43.9724	24.6985	36.7575	25.2666	13.875	1.55996	0.57461	0.561793	-//-
NNU_22593-RA	Similar to PPP6R3: Serine/threonine-protein phosphatase 6 regulatory subunit 3 (Gallus gallus)	scaffold_146	1267815	1282676	1890	21.9886	27.3166	27.8135	30.935	27.4041	40.99	1.40685	1.0032	1.47373
NNU_03122-RA	Similar to thrB: Homoserine kinase (Chloroherpeton thalassium (strain ATCC 35110 / GB-78))	scaffold_147	215587	216795	1209	23.4003	27.9447	18.4594	15.5028	22.1215	9.57193	0.662519	0.791626	0.518566		--	--	GO:0005524//GO:0016301	ATP binding//kinase activity	GO:0016310	phosphorylation
NNU_06198-RA	Similar to RPS16: 40S ribosomal protein S16 (Fritillaria agrestis)	scaffold_15	4433830	4434264	435	220.003	367.826	235.611	158.48	311.494	142.729	0.720355	0.846852	0.605784	sp|O22647|RS16_FRIAG 40S ribosomal protein S16 OS=Fritillaria agrestis GN=RPS16 PE=2 SV=1//5.17039e-92	GO:0005622//GO:0005840	intracellular//ribosome	GO:0003735	structural constituent of ribosome	GO:0006412	translation
NNU_06219-RA	Similar to AXR4: Protein AUXIN RESPONSE 4 (Arabidopsis thaliana)	scaffold_15	5015717	5018068	1431	0	0	0	0	0	0	1	1	1
NNU_06309-RA	Similar to At2g01290: Probable ribose-5-phosphate isomerase (Arabidopsis thaliana)	scaffold_15	7861698	7862444	747	56.6132	71.3659	28.1061	58.3083	35.7503	3.68855	1.02994	0.500951	0.131267	sp|Q9ZU38|RPIA_ARATH Probable ribose-5-phosphate isomerase OS=Arabidopsis thaliana GN=At2g01290 PE=2 SV=1//1.39531e-104	--	--	GO:0004751	ribose-5-phosphate isomerase activity	GO:0009052	pentose-phosphate shunt, non-oxidative branch
NNU_20859-RA	Similar to APX2: L-ascorbate peroxidase 2%2C cytosolic (Oryza sativa subsp. japonica)	scaffold_151	457179	457738	357	4.23558	1.84356	4.14783	2.97577	0.883962	5.91718	0.702635	0.479768	1.42647		--	--	GO:0004601//GO:0020037	peroxidase activity//heme binding	GO:0006979//GO:0055114	response to oxidative stress//oxidation-reduction process
NNU_23728-RA	Similar to At2g25430: Putative clathrin assembly protein At2g25430 (Arabidopsis thaliana)	scaffold_152	180515	182488	1974	119.621	157.518	146.17	99.8883	119.799	181.805	0.835042	0.760545	1.24379	sp|Q8LF20|CAP2_ARATH Putative clathrin assembly protein At2g25430 OS=Arabidopsis thaliana GN=At2g25430 PE=1 SV=2//0	--	--	GO:0005543	phospholipid binding	--	--
NNU_23745-RA	Similar to APT2: Adenine phosphoribosyltransferase 2 (Arabidopsis thaliana)	scaffold_152	486910	493507	1310	9.01079	18.4495	49.413	19.1153	21.5	28.0442	2.12126	1.16534	0.567557	sp|P31166|APT1_ARATH Adenine phosphoribosyltransferase 1, chloroplastic OS=Arabidopsis thaliana GN=APT1 PE=1 SV=2//6.97909e-11	--	--	--	--	GO:0009116	nucleoside metabolic process
NNU_18942-RA	Similar to si:dkeyp-117h8.2: Uncharacterized protein KIAA1211 homolog (Danio rerio)	scaffold_153	845654	846604	951	15.3359	12.0342	18.8517	21.1448	12.983	58.0912	1.37875	1.07884	3.08137	-//-
NNU_24835-RA	Similar to RPL27AC: 60S ribosomal protein L27a-3 (Arabidopsis thaliana)	scaffold_154	213677	217399	958	125.559	224.346	102.568	102.694	212.758	67.6374	0.8179	0.948346	0.659443	sp|P49637|R27A3_ARATH 60S ribosomal protein L27a-3 OS=Arabidopsis thaliana GN=RPL27AC PE=2 SV=2//2.31689e-86
NNU_21232-RA	Similar to DIR1: Putative lipid-transfer protein DIR1 (Arabidopsis thaliana)	scaffold_155	183032	183340	309	39.4639	12.7797	18.1417	123.892	8.80851	1.7834	3.13931	0.689285	0.0983533	sp|Q8W453|DIR1_ARATH Putative lipid-transfer protein DIR1 OS=Arabidopsis thaliana GN=DIR1 PE=1 SV=1//3.86491e-18
NNU_21252-RA	Similar to RPL32A: 60S ribosomal protein L32-1 (Arabidopsis thaliana)	scaffold_155	1394540	1397055	904	184.534	183.346	73.4772	104.506	138.282	67.1565	0.566324	0.754215	0.913979	sp|P49211|RL321_ARATH 60S ribosomal protein L32-1 OS=Arabidopsis thaliana GN=RPL32A PE=2 SV=2//6.28981e-66	GO:0005622//GO:0005840	intracellular//ribosome	GO:0003735	structural constituent of ribosome	GO:0006412	translation
NNU_21234-RA	Similar to DIR1: Putative lipid-transfer protein DIR1 (Arabidopsis thaliana)	scaffold_155	209153	212186	1031	46.3646	263.999	2.41085	212.926	51.0781	0.26725	4.59235	0.193482	0.111222	sp|Q8W453|DIR1_ARATH Putative lipid-transfer protein DIR1 OS=Arabidopsis thaliana GN=DIR1 PE=1 SV=1//1.20763e-14
NNU_01151-RA	Similar to GRXS17: Monothiol glutaredoxin-S17 (Arabidopsis thaliana)	scaffold_158	47601	63977	1488	43.8604	51.9219	45.9544	44.851	40.9579	69.8095	1.02259	0.788841	1.51909		--	--	GO:0009055//GO:0015035	electron carrier activity//protein disulfide oxidoreductase activity	GO:0045454	cell redox homeostasis
NNU_19433-RA	Similar to At5g47840: Probable adenylate kinase 2%2C chloroplastic (Arabidopsis thaliana)	scaffold_159	1022182	1031019	735	22.0328	20.3465	48.8555	27.2556	31.7721	11.0589	1.23704	1.56152	0.226375	sp|Q9FIJ7|KADC2_ARATH Probable adenylate kinase 2, chloroplastic OS=Arabidopsis thaliana GN=At5g47840 PE=2 SV=1//5.92721e-86	--	--	GO:0004017//GO:0005524//GO:0019205	adenylate kinase activity//ATP binding//nucleobase-containing compound kinase activity	GO:0006139	nucleobase-containing compound metabolic process
NNU_19417-RA	Similar to CXE18: Probable carboxylesterase 18 (Arabidopsis thaliana)	scaffold_159	192114	193061	948	112.013	53.3418	14.6716	105.138	55.6749	7.26621	0.938624	1.04374	0.49529	sp|Q9LT10|CXE18_ARATH Probable carboxylesterase 18 OS=Arabidopsis thaliana GN=CXE18 PE=2 SV=1//4.43946e-117	--	--	GO:0016787	hydrolase activity	GO:0008152	metabolic process
NNU_16127-RA	Similar to RAB11D: Ras-related protein Rab11D (Lotus japonicus)	scaffold_161	111206	127937	804	34.399	55.6646	27.8895	25.1524	34.5405	21.3048	0.731204	0.620517	0.763909
NNU_20895-RA	Similar to PRA1F2: PRA1 family protein F2 (Arabidopsis thaliana)	scaffold_162	56226	56825	600	109.099	212.498	44.4233	65.5747	30.1111	60.1584	0.601061	0.141705	1.3542	sp|Q9C889|PR1F2_ARATH PRA1 family protein F2 OS=Arabidopsis thaliana GN=PRA1F2 PE=1 SV=1//6.06227e-35
NNU_14692-RA	Similar to BGLU4: Beta-glucosidase 4 (Oryza sativa subsp. japonica)	scaffold_165	1089889	1098355	681	19.2674	15.9464	6.91153	25.1826	14.0757	7.28286	1.30699	0.882697	1.05372		--	--	GO:0004553	hydrolase activity, hydrolyzing O-glycosyl compounds	GO:0005975	carbohydrate metabolic process
NNU_14662-RA	Similar to otud6b: OTU domain-containing protein 6B (Danio rerio)	scaffold_165	268048	268731	684	2.70986	2.08479	1.46902	1.88596	1.61478	0.939933	0.696074	0.774662	0.64008
NNU_15271-RA	Protein of unknown function	scaffold_166	46783	48338	1176	13.1483	10.6334	1.97868	12.9696	23.0442	0.507646	0.986409	2.16704	0.256933	-//-
NNU_18789-RA	Protein of unknown function	scaffold_17	5142081	5149444	1038	11.372	5.31904	1.47752	8.55318	0.988071	5.22047	0.752148	0.185914	3.53156
NNU_18788-RA	Similar to GLC1: Glucan endo-1%2C3-beta-glucosidase (Triticum aestivum)	scaffold_17	5123236	5125091	1374	0.852008	0.718507	0.0769794	1.65681	0.114838	0	1.94349	0.160996	0.0128239		--	--	GO:0004553	hydrolase activity, hydrolyzing O-glycosyl compounds	GO:0005975	carbohydrate metabolic process
NNU_18799-RA	Similar to GSVIVT00023967001: Peroxidase 4 (Vitis vinifera)	scaffold_17	5292275	5294303	993	13.3119	2.94574	7.82888	4.66143	1.62872	0.0462462	0.35022	0.553058	0.00603409		--	--	GO:0004601//GO:0020037	peroxidase activity//heme binding	GO:0006979//GO:0055114	response to oxidative stress//oxidation-reduction process
NNU_18585-RA	Similar to LRX5: Leucine-rich repeat extensin-like protein 5 (Arabidopsis thaliana)	scaffold_17	978979	979914	936	164.676	103.325	166.113	148.278	264.749	217.052	0.900424	2.56229	1.30666	-//-	--	--	GO:0005515	protein binding	--	--
NNU_23833-RA	Similar to RPL12: 50S ribosomal protein L12%2C chloroplastic (Nicotiana tabacum)	scaffold_173	980989	981558	570	70.2566	48.2389	59.4723	67.6948	51.9037	19.658	0.963536	1.07597	0.330552	sp|P36688|RK12_NICSY 50S ribosomal protein L12, chloroplastic OS=Nicotiana sylvestris PE=2 SV=1//7.8444e-43	GO:0005622//GO:0005840	intracellular//ribosome	GO:0003735	structural constituent of ribosome	GO:0006412	translation
NNU_08431-RA	Similar to Serine hydroxymethyltransferase%2C mitochondrial (Solanum tuberosum)	scaffold_174	40096	52728	2615	44.823	26.5107	34.4611	36.8819	31.2558	66.4163	0.822837	1.17898	1.92726	sp|Q9SZJ5|GLYM_ARATH Serine hydroxymethyltransferase, mitochondrial OS=Arabidopsis thaliana GN=SHM1 PE=1 SV=1//5.28445e-15	--	--	GO:0004372	glycine hydroxymethyltransferase activity	GO:0006544//GO:0006563	glycine metabolic process//L-serine metabolic process
NNU_23241-RA	Similar to SODCP: Superoxide dismutase [Cu-Zn]%2C chloroplastic (Vitis vinifera)	scaffold_176	446164	451031	933	27.6562	36.8775	3.79773	14.6803	20.0828	0.738303	0.53083	0.544593	0.194618	sp|O78310|SODC2_ARATH Superoxide dismutase [Cu-Zn] 2, chloroplastic OS=Arabidopsis thaliana GN=CSD2 PE=1 SV=2//2.30367e-10	--	--	GO:0046872	metal ion binding	GO:0006801//GO:0055114	superoxide metabolic process//oxidation-reduction process
NNU_23249-RA	Similar to B'BETA: Serine/threonine protein phosphatase 2A 57 kDa regulatory subunit B' beta isoform (Arabidopsis thaliana)	scaffold_176	583829	590504	1395	15.6647	9.88146	7.54415	23.4174	7.69142	12.641	1.49488	0.778391	1.67552	sp|O04376|2A5B_ARATH Serine/threonine protein phosphatase 2A 57 kDa regulatory subunit B&apos; beta isoform OS=Arabidopsis thaliana GN=B&apos;BETA PE=1 SV=1//0	GO:0000159	protein phosphatase type 2A complex	GO:0008601	protein phosphatase type 2A regulator activity	GO:0007165	signal transduction
NNU_09883-RA	Similar to STS14: STS14 protein (Solanum tuberosum)	scaffold_177	471615	472166	552	3.71133	69.0875	5.84416	3.57415	2.4297	0.166386	0.963049	0.0351824	0.0286366	sp|Q41495|ST14_SOLTU STS14 protein OS=Solanum tuberosum GN=STS14 PE=2 SV=1//2.30383e-54
NNU_01808-RA	Similar to At5g01610: Uncharacterized protein At5g01610 (Arabidopsis thaliana)	scaffold_178	1086812	1090292	1058	122.866	116.673	18.3447	92.1988	39.4468	7.94311	0.750405	0.338103	0.433022	-//-
NNU_01778-RA	Similar to CML6: Calmodulin-like protein 6 (Arabidopsis thaliana)	scaffold_178	448996	449424	429	0	0	0	0	0	0	1	1	1
NNU_15862-RA	Similar to GAE6: UDP-glucuronate 4-epimerase 6 (Arabidopsis thaliana)	scaffold_179	618363	619730	1368	1159.46	1431.66	253.291	1541.22	662.897	64.1169	1.32925	0.463026	0.253139	sp|Q9LIS3|GAE6_ARATH UDP-glucuronate 4-epimerase 6 OS=Arabidopsis thaliana GN=GAE6 PE=1 SV=1//0	--	--	GO:0003824//GO:0050662	catalytic activity//coenzyme binding	GO:0044237	cellular metabolic process
NNU_02846-RA	Similar to DRT100: DNA-damage-repair/toleration protein DRT100 (Arabidopsis thaliana)	scaffold_18	2542978	2544072	1095	1.78182	91.4602	7.1962	6.09828	85.234	17.4883	3.42113	0.931925	2.43001	sp|Q00874|DR100_ARATH DNA-damage-repair/toleration protein DRT100 OS=Arabidopsis thaliana GN=DRT100 PE=2 SV=2//4.59224e-143	--	--	GO:0005515	protein binding	--	--
NNU_02931-RA	Similar to Actin (Gossypium hirsutum)	scaffold_18	4050228	4053596	1774	22.4915	208.192	10.4339	25.13	29.574	1.19077	1.11731	0.142055	0.114211	sp|O81221|ACT_GOSHI Actin OS=Gossypium hirsutum PE=3 SV=1//9.59643e-87
NNU_02968-RA	Similar to PI206: Disease resistance response protein 206 (Pisum sativum)	scaffold_18	4719016	4719606	591	353.162	121.2	6.71128	277.014	24.963	5.67232	0.784384	0.205972	0.845215	sp|P13240|DR206_PEA Disease resistance response protein 206 OS=Pisum sativum GN=PI206 PE=2 SV=2//5.04333e-15
NNU_03064-RA	Similar to Cnot3: CCR4-NOT transcription complex subunit 3 (Mus musculus)	scaffold_18	6309521	6363320	3406	6.04348	8.36271	7.54611	8.7779	6.11507	5.02909	1.45238	0.731263	0.666492		GO:0005634	nucleus	GO:0030528	transcription regulator activity	--	--
NNU_02760-RA	Similar to RPS2C: 40S ribosomal protein S2-3 (Arabidopsis thaliana)	scaffold_18	948639	952011	1038	562.538	523.979	477.747	427.805	646.882	1242.87	0.760491	1.23456	2.60152	sp|Q93VB8|RS22_ARATH 40S ribosomal protein S2-2 OS=Arabidopsis thaliana GN=RPS2B PE=2 SV=1//4.88931e-139	GO:0005622//GO:0005840	intracellular//ribosome	GO:0003723//GO:0003735	RNA binding//structural constituent of ribosome	GO:0006412	translation
NNU_24291-RA	Similar to Acidic endochitinase (Nicotiana tabacum)	scaffold_1816	4895	5413	519	38.5332	51.9223	19.87	41.6693	66.5808	0.265448	1.08138	1.28231	0.0134089	sp|P29060|CHIA_TOBAC Acidic endochitinase OS=Nicotiana tabacum PE=1 SV=1//1.34894e-65	--	--	GO:0004553	hydrolase activity, hydrolyzing O-glycosyl compounds	GO:0005975	carbohydrate metabolic process
NNU_19174-RA	Similar to At4g00740: Probable methyltransferase PMT13 (Arabidopsis thaliana)	scaffold_184	793217	796451	1863	13.8504	28.3209	12.2632	17.0052	11.3915	23.4665	1.22776	0.402251	1.91351	-//-	--	--	GO:0008168	methyltransferase activity	--	--
NNU_19414-RA	Similar to cotA: Spore coat protein A (Bacillus subtilis)	scaffold_186	1026746	1029076	1746	3417.97	1159.64	6.87564	2355.06	92.4267	0.762744	0.689023	0.0797036	0.111064	sp|P07788|COTA_BACSU Spore coat protein A OS=Bacillus subtilis (strain 168) GN=cotA PE=1 SV=4//3.88858e-99	--	--	GO:0005507//GO:0016491	copper ion binding//oxidoreductase activity	GO:0055114	oxidation-reduction process
NNU_19391-RA	Similar to GB1: Guanine nucleotide-binding protein subunit beta-like protein (Medicago sativa)	scaffold_186	679437	683113	1252	111.892	177.447	122.793	105.156	151.454	91.7716	0.9398	0.853522	0.747373
NNU_23219-RA	Similar to mx2: Interferon-induced GTP-binding protein Mx2 (Ictalurus punctatus)	scaffold_1882	3884	5212	1329	71.7898	64.4341	99.761	40.1393	21.3114	3.62819	0.559128	0.330757	0.0363784	sp|Q9ZP55|DRP4C_ARATH Dynamin-related protein 4C OS=Arabidopsis thaliana GN=DRP4C PE=2 SV=1//1.09644e-155	--	--	GO:0003924//GO:0005525	GTPase activity//GTP binding	--	--
NNU_04349-RA	Similar to apgM1: 2%2C3-bisphosphoglycerate-independent phosphoglycerate mutase 1 (Methanobacterium thermoautotrophicum (strain Delta H))	scaffold_19	133208	141705	1741	23.8984	20.3717	25.7286	24.0155	26.2601	14.6656	1.0049	1.28904	0.57003		--	--	GO:0003824//GO:0046872	catalytic activity//metal ion binding	--	--
NNU_04417-RA	Similar to At5g08100: Isoaspartyl peptidase/L-asparaginase 1 (Arabidopsis thaliana)	scaffold_19	1599750	1604571	2101	37.7497	36.9643	99.6027	41.1554	47.783	20.6334	1.09022	1.29267	0.207165	sp|P50287|ASPGA_ARATH Isoaspartyl peptidase/L-asparaginase 1 OS=Arabidopsis thaliana GN=At5g08100 PE=1 SV=2//8.07408e-153	--	--	GO:0016787	hydrolase activity	--	--
NNU_04458-RA	Similar to icsA: Outer membrane protein IcsA autotransporter (Shigella flexneri)	scaffold_19	2481632	2483450	710	1494.65	1073.54	1098.29	1124.39	1102.9	440.338	0.752276	1.02735	0.400931	sp|Q7Y1L9|SP1L1_ORYSJ Protein SPIRAL1-like 1 OS=Oryza sativa subsp. japonica GN=Os03g0417800 PE=2 SV=1//1.96339e-08
NNU_04471-RA	Protein of unknown function	scaffold_19	2765038	2765397	360	151.888	145.545	130.449	93.904	85.5777	54.7243	0.61825	0.587983	0.41951	-//-
NNU_04509-RA	Similar to At1g26460: Pentatricopeptide repeat-containing protein At1g26460%2C mitochondrial (Arabidopsis thaliana)	scaffold_19	3536691	3542142	2513	18.9442	22.4215	14.7943	24.6096	12.1496	12.3166	1.29904	0.541892	0.832538
NNU_04519-RA	Similar to UDP-glucose 6-dehydrogenase (Glycine max)	scaffold_19	3721259	3724901	2664	49.9676	84.2318	4.68499	54.1058	89.4957	4.25783	1.08282	1.06249	0.908841	sp|Q9LIA8|UGDH1_ARATH Probable UDP-glucose 6-dehydrogenase 1 OS=Arabidopsis thaliana GN=UGD1 PE=1 SV=1//0	--	--	GO:0016616//GO:0051287	oxidoreductase activity, acting on the CH-OH group of donors, NAD or NADP as acceptor//NAD binding	GO:0055114	oxidation-reduction process
NNU_04520-RA	Similar to UDP-glucose 6-dehydrogenase (Glycine max)	scaffold_19	3694212	3696954	1509	116.368	373.249	67.7445	83.3747	93.2451	7.57766	0.716479	0.249822	0.11187	sp|Q96558|UGDH_SOYBN UDP-glucose 6-dehydrogenase OS=Glycine max PE=2 SV=1//0	--	--	GO:0016616//GO:0051287	oxidoreductase activity, acting on the CH-OH group of donors, NAD or NADP as acceptor//NAD binding	GO:0055114	oxidation-reduction process
NNU_04542-RA	Similar to clpB2: Chaperone protein ClpB 2 (Nostoc sp. (strain PCC 7120 / UTEX 2576))	scaffold_19	4066982	4079414	3615	7.02989	6.55422	200.889	12.4161	37.4608	213.187	1.76608	5.71481	1.06122	sp|Q9LF37|CLPB3_ARATH Chaperone protein ClpB3, chloroplastic OS=Arabidopsis thaliana GN=CLPB3 PE=1 SV=1//1.31958e-27	--	--	GO:0005524	ATP binding	GO:0019538	protein metabolic process
NNU_08555-RA	Similar to FLA1: Fasciclin-like arabinogalactan protein 1 (Arabidopsis thaliana)	scaffold_191	46661	47887	1227	3605.63	4787.98	114.778	3565.71	1089.85	219.545	0.988928	0.227622	1.91277	sp|Q9SU13|FLA2_ARATH Fasciclin-like arabinogalactan protein 2 OS=Arabidopsis thaliana GN=FLA2 PE=1 SV=1//6.42825e-145
NNU_14218-RA	Similar to RCH1: LRR receptor-like serine/threonine-protein kinase RCH1 (Arabidopsis thaliana)	scaffold_192	404126	407464	3241	1.59531	1.4215	0	0.866287	0	0	0.543306	0.00070299	1		--	--	GO:0004672//GO:0005515//GO:0005524	protein kinase activity//protein binding//ATP binding	GO:0006468	protein phosphorylation
NNU_23178-RA	Similar to GWD3: Phosphoglucan%2C water dikinase%2C chloroplastic (Arabidopsis thaliana)	scaffold_193	564438	622028	2901	28.5502	21.7922	50.6608	64.2682	112.14	83.5817	2.25102	5.14568	1.64982	sp|Q2QTC2|PWD_ORYSJ Phosphoglucan, water dikinase, chloroplastic OS=Oryza sativa subsp. japonica GN=GWD3 PE=3 SV=2//8.34248e-12	--	--	GO:0005524//GO:0016301	ATP binding//kinase activity	GO:0016310	phosphorylation
NNU_23183-RA	Similar to Auxin-induced protein PCNT115 (Nicotiana tabacum)	scaffold_193	887539	891326	1369	1.28268	0.0801257	59.2202	0.0277144	15.7614	4.02534	0.0223688	194.297	0.0679882	sp|Q7XT99|AKR2_ORYSJ Probable aldo-keto reductase 2 OS=Oryza sativa subsp. japonica GN=Os04g0338000 PE=2 SV=2//0
NNU_19713-RA	Similar to RPL24: 60S ribosomal protein L24 (Debaryomyces hansenii (strain ATCC 36239 / CBS 767 / JCM 1990 / NBRC 0083 / IGC 2968))	scaffold_196	992894	995231	396	24.6351	69.4347	21.6347	38.0368	39.5464	10.6689	1.54399	0.569555	0.493159	-//-
NNU_19710-RA	Similar to MUR1: GDP-mannose 4%2C6 dehydratase 2 (Arabidopsis thaliana)	scaffold_196	957340	958473	1134	77.1234	172.083	24.7635	54.4022	35.69	3.76613	0.705395	0.207404	0.152118	sp|P93031|GMD2_ARATH GDP-mannose 4,6 dehydratase 2 OS=Arabidopsis thaliana GN=MUR1 PE=1 SV=3//0	--	--	GO:0003824//GO:0050662	catalytic activity//coenzyme binding	GO:0044237	cellular metabolic process
NNU_04177-RA	Similar to chmp1b: Charged multivesicular body protein 1b (Danio rerio)	scaffold_199	69371	69982	612	152.549	103.718	123.657	130.314	83.8567	245.22	0.854243	0.808512	1.98305	sp|O96552|CHMP1_DICDI Charged multivesicular body protein 1 OS=Dictyostelium discoideum GN=chmp1 PE=3 SV=1//2.3177e-51	--	--	--	--	GO:0015031	protein transport
NNU_04200-RA	Similar to UPF0587 protein C1orf123 homolog (Xenopus laevis)	scaffold_199	313359	318477	1173	28.4431	25.654	21.8212	30.8251	26.8696	12.7236	1.08374	1.04738	0.583104
NNU_04202-RA	Similar to VPS32.2: Vacuolar protein sorting-associated protein 32 homolog 2 (Arabidopsis thaliana)	scaffold_199	410944	420767	1553	56.2841	52.833	24.5525	47.127	58.9289	11.2958	0.837309	1.11538	0.46009	sp|O82197|VP321_ARATH Vacuolar protein sorting-associated protein 32 homolog 1 OS=Arabidopsis thaliana GN=VPS32.1 PE=1 SV=1//2.04838e-77	--	--	--	--	GO:0015031	protein transport
NNU_04212-RA	Similar to Os01g0192000: Zinc finger CCCH domain-containing protein 2 (Oryza sativa subsp. japonica)	scaffold_199	532764	533939	1176	161.72	27.0499	457.886	311.755	269.822	354.415	1.92774	9.97462	0.774026	sp|O82199|C3H20_ARATH Zinc finger CCCH domain-containing protein 20 OS=Arabidopsis thaliana GN=At2g19810 PE=2 SV=1//1.90545e-115	--	--	GO:0003676//GO:0008270	nucleic acid binding//zinc ion binding	--	--
NNU_04230-RA	Similar to MPP: Mitochondrial-processing peptidase subunit alpha (Solanum tuberosum)	scaffold_199	912362	923028	2375	57.3828	88.2617	28.569	56.3444	75.904	13.6317	0.981904	0.859989	0.47717	sp|P29677|MPPA_SOLTU Mitochondrial-processing peptidase subunit alpha OS=Solanum tuberosum GN=MPP PE=1 SV=1//0	--	--	GO:0004222//GO:0008270	metalloendopeptidase activity//zinc ion binding	GO:0006508	proteolysis
NNU_13277-RA	Similar to nep1: Aspartic proteinase nepenthesin-1 (Nepenthes gracilis)	scaffold_2	98500	99831	1332	4.87042	315.845	0	13.1597	1.56958	0.0344763	2.70162	0.00497261	35.4763	sp|Q9LS40|ASPG1_ARATH Protein ASPARTIC PROTEASE IN GUARD CELL 1 OS=Arabidopsis thaliana GN=ASPG1 PE=1 SV=1//3.79679e-39	--	--	GO:0004190	aspartic-type endopeptidase activity	GO:0006508	proteolysis
NNU_13786-RA	Similar to ruvbl2: RuvB-like 2 (Xenopus laevis)	scaffold_2	10017490	10029167	1404	16.1549	23.6208	28.3258	16.6195	17.7286	77.486	1.02875	0.750561	2.73547	sp|Q9DE27|RUVB2_XENLA RuvB-like 2 OS=Xenopus laevis GN=ruvbl2 PE=2 SV=1//5.49628e-96	--	--	GO:0003678//GO:0005524	DNA helicase activity//ATP binding	--	--
NNU_13352-RA	Similar to cox12: Cytochrome c oxidase subunit 6B (Schizosaccharomyces pombe (strain ATCC 38366 / 972))	scaffold_2	1639870	1643070	623	36.2503	61.7421	24.0231	59.2562	45.8419	6.48664	1.63462	0.742477	0.270047	sp|Q9S7L9|CX6B1_ARATH Cytochrome c oxidase subunit 6b-1 OS=Arabidopsis thaliana GN=COX6B-1 PE=2 SV=1//1.15103e-09	GO:0005739	mitochondrion	GO:0004129	cytochrome-c oxidase activity	--	--
NNU_13375-RA	Similar to PPP2R4: Serine/threonine-protein phosphatase 2A activator (Oryctolagus cuniculus)	scaffold_2	2002929	2008630	2221	24.3119	24.5626	32.5976	19.2695	23.1957	22.3513	0.792604	0.944351	0.685681		--	--	GO:0019211	phosphatase activator activity	--	--
NNU_13376-RA	Similar to At1g51440: Phospholipase A1-Igamma3%2C chloroplastic (Arabidopsis thaliana)	scaffold_2	2030937	2037250	1053	649.439	160.076	707.994	329.831	1004.23	279.852	0.507871	6.2734	0.395276	sp|Q9C8J6|PLA17_ARATH Phospholipase A1-Igamma3, chloroplastic OS=Arabidopsis thaliana GN=At1g51440 PE=1 SV=1//4.73993e-09	--	--	GO:0004806	triglyceride lipase activity	GO:0006629	lipid metabolic process
NNU_13409-RA	Similar to At1g22270: TRM112-like protein At1g22270 (Arabidopsis thaliana)	scaffold_2	2667914	2668282	369	28.2883	19.917	9.88904	12.9555	16.356	37.5842	0.457999	0.821217	3.80031
NNU_13438-RA	Similar to ANN1: Annexin D1 (Arabidopsis thaliana)	scaffold_2	3284205	3285989	819	162.115	215.723	26.2164	105.809	202.388	31.2318	0.652679	0.938182	1.1913	sp|Q9SYT0|ANXD1_ARATH Annexin D1 OS=Arabidopsis thaliana GN=ANN1 PE=1 SV=1//1.34603e-111	--	--	GO:0005509//GO:0005544	calcium ion binding//calcium-dependent phospholipid binding	--	--
NNU_13637-RA	Similar to kynB: Kynurenine formamidase (Erythrobacter litoralis (strain HTCC2594))	scaffold_2	7037808	7065232	993	14.7364	24.8547	25.7767	17.6905	15.6516	7.95434	1.20045	0.629739	0.308613
NNU_13682-RA	Similar to FRI: Protein FRIGIDA (Arabidopsis thaliana)	scaffold_2	8047118	8054549	1737	19.5447	22.3552	36.6875	18.3917	21.2563	50.3904	0.94101	0.950846	1.37349	sp|P0DH90|FRIGI_ARATH Protein FRIGIDA OS=Arabidopsis thaliana GN=FRI PE=2 SV=1//1.71156e-16
NNU_13747-RA	Similar to Mitochondrial outer membrane protein porin of 34 kDa (Solanum tuberosum)	scaffold_2	9371093	9376233	1324	24.9413	33.7472	22.4481	19.4863	40.3704	6.86756	0.781295	1.19626	0.305961	sp|Q9FJX3|VDAC2_ARATH Mitochondrial outer membrane protein porin 2 OS=Arabidopsis thaliana GN=VDAC2 PE=1 SV=1//1.11807e-132	GO:0005741	mitochondrial outer membrane	GO:0008308	voltage-gated anion channel activity	GO:0006820//GO:0055085	anion transport//transmembrane transport
NNU_13763-RA	Similar to rplL: 50S ribosomal protein L7/L12 (Prochlorococcus marinus (strain MIT 9211))	scaffold_2	9641822	9642334	513	0	0	0	0	0	0	1	1	1		GO:0005622//GO:0005840	intracellular//ribosome	GO:0003735	structural constituent of ribosome	GO:0006412	translation
NNU_22954-RA	Similar to RPL17A: 60S ribosomal protein L17-1 (Arabidopsis thaliana)	scaffold_20	3537762	3544999	982	124.725	139.442	96.6145	81.2911	163.451	68.6966	0.651765	1.17218	0.711042	sp|O48557|RL17_MAIZE 60S ribosomal protein L17 OS=Zea mays GN=RPL17 PE=2 SV=1//3.32321e-79	GO:0005622//GO:0005840	intracellular//ribosome	GO:0003735	structural constituent of ribosome	GO:0006412	translation
NNU_22974-RA	Similar to At4g19050: Putative disease resistance protein At4g19050 (Arabidopsis thaliana)	scaffold_20	4390339	4394690	4137	0.247601	0.123736	0.549685	0.275134	0.276519	0.499519	1.11075	2.22485	0.908902		--	--	GO:0005515//GO:0005524	protein binding//ATP binding	GO:0006915	apoptosis
NNU_23018-RA	Similar to CXE15: Probable carboxylesterase 15 (Arabidopsis thaliana)	scaffold_200	47083	48093	1011	127.661	73.3089	47.2877	91.2311	380.89	1.27184	0.714639	5.19563	0.0269163	sp|Q9LFR7|CXE17_ARATH Probable carboxylesterase 17 OS=Arabidopsis thaliana GN=CXE17 PE=2 SV=1//3.64857e-55	--	--	GO:0016787	hydrolase activity	GO:0008152	metabolic process
NNU_23037-RA	Similar to rpsP: 30S ribosomal protein S16 (Roseiflexus sp. (strain RS-1))	scaffold_200	605222	611947	816	6.15696	8.82735	5.05517	7.11394	6.04271	5.57147	1.15541	0.68458	1.10211
NNU_24635-RA	Similar to GDCST: Aminomethyltransferase%2C mitochondrial (Solanum tuberosum)	scaffold_201	603875	611946	2130	67.3724	125.365	54.2008	95.3157	84.5236	13.0653	1.41475	0.674224	0.241067	sp|P54260|GCST_SOLTU Aminomethyltransferase, mitochondrial OS=Solanum tuberosum GN=GDCST PE=2 SV=1//2.49405e-14	GO:0005737	cytoplasm	GO:0004047	aminomethyltransferase activity	GO:0006546	glycine catabolic process
NNU_21128-RA	Protein of unknown function	scaffold_205	222533	224568	1089	107.543	48.6177	39.3358	86.0902	132.431	121.827	0.800519	2.72389	3.09705	-//-	--	--	GO:0005515	protein binding	--	--
NNU_25155-RA	Similar to phg1a: Putative phagocytic receptor 1a (Dictyostelium discoideum)	scaffold_207	816426	818399	1974	149.619	278.064	34.8547	179.557	96.2391	43.6891	1.20009	0.346106	1.25346	sp|Q5RDY2|TM9S4_PONAB Transmembrane 9 superfamily member 4 OS=Pongo abelii GN=TM9SF4 PE=2 SV=1//2.58517e-148	GO:0016021	integral to membrane	--	--	--	--
NNU_05787-RA	Similar to MCTP1: Multiple C2 and transmembrane domain-containing protein 1 (Homo sapiens)	scaffold_209	192063	195122	3060	81.7899	60.9639	15.0877	94.6046	19.53	15.5026	1.15668	0.320365	1.02749	sp|Q9ZVT9|C2GR1_ARATH C2 and GRAM domain-containing protein At1g03370 OS=Arabidopsis thaliana GN=At1g03370 PE=2 SV=4//3.92592e-08	--	--	GO:0005515	protein binding	--	--
NNU_14427-RA	Similar to ACX1: Peroxisomal acyl-coenzyme A oxidase 1 (Arabidopsis thaliana)	scaffold_21	1668672	1692714	2895	21.4991	24.4392	21.0443	34.9267	38.7247	25.3803	1.62453	1.58451	1.20603		GO:0005777	peroxisome	GO:0003995//GO:0003997	acyl-CoA dehydrogenase activity//acyl-CoA oxidase activity	GO:0006635//GO:0055114	fatty acid beta-oxidation//oxidation-reduction process
NNU_14448-RA	Similar to leuD: 3-isopropylmalate dehydratase small subunit (Thermodesulfovibrio yellowstonii (strain ATCC 51303 / DSM 11347 / YP87))	scaffold_21	2098922	2109493	1312	80.5646	54.5952	115.887	50.6362	94.5882	91.7049	0.628522	1.73252	0.791331	sp|B5YHE5|LEUD_THEYD 3-isopropylmalate dehydratase small subunit OS=Thermodesulfovibrio yellowstonii (strain ATCC 51303 / DSM 11347 / YP87) GN=leuD PE=3 SV=1//2.69375e-33	--	--	--	--	GO:0008152	metabolic process
NNU_14590-RA	Similar to nep2: Aspartic proteinase nepenthesin-2 (Nepenthes gracilis)	scaffold_21	5789180	5791847	2198	195.931	29.2612	11.5009	181.868	13.9446	0.522321	0.928227	0.476573	0.0454987	sp|Q9LHE3|ASPG2_ARATH Protein ASPARTIC PROTEASE IN GUARD CELL 2 OS=Arabidopsis thaliana GN=ASPG2 PE=2 SV=1//6.79425e-68	--	--	GO:0004190	aspartic-type endopeptidase activity	GO:0006508	proteolysis
NNU_15560-RA	Similar to RPS23: 40S ribosomal protein S23 (Fragaria ananassa)	scaffold_212	617034	618138	894	113.869	154.436	49.9862	86.11	120.767	25.4782	0.756225	0.781991	0.509715	sp|P46297|RS23_FRAAN 40S ribosomal protein S23 OS=Fragaria ananassa GN=RPS23 PE=2 SV=1//1.08983e-92	GO:0005622//GO:0005840	intracellular//ribosome	GO:0003735	structural constituent of ribosome	GO:0006412	translation
NNU_04013-RA	Similar to CXE15: Probable carboxylesterase 15 (Arabidopsis thaliana)	scaffold_213	247948	248964	1017	234.199	98.6546	237.124	26.3386	245.253	340.287	0.112466	2.48596	1.43506	sp|Q940G6|GID1C_ARATH Gibberellin receptor GID1C OS=Arabidopsis thaliana GN=GID1C PE=1 SV=1//2.31366e-48	--	--	GO:0016787	hydrolase activity	GO:0008152	metabolic process
NNU_21258-RA	Similar to Glycine-rich RNA-binding protein GRP2A (Sinapis alba)	scaffold_219	142918	148655	2569	42.2459	35.8809	81.8902	42.9033	66.2872	146.92	1.01556	1.8474	1.7941	sp|P49311|GRP2_SINAL Glycine-rich RNA-binding protein GRP2A OS=Sinapis alba PE=2 SV=1//1.08831e-29	--	--	GO:0003676//GO:0008270	nucleic acid binding//zinc ion binding	--	--
NNU_14022-RA	Similar to Glyoxysomal fatty acid beta-oxidation multifunctional protein MFP-a (Cucumis sativus)	scaffold_22	4393701	4400122	1773	16.7268	22.7468	18.2248	19.88	13.7719	25.6938	1.1885	0.60546	1.4098		--	--	GO:0016491	oxidoreductase activity	GO:0006631	fatty acid metabolic process
NNU_14060-RA	Similar to TCTP: Translationally-controlled tumor protein homolog (Elaeis guineensis var. tenera)	scaffold_22	5298062	5301734	503	325.151	425.32	367.565	213.164	293.067	322.005	0.655585	0.689051	0.876048
NNU_16201-RA	Similar to Polyphenol oxidase%2C chloroplastic (Malus domestica)	scaffold_220	522829	524622	1794	113.488	391.361	165.877	233.251	2637.48	77.5869	2.05528	6.73924	0.467741	sp|P43309|PPO_MALDO Polyphenol oxidase, chloroplastic OS=Malus domestica PE=2 SV=1//0	--	--	GO:0004097//GO:0016491	catechol oxidase activity//oxidoreductase activity	GO:0008152//GO:0055114	metabolic process//oxidation-reduction process
NNU_11491-RA	Similar to RABA2A: Ras-related protein RABA2a (Arabidopsis thaliana)	scaffold_224	629222	638936	915	113.814	253.83	58.0288	114.86	137.008	25.1946	1.00919	0.539763	0.434184	sp|O04486|RAA2A_ARATH Ras-related protein RABA2a OS=Arabidopsis thaliana GN=RABA2A PE=2 SV=1//9.12365e-138
NNU_11493-RA	Similar to RPL27C: 60S ribosomal protein L27-3 (Arabidopsis thaliana)	scaffold_224	744323	744730	408	407.913	390.196	207.521	289.672	390.504	310.764	0.710133	1.00079	1.4975		GO:0005622//GO:0005840	intracellular//ribosome	GO:0003735	structural constituent of ribosome	GO:0006412	translation
NNU_23204-RA	Similar to STH-2: Pathogenesis-related protein STH-2 (Solanum tuberosum)	scaffold_225	233394	234374	444	14.6113	1.23527	3.93063	0.93998	71.9638	0.103429	0.0643966	58.2112	0.0265612	sp|O50001|PRU1_PRUAR Major allergen Pru ar 1 OS=Prunus armeniaca PE=1 SV=1//2.64956e-12	--	--	--	--	GO:0006952//GO:0009607	defense response//response to biotic stimulus
NNU_22541-RA	Similar to CLPP2: ATP-dependent Clp protease proteolytic subunit 2%2C mitochondrial (Arabidopsis thaliana)	scaffold_226	756478	757113	636	28.837	41.2783	20.2892	25.2344	27.5383	12.2027	0.875074	0.667147	0.601457		--	--	GO:0004252	serine-type endopeptidase activity	GO:0006508	proteolysis
NNU_15047-RA	Similar to yipf6: Protein YIPF6 homolog (Dictyostelium discoideum)	scaffold_23	2088856	2089356	501	80.4195	142.972	62.3851	74.1402	66.847	41.0644	0.92192	0.467557	0.658246	sp|Q54RZ2|YIPF6_DICDI Protein YIPF6 homolog OS=Dictyostelium discoideum GN=yipf6 PE=3 SV=2//4.8147e-09
NNU_15063-RA	Similar to CSN5A: COP9 signalosome complex subunit 5a (Arabidopsis thaliana)	scaffold_23	2527882	2530735	2449	12.8068	17.9759	12.3952	12.0841	11.0657	3.82531	0.943573	0.615607	0.308667	sp|Q9FVU9|CSN5A_ARATH COP9 signalosome complex subunit 5a OS=Arabidopsis thaliana GN=CSN5A PE=1 SV=1//1.6662e-15	--	--	GO:0005515	protein binding	--	--
NNU_15068-RA	Similar to PAC1: Proteasome subunit alpha type-4 (Spinacia oleracea)	scaffold_23	2687296	2688048	753	53.7005	52.2482	87.7903	49.8322	48.562	39.336	0.927967	0.92945	0.448074	sp|P52427|PSA4_SPIOL Proteasome subunit alpha type-4 OS=Spinacia oleracea GN=PAC1 PE=2 SV=1//1.51206e-158	GO:0005839//GO:0019773	proteasome core complex//proteasome core complex, alpha-subunit complex	GO:0004175//GO:0004298	endopeptidase activity//threonine-type endopeptidase activity	GO:0006511//GO:0051603	ubiquitin-dependent protein catabolic process//proteolysis involved in cellular protein catabolic process
NNU_15107-RA	Similar to RMND5A: Protein RMD5 homolog A (Homo sapiens)	scaffold_23	3806623	3807780	1158	32.9816	34.7958	20.9165	35.6803	21.7673	19.1542	1.08182	0.625583	0.915751
NNU_15165-RA	Similar to STI: Heat shock protein STI (Glycine max)	scaffold_23	4884364	4885404	1041	36.2668	21.8822	36.171	23.6175	27.662	49.2751	0.651224	1.26412	1.36227	-//-
NNU_15203-RA	Similar to ADF2: Actin-depolymerizing factor 2 (Petunia hybrida)	scaffold_23	5668514	5669543	942	145.09	172.262	78.429	101.377	76.6324	46.8487	0.698725	0.444862	0.597344		GO:0005622	intracellular	GO:0003779	actin binding	--	--
NNU_15240-RA	Similar to RPL4: 60S ribosomal protein L4 (Prunus armeniaca)	scaffold_23	6429398	6434264	1884	94.6034	148.643	131.005	75.0362	146.481	117.682	0.793169	0.985453	0.898305	sp|Q9XF97|RL4_PRUAR 60S ribosomal protein L4 OS=Prunus armeniaca GN=RPL4 PE=2 SV=1//0	GO:0005622//GO:0005840	intracellular//ribosome	GO:0003735	structural constituent of ribosome	GO:0006412	translation
NNU_24337-RA	Similar to FLA13: Fasciclin-like arabinogalactan protein 13 (Arabidopsis thaliana)	scaffold_230	153244	154005	762	555.307	3480.68	173.646	1408.7	443.647	74.4884	2.53678	0.12746	0.428971	sp|Q9FFH6|FLA13_ARATH Fasciclin-like arabinogalactan protein 13 OS=Arabidopsis thaliana GN=FLA13 PE=1 SV=1//1.28515e-60
NNU_24343-RA	Similar to YARS: Tyrosyl-tRNA synthetase (Acanthamoeba polyphaga mimivirus)	scaffold_230	172402	183616	1696	20.5636	33.1362	32.2111	19.1942	65.4036	27.2123	0.933411	1.97375	0.844816	sp|Q5UPJ7|SYY_MIMIV Tyrosine--tRNA ligase OS=Acanthamoeba polyphaga mimivirus GN=YARS PE=1 SV=1//9.90488e-83	GO:0005737	cytoplasm	GO:0000166//GO:0004812//GO:0005524	nucleotide binding//aminoacyl-tRNA ligase activity//ATP binding	GO:0006412//GO:0006418	translation//tRNA aminoacylation for protein translation
NNU_09656-RA	Similar to PCBP2: Poly(rC)-binding protein 2 (Homo sapiens)	scaffold_231	96776	110614	8697	2.42289	3.56517	5.31463	3.11049	4.07304	7.30261	1.28368	1.14241	1.37399	-//-	--	--	GO:0003723	RNA binding	--	--
NNU_14950-RA	Similar to GRP-1: Putative glycine-rich cell wall structural protein 1 (Oryza sativa subsp. indica)	scaffold_232	518314	518715	402	49.6268	815.96	0.394663	462.937	21.0972	0.68541	9.3282	0.0258569	1.73483	-//-
NNU_21718-RA	Similar to grpE: Protein grpE (Synechocystis sp. (strain ATCC 27184 / PCC 6803 / N-1))	scaffold_237	162334	170393	810	6.86497	7.44823	21.3498	7.21348	19.3338	8.90102	1.05076	2.59555	0.416941		--	--	GO:0000774//GO:0042803//GO:0051087	adenyl-nucleotide exchange factor activity//protein homodimerization activity//chaperone binding	GO:0006457	protein folding
NNU_21717-RA	Similar to grpE: Protein grpE (Synechococcus sp. (strain CC9605))	scaffold_237	183095	183307	213	14.1981	11.158	23.3389	13.5376	27.9646	9.70193	0.953484	2.5061	0.415724		--	--	GO:0000774//GO:0042803//GO:0051087	adenyl-nucleotide exchange factor activity//protein homodimerization activity//chaperone binding	GO:0006457	protein folding
NNU_11147-RA	Similar to ANT: ADP%2CATP carrier protein%2C mitochondrial (Solanum tuberosum)	scaffold_24	1332668	1335358	1281	86.3601	44.0709	21.798	87.6701	37.9071	68.4714	1.01517	0.860142	3.14109	sp|O49447|ADT3_ARATH ADP,ATP carrier protein 3, mitochondrial OS=Arabidopsis thaliana GN=AAC3 PE=1 SV=1//0
NNU_11128-RA	Similar to TIF3D1: Eukaryotic translation initiation factor 3 subunit D (Arabidopsis thaliana)	scaffold_24	659386	661083	1698	49.6967	75.4106	80.7288	59.28	102.52	120.459	1.19283	1.35948	1.49213	sp|P56820|EIF3D_ARATH Eukaryotic translation initiation factor 3 subunit D OS=Arabidopsis thaliana GN=TIF3D1 PE=1 SV=1//5.85037e-09	--	--	GO:0003743	translation initiation factor activity	GO:0006413	translational initiation
NNU_23565-RA	Similar to pfd-1: Probable prefoldin subunit 1 (Caenorhabditis briggsae)	scaffold_248	251145	255946	240	46.3386	56.2172	25.561	38.0991	50.7878	25.64	0.822194	0.903423	1.00309		GO:0016272	prefoldin complex	GO:0051082	unfolded protein binding	GO:0006457	protein folding
NNU_11689-RA	Similar to RPL12-2: 50S ribosomal protein L12%2C chloroplastic (Oryza sativa subsp. japonica)	scaffold_253	72741	83551	1215	14.3723	13.9034	9.05354	12.3347	11.8503	108.06	0.858241	0.852343	11.9344	sp|P41189|RL7_LIBAF 50S ribosomal protein L7/L12 OS=Liberibacter africanus GN=rplL PE=3 SV=1//8.52107e-15	GO:0005622//GO:0005840	intracellular//ribosome	GO:0003735	structural constituent of ribosome	GO:0006412	translation
NNU_01128-RA	Similar to fdx1l: Adrenodoxin-like protein%2C mitochondrial (Danio rerio)	scaffold_254	74669	75142	474	112.785	183.36	41.393	109.421	51.4307	10.8509	0.97017	0.280494	0.262161	sp|Q08C57|ADXL_DANRE Adrenodoxin-like protein, mitochondrial OS=Danio rerio GN=fdx1l PE=2 SV=1//3.22545e-08
NNU_01130-RA	Similar to RING1: E3 ubiquitin-protein ligase RING1 (Gossypium hirsutum)	scaffold_254	146990	148075	1086	55.2901	57.7415	52.0083	44.544	53.8671	68.6723	0.805646	0.932901	1.3204
NNU_11095-RA	Similar to RPL3: 60S ribosomal protein L3 (Oryza sativa subsp. japonica)	scaffold_256	170332	174236	1591	159.822	139.155	285.299	169.196	272.533	366.514	1.05866	1.95848	1.28466	sp|P35684|RL3_ORYSJ 60S ribosomal protein L3 OS=Oryza sativa subsp. japonica GN=RPL3 PE=2 SV=2//8.9328e-12	GO:0005622//GO:0005840	intracellular//ribosome	GO:0003735	structural constituent of ribosome	GO:0006412	translation
NNU_16518-RA	Similar to tatA: Sec-independent protein translocase protein tatA/E homolog (Synechococcus elongatus (strain PCC 7942))	scaffold_259	372339	382788	441	94.1261	93.856	41.1327	61.8585	60.5567	31.2398	0.657191	0.645213	0.759494		--	--	GO:0008565	protein transporter activity	GO:0015031	protein transport
NNU_20058-RA	Similar to PER12: Peroxidase 12 (Arabidopsis thaliana)	scaffold_26	1784797	1788142	1217	14.509	2.52373	3.65023	21.1372	24.634	71.3175	1.45681	9.75748	19.5328	sp|Q96520|PER12_ARATH Peroxidase 12 OS=Arabidopsis thaliana GN=PER12 PE=1 SV=1//2.21991e-79	--	--	GO:0004601//GO:0020037	peroxidase activity//heme binding	GO:0006979//GO:0055114	response to oxidative stress//oxidation-reduction process
NNU_19985-RA	Similar to VIP1: Transcription factor VIP1 (Arabidopsis thaliana)	scaffold_26	261437	264547	801	28.8646	13.877	28.4561	36.7095	24.9682	92.0169	1.27177	1.7992	3.23356	sp|Q9MA75|VIP1_ARATH Transcription factor VIP1 OS=Arabidopsis thaliana GN=VIP1 PE=1 SV=1//2.10044e-60	GO:0005634	nucleus	GO:0003700//GO:0043565//GO:0046983	sequence-specific DNA binding transcription factor activity//sequence-specific DNA binding//protein dimerization activity	GO:0006355	regulation of transcription, DNA-dependent
NNU_20172-RA	Similar to HNRNPD: Heterogeneous nuclear ribonucleoprotein D0 (Homo sapiens)	scaffold_26	4167300	4175968	2068	21.8178	27.2816	25.5729	22.4747	34.0296	22.6725	1.03011	1.24734	0.886588		--	--	GO:0003676	nucleic acid binding	--	--
NNU_20194-RA	Similar to PAN1: Actin cytoskeleton-regulatory complex protein PAN1 (Candida albicans)	scaffold_26	4593171	4598903	1929	45.5914	44.8663	102.398	49.5062	42.6369	129.435	1.08587	0.950312	1.26404	sp|Q9UKV3|ACINU_HUMAN Apoptotic chromatin condensation inducer in the nucleus OS=Homo sapiens GN=ACIN1 PE=1 SV=2//6.31195e-06	--	--	GO:0003676	nucleic acid binding	--	--
NNU_20193-RA	Similar to RPL30: 60S ribosomal protein L30 (Lupinus luteus)	scaffold_26	4617503	4620366	754	260.513	255.124	203.333	272.028	495.44	602.473	1.0442	1.94195	2.96298	sp|O49884|RL30_LUPLU 60S ribosomal protein L30 OS=Lupinus luteus GN=RPL30 PE=3 SV=1//2.7142e-62
NNU_20211-RA	Similar to AAT: Aspartate aminotransferase (Pinus pinaster)	scaffold_26	4921705	4931972	3709	13.8481	18.1489	6.11691	14.6383	52.5071	6.80975	1.05706	2.89302	1.11325	sp|E9L7A5|PAT_PETHY Bifunctional aspartate aminotransferase and glutamate/aspartate-prephenate aminotransferase OS=Petunia hybrida PE=1 SV=1//0	--	--	GO:0016769//GO:0030170	transferase activity, transferring nitrogenous groups//pyridoxal phosphate binding	GO:0009058	biosynthetic process
NNU_03901-RA	Similar to At5g16400: Thioredoxin F2%2C chloroplastic (Arabidopsis thaliana)	scaffold_262	409393	422616	540	180.838	114.432	81.9715	145.16	90.1433	12.4161	0.802707	0.787748	0.151478	sp|Q9XFH8|TRXF1_ARATH Thioredoxin F1, chloroplastic OS=Arabidopsis thaliana GN=At3g02730 PE=1 SV=2//2.42042e-10	--	--	--	--	GO:0045454	cell redox homeostasis
NNU_01425-RA	Similar to Eukaryotic translation initiation factor 1A (Onobrychis viciifolia)	scaffold_27	2462523	2462960	438	473.631	327.908	257.3	284.644	339.261	302.27	0.600984	1.03462	1.17478		--	--	GO:0003723//GO:0003743	RNA binding//translation initiation factor activity	GO:0006413	translational initiation
NNU_01526-RA	Similar to ABCF4: ABC transporter F family member 4 (Arabidopsis thaliana)	scaffold_27	5293999	5296182	2184	52.8869	63.2169	73.0072	47.878	96.4496	229.738	0.905291	1.52569	3.14676	sp|Q9M1H3|AB4F_ARATH ABC transporter F family member 4 OS=Arabidopsis thaliana GN=ABCF4 PE=2 SV=1//0	--	--	GO:0005524//GO:0016887	ATP binding//ATPase activity	--	--
NNU_10574-RA	Similar to HSC80: Heat shock cognate protein 80 (Solanum lycopersicum)	scaffold_273	85189	89161	2942	166.41	185.281	203.828	195.547	217.936	331.369	1.17509	1.17625	1.62573	sp|Q07078|HSP83_ORYSJ Heat shock protein 81-3 OS=Oryza sativa subsp. japonica GN=HSP81-3 PE=2 SV=2//6.00072e-14	--	--	GO:0005524//GO:0051082	ATP binding//unfolded protein binding	GO:0006457//GO:0006950	protein folding//response to stress
NNU_00104-RA	Similar to GNS1: Glucan endo-1%2C3-beta-glucosidase%2C basic isoform (Prunus persica)	scaffold_2738	43	990	948	0	0	0.3905	0	0.124832	0	1	125.832	0.00255428		--	--	GO:0004553	hydrolase activity, hydrolyzing O-glycosyl compounds	GO:0005975	carbohydrate metabolic process
NNU_00891-RA	Similar to SPBC215.13: Uncharacterized serine-rich protein C215.13 (Schizosaccharomyces pombe (strain ATCC 38366 / 972))	scaffold_278	165883	167121	1239	27.361	15.5227	73.9705	30.6529	14.5498	124.091	1.12031	0.937325	1.67756	-//-
NNU_11783-RA	Similar to ARA12: Subtilisin-like protease (Arabidopsis thaliana)	scaffold_28	1766142	1768493	2352	127.17	146.847	19.9218	178.703	27.388	3.12398	1.40523	0.186513	0.156855	sp|O65351|SUBL_ARATH Subtilisin-like protease OS=Arabidopsis thaliana GN=ARA12 PE=1 SV=1//0	--	--	GO:0004252//GO:0042802	serine-type endopeptidase activity//identical protein binding	GO:0006508//GO:0043086	proteolysis//negative regulation of catalytic activity
[truncated: 2,491 more rows]
