# Supplementary material for: Proteomic analysis showing the signaling pathways involved in the rhizome enlargement process in Nelumbo nucifera
Source: BMC Genomics. 2019 Oct 22;20:766. doi: 10.1186/s12864-019-6151-x (PMC6805393; doi:10.1186/s12864-019-6151-x)
Supplement: Supplementary file 2 — Additional file 2: Table S2. Information for the differentially expressed proteins. Table S3. KEGG pathway analysis on the differentially expressed proteins. Table S4. The functional important proteins. [file 12864_2019_6151_MOESM2_ESM.xlsx]

## Sheet: Supplemental Table S2
Supplemental Table 2. Differentially expressed proteins (1.2 fold change and p<0.05) and the corresponding transcriptome data
Protein/Gene ID	Function prediction	S1	S2	S3	T1	T2	T3
K1
NNU_00956-RA	Protein of unknown function	-0.873915	1.09057	-0.216652	1.04798	-0.943871	-0.104111
NNU_01849-RA	Similar to AKR2: Ankyrin repeat domain-containing protein 2 (Arabidopsis thaliana)	-1.02656	0.971135	0.0554243	-1.07393	0.169531	0.904398
NNU_02412-RA	Similar to HSP70: Stromal 70 kDa heat shock-related protein%2C chloroplastic (Pisum sativum)	-1.08815	0.878668	0.209478	-1.14352	0.432938	0.710582
NNU_04927-RA	Similar to btf3l4: Transcription factor BTF3 homolog 4 (Danio rerio)	-0.983788	1.01546	-0.0316718	0.669513	0.479992	-1.1495
NNU_05274-RA	Similar to Thioredoxin H-type (Ricinus communis)	-0.722592	1.14129	-0.418701	0.871499	0.220274	-1.09177
NNU_10113-RA	Similar to APX8: Probable L-ascorbate peroxidase 8%2C chloroplastic (Oryza sativa subsp. japonica)	-0.709842	1.14365	-0.433808	0.426366	0.71615	-1.14252
NNU_10503-RA	Similar to Hrb27C: Heterogeneous nuclear ribonucleoprotein 27C (Drosophila melanogaster)	-0.504571	1.15176	-0.64719	-0.819772	-0.294373	1.11414
NNU_15589-RA	Similar to RPL17B: 60S ribosomal protein L17-2 (Arabidopsis thaliana)	-0.603517	1.1543	-0.550782	-0.871851	1.0916	-0.219747
NNU_15867-RA	Similar to GRP2: Glycine-rich RNA-binding protein 2%2C mitochondrial (Arabidopsis thaliana)	-0.736023	1.13853	-0.402509	-0.98006	1.01881	-0.0387528
NNU_19883-RA	Similar to PCBP2: Poly(rC)-binding protein 2 (Homo sapiens)	-0.96407	1.03242	-0.0683521	-0.703911	-0.44075	1.14466
NNU_21848-RA	Similar to At5g19510: Elongation factor 1-beta 2 (Arabidopsis thaliana)	-0.964899	1.03175	-0.0668478	-1.03308	0.0698252	0.963257
NNU_22213-RA	Similar to UPTG: Alpha-1%2C4-glucan-protein synthase [UDP-forming] (Zea mays)	-0.742702	1.13705	-0.394349	-0.110448	1.05064	-0.940191
NNU_23032-RA	Similar to Os01g0270100: Cysteine proteinase inhibitor 12 (Oryza sativa subsp. japonica)	-0.763595	1.13193	-0.368331	1.15435	-0.55253	-0.60182
NNU_24622-RA	Similar to yghX: Putative uncharacterized protein yghX (Escherichia coli (strain K12))	-1.10139	0.851027	0.250367	0.348451	0.779156	-1.12761
NNU_26125-RA	Similar to PRXIIB: Peroxiredoxin-2B (Arabidopsis thaliana)	-0.640801	1.15228	-0.511483	0.606146	0.548067	-1.15421
K2
NNU_00101-RA	Similar to Cytochrome c (Cucurbita maxima)	0.964504	0.067565	-1.03207	0.00636969	0.9968	-1.00317
NNU_04494-RA	Similar to At5g61130: Glucan endo-1%2C3-beta-glucosidase-like protein 2 (Arabidopsis thaliana)	0.759857	0.373041	-1.1329	0.795065	0.32766	-1.12272
NNU_08903-RA	Similar to wrbA: Flavoprotein wrbA (Salmonella typhi)	1.11587	-0.300768	-0.815097	0.673722	0.475281	-1.149
NNU_09156-RA	Similar to METK2: S-adenosylmethionine synthase 2 (Vitis vinifera)	0.767855	0.362931	-1.13079	0.552922	0.601438	-1.15436
NNU_11802-RA	Similar to At3g45310: Thiol protease aleurain-like (Arabidopsis thaliana)	1.0355	-0.0752537	-0.960247	0.820946	0.29276	-1.11371
NNU_13627-RA	Similar to RD21A: Cysteine proteinase RD21a (Arabidopsis thaliana)	0.881953	0.204484	-1.08644	0.629318	0.523773	-1.15309
NNU_15643-RA	Similar to CPN10: 10 kDa chaperonin (Arabidopsis thaliana)	0.693677	0.452604	-1.14628	0.166272	0.906442	-1.07271
NNU_16201-RA	Similar to Polyphenol oxidase%2C chloroplastic (Malus domestica)	0.950679	0.0922486	-1.04293	-0.244683	1.09963	-0.85495
NNU_17289-RA	Similar to ATPB: ATP synthase subunit beta%2C mitochondrial (Nicotiana plumbaginifolia)	0.673983	0.474987	-1.14897	0.579412	0.575286	-1.1547
NNU_18019-RA	Similar to shmt1: Serine hydroxymethyltransferase 1 (Dictyostelium discoideum)	1.05135	-0.112158	-0.939192	0.575709	0.57899	-1.1547
NNU_25903-RA	Similar to METK2: S-adenosylmethionine synthase 2 (Vitis vinifera)	0.681214	0.466834	-1.14805	0.414762	0.725882	-1.14064
K3
NNU_00245-RA	Similar to MMDH: Malate dehydrogenase%2C mitochondrial (Citrullus lanatus)	-0.0050156	1.0025	-0.997483	-0.148691	1.06602	-0.917329
NNU_00340-RA	Similar to At2g30410: Tubulin-specific chaperone A (Arabidopsis thaliana)		0.707107	-0.707107	1.13587	-0.3881	-0.747774
NNU_00510-RA	Similar to XYL1: Alpha-xylosidase (Arabidopsis thaliana)	-0.0384625	1.01868	-0.980214	0.707107	-0.707107
NNU_01324-RA	Similar to DIN1: Senescence-associated protein DIN1 (Raphanus sativus)	0.707107		-0.707107	0.936867	0.116126	-1.05299
NNU_02117-RA	Similar to Proteasome subunit beta type-5 (Spinacia oleracea)	0.707107		-0.707107	0.837166	0.270159	-1.10732
NNU_03296-RA	Similar to PAB1: Proteasome subunit alpha type-2 (Oryza sativa subsp. indica)	-0.319027	1.12059	-0.801562	0.664524	0.485544	-1.15007
NNU_03557-RA	Similar to RPP2B: 60S acidic ribosomal protein P2-2 (Arabidopsis thaliana)	-0.249097	1.101	-0.851906	0.438393	0.70593	-1.14432
NNU_04520-RA	Similar to UDP-glucose 6-dehydrogenase (Glycine max)	0.707107		-0.707107	0.537527	0.616278	-1.15381
NNU_05370-RA	Similar to GRP7: Glycine-rich RNA-binding protein 7 (Arabidopsis thaliana)	-0.000618018	1.00031	-0.999691	-0.602596	-0.551731	1.15433
NNU_05777-RA	Similar to CYCL: Cytochrome c1-1%2C heme protein%2C mitochondrial (Solanum tuberosum)	0.707107		-0.707107	-1.14551	0.698663	0.446848
NNU_05843-RA	Similar to acly: Probable ATP-citrate synthase (Dictyostelium discoideum)	0.707107		-0.707107	0.569652	0.585014	-1.15467
NNU_06058-RA	Similar to Acyl-CoA-binding protein (Ricinus communis)	-0.169519	1.07392	-0.904405	0.200922	0.884284	-1.08521
NNU_07203-RA	Similar to Mitochondrial outer membrane protein porin of 36 kDa (Solanum tuberosum)	0.441262	0.703471	-1.14473	0.764016	0.367798	-1.13181
NNU_07303-RA	Similar to At4g18375: KH domain-containing protein At4g18375 (Arabidopsis thaliana)	0.0742578	0.960801	-1.03506	-0.41578	-0.725033	1.14081
NNU_07385-RA	Similar to RPS19A: 40S ribosomal protein S19 (Oryza sativa subsp. japonica)	0.0169102	0.991438	-1.00835	0.337402	0.787656	-1.12506
NNU_07658-RA	Similar to PP2AA2: Serine/threonine-protein phosphatase 2A 65 kDa regulatory subunit A beta isoform (Arabidopsis thaliana)	0.707107		-0.707107	0.48204	0.667676	-1.14972
NNU_08856-RA	Similar to ANS: Leucoanthocyanidin dioxygenase (Malus domestica)	0.2475	0.853009	-1.10051	0.744273	0.392418	-1.13669
NNU_08869-RA	Similar to CML13: Probable calcium-binding protein CML13 (Arabidopsis thaliana)	0.430222	0.712887	-1.14311	0.902312	0.172842	-1.07515
NNU_10680-RA	Similar to Os03g0815200: Probable methylenetetrahydrofolate reductase (Oryza sativa subsp. japonica)	0.707107		-0.707107	0.547946	0.606264	-1.15421
NNU_11545-RA	Similar to RPS12: 40S ribosomal protein S12 (Hordeum vulgare)	-0.349174	1.12777	-0.778597	0.499323	0.652008	-1.15133
NNU_11711-RA	Similar to PAE1: Proteasome subunit alpha type-5 (Glycine max)	0.533131	0.620468	-1.1536	-0.167102	1.07302	-0.905923
NNU_12103-RA	Similar to Eukaryotic translation initiation factor 5A (Manihot esculenta)	0.044396	0.977063	-1.02146	-0.57878	-0.575919	1.1547
NNU_12361-RA	Similar to APX2: L-ascorbate peroxidase 2%2C cytosolic (Oryza sativa subsp. japonica)	-0.0927311	1.04314	-0.950405	0.866861	-1.09405	0.227186
NNU_12364-RA	Similar to DHAR2: Glutathione S-transferase DHAR2 (Arabidopsis thaliana)	0.0713349	0.962422	-1.03376	0.687277	0.45994	-1.14722
NNU_13190-RA	Similar to PER21: Peroxidase 21 (Arabidopsis thaliana)	0.707107		-0.707107	0.989464	0.0207497	-1.01021
NNU_15171-RA	Similar to DHAR2: Glutathione S-transferase DHAR2 (Arabidopsis thaliana)	-0.0886729	1.04138	-0.952711	0.825181	0.286915	-1.1121
NNU_15553-RA	Similar to At3g52300: ATP synthase subunit d%2C mitochondrial (Arabidopsis thaliana)	0.424905	0.717382	-1.14229	0.666918	0.482883	-1.1498
NNU_15658-RA	Protein of unknown function		0.707107	-0.707107	0.913154	0.155479	-1.06863
NNU_16729-RA	Similar to PBA1: Proteasome subunit beta type-6 (Arabidopsis thaliana)	NaN	0.707107	-0.707107	0.536955	0.616825	-1.15378
NNU_17158-RA	Similar to DDB_G0288155: Uncharacterized protein DDB_G0288155 (Dictyostelium discoideum)	0.114911	0.93758	-1.05249	0.208955	0.879013	-1.08797
NNU_17377-RA	Similar to 10 kDa chaperonin (Brassica napus)	0.536473	0.617284	-1.15376	0.104813	0.943465	-1.04828
NNU_20417-RA	Similar to FAH: Fumarylacetoacetase (Bos taurus)	-0.163596	1.07171	-0.908115	0.841937	0.263397	-1.10533
NNU_21047-RA	Similar to MSBP2: Membrane steroid-binding protein 2 (Arabidopsis thaliana)	0.707107		-0.707107	1.05427	-0.119227	-0.935041
NNU_22236-RA	Similar to GSA: Glutamate-1-semialdehyde 2%2C1-aminomutase%2C chloroplastic (Nicotiana tabacum)	0.352798	0.775783	-1.12858	-0.908261	-0.163362	1.07162
NNU_22671-RA	Similar to cox12: Cytochrome c oxidase subunit 6B (Schizosaccharomyces pombe (strain ATCC 38366 / 972))	0.257499	0.846069	-1.10357	0.332299	0.791548	-1.12385
NNU_22855-RA	Similar to VLN2: Villin-2 (Arabidopsis thaliana)	0.707107		-0.707107	-0.148988	1.06614	-0.917147
NNU_23600-RA	Similar to SODA: Superoxide dismutase [Mn]%2C mitochondrial (Nicotiana plumbaginifolia)	0.0391024	0.979875	-1.01898	0.320811	0.800224	-1.12104
NNU_23829-RA	Similar to At1g60420: Probable nucleoredoxin 1 (Arabidopsis thaliana)	0.707107		-0.707107	0.475033	0.673942	-1.14898
NNU_23838-RA	Similar to PAD1: Proteasome subunit alpha type-7 (Cicer arietinum)	0.365556	0.765788	-1.13134	0.57898	0.575719	-1.1547
NNU_24204-RA	Similar to At5g16450: Regulator of ribonuclease-like protein 2 (Arabidopsis thaliana)	0.216748	0.873851	-1.0906	1.07972	-0.185375	-0.894342
NNU_25338-RA	Similar to iga: Immunoglobulin A1 protease autotransporter (Haemophilus influenzae)	0.434974	0.708849	-1.14382	1.097	-0.236352	-0.860652
NNU_26334-RA	Similar to COX5B: Cytochrome c oxidase subunit 5B%2C mitochondrial (Bos taurus)	-0.16931	1.07385	-0.904537	0.485475	0.664586	-1.15006
K4
NNU_00126-RA	Similar to At1g17745: D-3-phosphoglycerate dehydrogenase%2C chloroplastic (Arabidopsis thaliana)	0.218377	-1.09114	0.872765	-0.996264	1.00369	-0.00742999
NNU_00698-RA	Similar to CENPE: Centromere-associated protein E (Homo sapiens)	0.152335	-1.06743	0.915092	0.510723	0.641506	-1.15223
NNU_01921-RA	Similar to tal: Transaldolase (Frankia sp. (strain EAN1pec))	0.165526	-1.07243	0.906909	0.513087	0.639312	-1.1524
NNU_02608-RA	Similar to PDI: Protein disulfide-isomerase (Datisca glomerata)	-0.339654	-0.785932	1.12559	0.557771	0.596711	-1.15448
NNU_03018-RA	Similar to TUBA3: Tubulin alpha-3/alpha-5 chain (Arabidopsis thaliana)	0.632278	-1.1529	0.520621	1.15268	-0.635413	-0.517271
NNU_03181-RA	Similar to V-type proton ATPase catalytic subunit A (Daucus carota)	0.6996	-1.14536	0.445762	-0.499877	1.15138	-0.6515
NNU_03353-RA	Similar to Putative lactoylglutathione lyase (Brassica oleracea var. gemmifera)	-0.385208	-0.750111	1.13532	1.11575	-0.300351	-0.815403
NNU_05391-RA	Similar to SDH1: Succinate dehydrogenase [ubiquinone] flavoprotein subunit%2C mitochondrial (Oryza sativa subsp. japonica)	0.559699	-1.15452	0.594823	-0.304562	1.11687	-0.812308
NNU_05895-RA	Similar to SAHH: Adenosylhomocysteinase (Catharanthus roseus)	0.584108	-1.15467	0.570567	0.728949	0.411074	-1.14002
NNU_06527-RA	Similar to METE: 5-methyltetrahydropteroyltriglutamate--homocysteine methyltransferase (Catharanthus roseus)	0.761703	-1.13242	0.370718	0.485135	0.664892	-1.15003
NNU_06860-RA	Similar to HIS2A: Histone H2AX (Cicer arietinum)	1.15128	-0.652538	-0.498743	0.892605	0.188081	-1.08069
NNU_08454-RA	Similar to RPS4D: 40S ribosomal protein S4-3 (Arabidopsis thaliana)	0.791401	-1.12389	0.332492	-0.849033	1.10228	-0.253242
NNU_09145-RA	Similar to UBI3: Ubiquitin-40S ribosomal protein S27a (Solanum lycopersicum)	0.96134	-1.03463	0.0732876	0.192694	0.889631	-1.08232
NNU_10028-RA	Similar to nep1: Aspartic proteinase nepenthesin-1 (Nepenthes gracilis)	-0.179184	-0.898295	1.07748	0.964488	0.0675944	-1.03208
NNU_10239-RA	Similar to ADH2: Alcohol dehydrogenase class-3 (Arabidopsis thaliana)	0.206284	-1.08706	0.880771	0.708754	0.435085	-1.14384
NNU_10574-RA	Similar to HSC80: Heat shock cognate protein 80 (Solanum lycopersicum)	0.60791	-1.15415	0.546242	-0.760909	-0.371718	1.13263
NNU_11577-RA	Similar to ALDH2B7: Aldehyde dehydrogenase family 2 member B7%2C mitochondrial (Arabidopsis thaliana)	0.425878	-1.14244	0.716562	-0.204579	-0.881891	1.08647
NNU_11690-RA	Similar to UGPA: UTP--glucose-1-phosphate uridylyltransferase (Musa acuminata)	-0.0357272	-0.981658	1.01738	-0.397364	1.13761	-0.740241
NNU_11991-RA	Similar to GDCSP: Glycine dehydrogenase [decarboxylating]%2C mitochondrial (Solanum tuberosum)	0.996476	-1.00349	0.00701119	0.746806	0.389296	-1.1361
NNU_12294-RA	Similar to HSC70-4: Heat shock cognate 70 kDa protein 4 (Arabidopsis thaliana)	0.986941	-1.01257	0.0256247	-0.197431	1.08399	-0.886559
NNU_12302-RA	Similar to UXS1: UDP-glucuronic acid decarboxylase 1 (Homo sapiens)	0.620028	-1.15362	0.533594	0.802604	0.317635	-1.12024
NNU_12311-RA	Similar to ADF2: Actin-depolymerizing factor 2 (Petunia hybrida)	-0.26176	-0.843087	1.10485	0.115783	-1.05285	0.937068
NNU_12322-RA	Similar to RPS15AA: 40S ribosomal protein S15a-1 (Arabidopsis thaliana)	0.85045	-1.10165	0.2512	-1.07072	0.160973	0.909748
NNU_13154-RA	Similar to PDIL1-4: Protein disulfide isomerase-like 1-4 (Arabidopsis thaliana)	0.381871	-1.13467	0.752797	-0.0284206	1.01391	-0.985487
NNU_13717-RA	Similar to PER51: Peroxidase 51 (Arabidopsis thaliana)	0.688544	-1.14704	0.458492	0.215873	0.874433	-1.09031
NNU_13972-RA	Similar to Major allergen Pru ar 1 (Prunus armeniaca)	0.165496	-1.07242	0.906928	0.721183	0.420383	-1.14157
NNU_14241-RA	Similar to ADH1: Alcohol dehydrogenase 1 (Solanum tuberosum)	0.413212	-1.14038	0.727172	-0.0261379	1.01281	-0.986675
NNU_14310-RA	Similar to GME-1: GDP-mannose 3%2C5-epimerase 1 (Oryza sativa subsp. japonica)	0.496402	-1.15108	0.654677	0.681896	0.46606	-1.14796
NNU_15548-RA	Similar to EF1: Elongation factor 1-alpha (Manihot esculenta)	0.689687	-1.14687	0.457185	0.40607	-1.13916	0.73309
NNU_15836-RA	Similar to ACO2: Aconitate hydratase 2%2C mitochondrial (Arabidopsis thaliana)	0.754448	-1.13426	0.379814	-0.21121	1.08873	-0.877524
NNU_16528-RA	Similar to TUBB2: Tubulin beta-2 chain (Eleusine indica)	1.03546	-0.960302	-0.0751559	0.335962	0.788756	-1.12472
NNU_16704-RA	Similar to CPN60-2: Chaperonin CPN60-2%2C mitochondrial (Cucurbita maxima)	0.583991	-1.15467	0.570684	-1.15455	0.561297	0.593256
NNU_17164-RA	Similar to Isoflavone reductase homolog (Solanum tuberosum)	1.14725	-0.68703	-0.460221	0.908119	0.163589	-1.07171
NNU_17880-RA	Similar to FRK2: Fructokinase-2 (Solanum habrochaites)	1.10416	-0.844693	-0.259467	0.389198	0.746886	-1.13608
NNU_18389-RA	Similar to TUBA: Tubulin alpha chain (Prunus dulcis)	0.757612	-1.13347	0.375858	0.977652	0.0432896	-1.02094
NNU_18480-RA	Similar to ACO1: Aconitate hydratase 1 (Arabidopsis thaliana)	0.691912	-1.14655	0.454633	-0.49831	1.15124	-0.652935
NNU_19077-RA	Similar to SS: Sucrose synthase (Glycine max)	0.53056	-1.15347	0.622909	0.97387	0.0503569	-1.02423
NNU_19453-RA	Similar to AFRR: Monodehydroascorbate reductase (Solanum lycopersicum)	0.518435	-1.15276	0.634326	0.647569	0.50416	-1.15173
NNU_19675-RA	Similar to Notum: Protein notum homolog (Mus musculus)	0.0690166	-1.03272	0.963704	0.106189	0.942668	-1.04886
NNU_20538-RA	Similar to AAT1: Acetyl-CoA acetyltransferase%2C cytosolic 1 (Arabidopsis thaliana)	-0.358127	-0.771625	1.12975	0.0179715	0.990893	-1.00886
NNU_20991-RA	Similar to TUBB6: Tubulin beta-6 chain (Arabidopsis thaliana)	0.62587	-1.1533	0.527431	1.13552	-0.386264	-0.749258
NNU_21805-RA	Similar to METE: 5-methyltetrahydropteroyltriglutamate--homocysteine methyltransferase (Catharanthus roseus)	0.821691	-1.11342	0.291734	0.833629	0.275137	-1.10877
NNU_22082-RA	Similar to G6PDH: Glucose-6-phosphate 1-dehydrogenase%2C cytoplasmic isoform (Solanum tuberosum)	1.13886	-0.734485	-0.404378	0.153088	0.914629	-1.06772
NNU_22738-RA	Similar to Elongation factor 2 (Beta vulgaris)	0.628522	-1.15314	0.524619	-0.986242	-0.0269701	1.01321
NNU_23905-RA	Similar to V-type proton ATPase subunit B 1 (Gossypium hirsutum)	0.805909	-1.11911	0.313204	0.200076	0.884836	-1.08491
NNU_24864-RA	Similar to AC101: Actin-101 (Solanum tuberosum)	0.558577	-1.1545	0.595922	0.756888	0.376765	-1.13365
K5
NNU_00973-RA	Similar to UBC35: Ubiquitin-conjugating enzyme E2 35 (Arabidopsis thaliana)	-0.707107	0.707107		0.688099	0.459001	-1.1471
NNU_01040-RA	Similar to Annexin-like protein RJ4 (Fragaria ananassa)	-0.885307	-0.199355	1.08466	0.325871	0.796416	-1.12229
NNU_01082-RA	Similar to ENO1: Enolase 1 (Hevea brasiliensis)	-1.15463	0.588736	0.56589	-1.12566	0.339979	0.785683
NNU_01252-RA	Similar to Glyceraldehyde-3-phosphate dehydrogenase%2C cytosolic (Ginkgo biloba)	-0.707107		0.707107	-0.00119661	1.0006	-0.999401
NNU_01730-RA	Similar to ADH1: Alcohol dehydrogenase 1 (Zea mays)	-0.707107		0.707107	1.10535	-0.263442	-0.841905
NNU_04417-RA	Similar to At5g08100: Isoaspartyl peptidase/L-asparaginase 1 (Arabidopsis thaliana)	-1.14572	0.448386	0.697335	0.402733	0.735839	-1.13857
NNU_06006-RA	Similar to ASP5: Aspartate aminotransferase%2C chloroplastic (Arabidopsis thaliana)	-0.540289	-0.613635	1.15392	-1.14017	0.411914	0.728251
NNU_10114-RA	Similar to PDI: Protein disulfide-isomerase (Datisca glomerata)	-0.863326	-0.232416	1.09574	-0.221824	1.09229	-0.870463
NNU_10773-RA	Similar to 14 kDa zinc-binding protein (Fragment) (Brassica juncea)	-0.707107	0.707107		0.747668	0.388232	-1.1359
NNU_11754-RA	Similar to CPN21: 20 kDa chaperonin%2C chloroplastic (Arabidopsis thaliana)	-1.10516	0.262806	0.842353	-0.57312	1.15469	-0.58157
NNU_16409-RA	Similar to THI1: Thiazole biosynthetic enzyme%2C chloroplastic (Citrus sinensis)	-1.15424	0.605487	0.548749	0.683831	-1.1477	0.463865
NNU_18808-RA	Similar to At3g08860: Alanine--glyoxylate aminotransferase 2 homolog 3%2C mitochondrial (Arabidopsis thaliana)	-0.991393	-0.0169976	1.00839	0.0683064	0.964096	-1.0324
NNU_19856-RA	Similar to RuBisCO large subunit-binding protein subunit alpha%2C chloroplastic (Pisum sativum)	-0.845998	-0.257601	1.1036	-0.870005	1.09251	-0.222506
NNU_20450-RA	Similar to pKIWI501: Fruit protein pKIWI501 (Actinidia deliciosa)	-0.783099	-0.343343	1.12644	0.380505	0.753894	-1.1344
NNU_20694-RA	Similar to HSP16.0: 16.0 kDa heat shock protein%2C peroxisomal (Oryza sativa subsp. japonica)	-0.982051	-0.0349797	1.01703	-0.889114	-0.193493	1.08261
NNU_26089-RA	Similar to RuBisCO large subunit-binding protein subunit beta%2C chloroplastic (Pisum sativum)	-0.699608	-0.445753	1.14536	-1.02864	0.968655	0.0599898

## Sheet: Supplemental Table S3
Supplemental Table 3. KEGG pathway annotation of differently expressed proteins
#Gene_id	KO ID	KO Terms	e_value	Protein Annotation
NNU_18480	K01681	aconitate hydratase [EC:4.2.1.3] (A)	0	hypothetical protein
NNU_11690	K00963	UTP--glucose-1-phosphate uridylyltransferase [EC:2.7.7.9] (A)	0	hypothetical protein
NNU_11711	K02729	20S proteasome subunit alpha 5 [EC:3.4.25.1] (A)	1.15677e-90	hypothetical protein
NNU_16729	K02738	20S proteasome subunit beta 1 [EC:3.4.25.1] (A)	3.27986e-123	proteasome subunit beta type-6-like
NNU_07658	K03456	serine/threonine-protein phosphatase 2A regulatory subunit A (A)	0	hypothetical protein
NNU_06058	K08762	diazepam-binding inhibitor (GABA receptor modulator, acyl-CoA-binding protein) (A)	1.95022e-46	acyl-CoA-binding protein-like
NNU_22213	K13379	reversibly glycosylated polypeptide / UDP-arabinopyranose mutase [EC:2.4.1.- 5.4.99.30] (A)	0	alpha-1,4-glucan-protein synthase [UDP-forming]-like
NNU_22082	K00036	glucose-6-phosphate 1-dehydrogenase [EC:1.1.1.49] (A)	0	glucose-6-phosphate 1-dehydrogenase, cytoplasmic isoform-like
NNU_14241	K18857	alcohol dehydrogenase class-P [EC:1.1.1.1] (A)	0	alcohol dehydrogenase-like
NNU_01730	K18857	alcohol dehydrogenase class-P [EC:1.1.1.1] (A)	0	alcohol dehydrogenase-like
NNU_05843	K01648	ATP citrate (pro-S)-lyase [EC:2.3.3.8] (A)	0	ATP-citrate synthase beta chain protein 2-like
NNU_05274	K03671	thioredoxin 1 (A)	4.28897e-47	thioredoxin H-type-like
NNU_00101	K08738	cytochrome c (A)	9.03512e-76	cytochrome c
NNU_03296	K02726	20S proteasome subunit alpha 2 [EC:3.4.25.1] (A)	4.97592e-131	proteasome subunit alpha type-2-A
NNU_16704	K04077	chaperonin GroEL (A)	0	chaperonin CPN60-2, mitochondrial
NNU_15589	K02880	large subunit ribosomal protein L17e (A)	6.40189e-117	60S ribosomal protein L17-2-like
NNU_00126	K00058	D-3-phosphoglycerate dehydrogenase [EC:1.1.1.95] (A)	0	d-3-phosphoglycerate dehydrogenase, chloroplastic-like
NNU_10239	K00121	S-(hydroxymethyl)glutathione dehydrogenase / alcohol dehydrogenase [EC:1.1.1.284 1.1.1.1] (A)	0	alcohol dehydrogenase class-3-like
NNU_10113	K00434	L-ascorbate peroxidase [EC:1.11.1.11] (A)	0	L-ascorbate peroxidase S, chloroplastic/mitochondrial-like
NNU_24622	K01061	carboxymethylenebutenolidase [EC:3.1.1.45] (A)	1.53613e-120	carboxymethylenebutenolidase homolog
NNU_06860	K11251	histone H2A (A)	1.05854e-57	Histone H2A
NNU_00340	K17292	tubulin-specific chaperone A (A)	1.74353e-52	tubulin-folding cofactor A isoform X1
NNU_15643	K04078	chaperonin GroES (A)	2.81112e-43	10 kDa chaperonin-like
NNU_01921	K00616	transaldolase [EC:2.2.1.2] (A)	0	uncharacterized LOC103696573
NNU_17377	K04078	chaperonin GroES (A)	1.602e-53	10 kDa chaperonin-like
NNU_18389	K07374	tubulin alpha (A)	0	tubulin alpha chain
NNU_16528	K07375	tubulin beta (A)	1.18572e-138	tubulin beta-5 chain-like
NNU_13717	K00430	peroxidase [EC:1.11.1.7] (A)	0	peroxidase 51-like
NNU_11577	K00128	aldehyde dehydrogenase (NAD+) [EC:1.2.1.3] (A)	0	mitochondrial aldehyde dehydrogenase family protein
NNU_06006	K00811	aspartate aminotransferase, chloroplastic [EC:2.6.1.1] (A)	0	aspartate aminotransferase 2 family protein
NNU_07203	K15040	voltage-dependent anion channel protein 2 (A)	2.48161e-175	porin family protein
NNU_13154	K09580	protein disulfide-isomerase A1 [EC:5.3.4.1] (A)	0	thioredoxin family protein
NNU_21047	K17278	membrane-associated progesterone receptor component (A)	5.78822e-93	cytochrome b5 domain-containing family protein
NNU_10773	K02503	histidine triad (HIT) family protein (A)	7.33809e-61	hypothetical protein
NNU_06527	K00549	5-methyltetrahydropteroyltriglutamate--homocysteine methyltransferase [EC:2.1.1.14] (A)	0	5-methyltetrahydropteroyltriglutamate--homocysteine methyltransferase family protein
NNU_23600	K04564	superoxide dismutase, Fe-Mn family [EC:1.15.1.1] (A)	4.64395e-138	hypothetical protein
NNU_21848	K03232	elongation factor 1-beta (A)	1.52235e-68	hypothetical protein
NNU_15553	K02138	F-type H+-transporting ATPase subunit d (A)	3.55729e-93	ATP synthase subunit d, mitochondrial-like
NNU_07385	K02966	small subunit ribosomal protein S19e (A)	1.93928e-78	40S ribosomal protein S19-3
NNU_04927	K01527	nascent polypeptide-associated complex subunit beta (A)	5.45777e-96	transcription factor BTF3 homolog 4
NNU_10503	K14411	RNA-binding protein Musashi (A)	1.09429e-122	heterogeneous nuclear ribonucleoprotein 1-like
NNU_08869	K13448	calcium-binding protein CML (A)	3.67869e-91	probable calcium-binding protein CML13
NNU_00510	K15925	alpha-D-xyloside xylohydrolase [EC:3.2.1.177] (A)	0	alpha-glucosidase, putative (EC:3.2.1.20)
NNU_08903	K03809	Trp repressor binding protein (A)	1.98526e-115	Minor allergen Alt a, putative
NNU_25338	K07213	copper chaperone (A)	4.97907e-17	copper transport protein atox1, putative
NNU_17880	K00847	fructokinase [EC:2.7.1.4] (A)	0	fructokinase, putative (EC:2.7.1.4)
NNU_12322	K02957	small subunit ribosomal protein S15Ae (A)	4.74308e-89	30S ribosomal protein S8, putative
NNU_15836	K01681	aconitate hydratase [EC:4.2.1.3] (A)	0	aconitase, putative (EC:4.2.1.3)
NNU_19883	K13162	poly(rC)-binding protein 2/3/4 (A)	0	Poly(rC)-binding protein, putative
NNU_20417	K01555	fumarylacetoacetase [EC:3.7.1.2] (A)	0	fumarylacetoacetate hydrolase, putative (EC:3.7.1.2)
NNU_22236	K01845	glutamate-1-semialdehyde 2,1-aminomutase [EC:5.4.3.8] (A)	0	glutamate-1-semialdehyde 2,1-aminomutase, putative (EC:5.4.3.8)
NNU_22671	K02267	cytochrome c oxidase subunit 6b (A)	3.90136e-56	cytochrome C oxidase polypeptide vib, putative (EC:1.9.3.1)
NNU_15548	K03231	elongation factor 1-alpha (A)	0	elongation factor 1-alpha, putative (EC:2.7.7.4)
NNU_21805	K00549	5-methyltetrahydropteroyltriglutamate--homocysteine methyltransferase [EC:2.1.1.14] (A)	0	5-methyltetrahydropteroyltriglutamate--homocysteine methyltransferase, putative (EC:2.1.1.14)
NNU_08454	K02987	small subunit ribosomal protein S4e (A)	5.31721e-176	40S ribosomal protein S4, putative
NNU_23905	K02147	V-type H+-transporting ATPase subunit B (A)	0	ATP synthase subunit beta vacuolar, putative (EC:3.6.3.15)
NNU_12294	K03283	HSPA1s	0
NNU_00245	K00026	malate dehydrogenase [EC:1.1.1.37] (A)	0	mitochondrial malate dehydrogenase (EC:1.1.1.37)
NNU_09145	K02977	small subunit ribosomal protein S27Ae (A)	1.86428e-52	ubiquitin-40S ribosomal protein S27a-like
NNU_05391	K00234	succinate dehydrogenase (ubiquinone) flavoprotein subunit [EC:1.3.5.1] (A)	0	Succinate dehydrogenase 1-1 isoform 1
NNU_20538	K00626	acetyl-CoA C-acetyltransferase [EC:2.3.1.9] (A)	0	Acetoacetyl-CoA thiolase 2 isoform 1
NNU_08856	K05277	leucoanthocyanidin dioxygenase [EC:1.14.11.19] (A)	0	Leucoanthocyanidin dioxygenase isoform 1
NNU_20694	K13993	HSP20 family protein (A)	4.37052e-69	HSP20-like chaperones superfamily protein
NNU_18808	K00827	alanine-glyoxylate transaminase / (R)-3-amino-2-methylpropionate-pyruvate transaminase [EC:2.6.1.44 2.6.1.40] (A)	0	Pyrimidine 4 isoform 1
NNU_18019	K00600	glycine hydroxymethyltransferase [EC:2.1.2.1] (A)	0	Serine hydroxymethyltransferase 4 isoform 1
NNU_13190	K00430	peroxidase [EC:1.11.1.7] (A)	0	Peroxidase superfamily protein
NNU_14310	K10046	GDP-D-mannose 3', 5'-epimerase [EC:5.1.3.18 5.1.3.-] (A)	0	GDP-mannose 3,5-epimerase 1
NNU_22738	K03234	elongation factor 2 (A)	0	Ribosomal protein S5/Elongation factor G/III/V family protein
NNU_12103	K03263	translation initiation factor 5A (A)	1.40441e-111	Eukaryotic translation initiation factor 5A-1
NNU_11991	K00281	glycine dehydrogenase [EC:1.4.4.2] (A)	0	Glycine decarboxylase P-protein 1
NNU_03557	K02943	large subunit ribosomal protein LP2 (A)	9.62444e-29	60S acidic ribosomal protein P2B, putative isoform 1
NNU_01040	K17099	annexin A13 (A)	3.99436e-155	Annexin-like protein RJ4 isoform 1
NNU_11754	K04078	chloroplastic	1.19491e-131	CPN21 20 kDa chaperonin,
NNU_19453	K08232	monodehydroascorbate reductase (NADH) [EC:1.6.5.4] (A)	0	monodehydroascorbate reductase (EC:1.6.5.4)
NNU_11802	K01366	cathepsin H [EC:3.4.22.16] (A)	0	thiol protease aleurain-like
NNU_09156	K00789	S-adenosylmethionine synthetase [EC:2.5.1.6] (A)	0	METK2 S-adenosylmethionine synthetase 2
NNU_25903	K00789	S-adenosylmethionine synthetase [EC:2.5.1.6] (A)	0	METK2 S-adenosylmethionine synthetase 2
NNU_20991	K07375	tubulin beta (A)	2.42444e-144	tubulin beta chain
NNU_23829	K17609	nucleoredoxin [EC:1.8.1.8] (A)	0	probable nucleoredoxin 1
NNU_12311	K05765	cofilin (A)	3.00587e-83	actin-depolymerizing factor 2
NNU_10574	K04079	molecular chaperone HtpG (A)	0	heat shock cognate protein 80
NNU_19077	K00695	sucrose synthase [EC:2.4.1.13] (A)	0	sucrose synthase
NNU_05777	K00413	ubiquinol-cytochrome c reductase cytochrome c1 subunit (A)	8.96934e-170	cytochrome c1-2, heme protein, mitochondrial
NNU_04417	K13051	beta-aspartyl-peptidase (threonine type) [EC:3.4.19.5] (A)	9.55406e-179	isoaspartyl peptidase/L-asparaginase 1
NNU_26334	K02265	cytochrome c oxidase subunit 5b (A)	1.99324e-59	cytochrome c oxidase family protein
NNU_05895	K01251	adenosylhomocysteinase [EC:3.3.1.1] (A)	0	adenosylhomocysteinase-like
NNU_01082	K01689	enolase [EC:4.2.1.11] (A)	0	enolase
NNU_00973	K10580	ubiquitin-conjugating enzyme E2 N [EC:6.3.2.19] (A)	1.32587e-93	ubiquitin-conjugating enzyme E2 36
NNU_03353	K01759	lactoylglutathione lyase [EC:4.4.1.5] (A)	0	putative lactoylglutathione lyase
NNU_10680	K00297	methylenetetrahydrofolate reductase (NADPH) [EC:1.5.1.20] (A)	0	probable methylenetetrahydrofolate reductase
NNU_10114	K09580	protein disulfide-isomerase A1 [EC:5.3.4.1] (A)	0	protein disulfide-isomerase
NNU_02608	K09580	protein disulfide-isomerase A1 [EC:5.3.4.1] (A)	0	protein disulfide-isomerase
NNU_03018	K07374	tubulin alpha (A)	0	tubulin alpha-3 chain
NNU_17289	K02133	F-type H+-transporting ATPase subunit beta [EC:3.6.3.14] (A)	0	ATP synthase subunit beta, mitochondrial
NNU_07303	K13162	poly(rC)-binding protein 2/3/4 (A)	0	KH domain-containing protein At4g18375
NNU_02117	K02737	20S proteasome subunit beta 5 [EC:3.4.25.1] (A)	6.45521e-177	proteasome subunit beta type-5
NNU_03181	K02145	V-type H+-transporting ATPase subunit A [EC:3.6.3.14] (A)	0	V-type proton ATPase catalytic subunit A
NNU_26089	K04077	chaperonin GroEL (A)	0	ruBisCO large subunit-binding protein subunit beta, chloroplastic
NNU_23838	K02731	20S proteasome subunit alpha 4 [EC:3.4.25.1] (A)	5.89451e-157	proteasome subunit alpha type-7
NNU_04520	K00012	UDPglucose 6-dehydrogenase [EC:1.1.1.22] (A)	0	UDP-glucose 6-dehydrogenase-like
NNU_11545	K02951	small subunit ribosomal protein S12e (A)	5.37404e-74	40S ribosomal protein S12
NNU_01252	K00134	glyceraldehyde 3-phosphate dehydrogenase [EC:1.2.1.12] (A)	0	glyceraldehyde-3-phosphate dehydrogenase GAPCP1, chloroplastic
NNU_16409	K03146	thiamine thiazole synthase (A)	0	THI1-2 thiamine thiazole synthase 2, chloroplastic
NNU_12361	K00434	L-ascorbate peroxidase [EC:1.11.1.11] (A)	5.08947e-107	ascorbate peroxidase

## Sheet: Supplementary Table S4
Supplementary Table S4. Functional important proteins
Protein/Gene ID	Function prediction	Q-value	Peptides all	Unique peptides	S1-1	S1-2	S1-3	S2-1	S2-2	S2-3	S3-1	S3-2	S3-3
Ubiquitin and protein ubiquitination
NNU_09145-RA	Similar to UBI3: Ubiquitin-40S ribosomal protein S27a (Solanum lycopersicum)	0	4	4	181950	119450	114090	30456	74203	83565	118800	81927	80668
NNU_09645-RA	Similar to UBQLN1: Ubiquilin-1 (Homo sapiens)	0	15	8	83298	72063	82018	398910		154670	143510	47179	77602
NNU_23983-RA	Similar to UBQLN4: Ubiquilin-4 (Homo sapiens)	0	11	4				20120
NNU_25693-RA	Similar to ubtd1: Ubiquitin domain-containing protein 1 (Danio rerio)	0	3	3				30994
NNU_13140-RA	Similar to UBL5: Ubiquitin-like protein 5 (Arabidopsis thaliana)	0	2	2									13655
NNU_09018-RA	Similar to V-UBI: Ubiquitin-like protein (Autographa californica nuclear polyhedrosis virus)	0	2	2							8138.3
NNU_19559-RA	Similar to At1g77710: Ubiquitin-fold modifier 1 (Arabidopsis thaliana)	0	3	3				288620
NNU_11057-RA	Similar to ubxn1: UBX domain-containing protein 1 (Xenopus tropicalis)	0.0016563	1	1
NNU_23696-RA	Similar to At4g15410: UBA and UBX domain-containing protein At4g15410 (Arabidopsis thaliana)	0	7	7	39634			27236			33655
NNU_11050-RA	Similar to SUMO1: Small ubiquitin-related modifier 1 (Arabidopsis thaliana)	0	6	6	364750	382070	292620	198100	1149500	461700	272890	378600	294170
NNU_08045-RA	Similar to ufd1: Ubiquitin fusion degradation protein 1 homolog (Dictyostelium discoideum)The ternary complex containing UFD1, VCP and NPLOC4 binds ubiquitinated proteins and is necessary for the export of misfolded proteins from the ER to the cytoplasm, where they are degraded by the proteasome.	0	4	4							32691
E1
NNU_18884-RA	Similar to UBA1: Ubiquitin-activating enzyme E1 1 (Arabidopsis thaliana)	0	19	19	120930			42285			104050	80448
NNU_22169-RA	Similar to At1g05350: Ubiquitin-like modifier-activating enzyme 5 (Arabidopsis thaliana)	0	3	3									3848.7
E2
NNU_00973-RA	Similar to UBC35: Ubiquitin-conjugating enzyme E2 35 (Arabidopsis thaliana)	0	7	3	247490	113880	92910	517550	257390	238260	118420
NNU_25488-RA	Similar to UEV1C: Ubiquitin-conjugating enzyme E2 variant 1C (Arabidopsis thaliana)	0	11	2	374780	207130	212780	333690	293970	311060	420130	216030	202240
NNU_05287-RA	Similar to UBC16: Probable ubiquitin-conjugating enzyme E2 16 (Arabidopsis thaliana)	0.0016347	1	1
NNU_17441-RA	Similar to UEV1A: Ubiquitin-conjugating enzyme E2 variant 1A (Arabidopsis thaliana)	0	6	2	2332
NNU_20716-RA	Similar to UEV1A: Ubiquitin-conjugating enzyme E2 variant 1A (Arabidopsis thaliana)	0.0035211	6	2			62149
NNU_04977-RA	Similar to UEV1C: Ubiquitin-conjugating enzyme E2 variant 1C (Arabidopsis thaliana)	0	8	5				44485
NNU_07213-RA	Similar to UBC1: Ubiquitin-conjugating enzyme E2 1 (Arabidopsis thaliana)	0	1	1								7521.8
NNU_07823-RA	Similar to UBC2: Ubiquitin-conjugating enzyme E2 2 (Arabidopsis thaliana)	0	2	2				76801		44204
NNU_16215-RA	Similar to UBC4: Ubiquitin-conjugating enzyme E2 4 (Arabidopsis thaliana)	0.0097087	1	1			9886.7
NNU_15117-RA	Similar to UBC7: Ubiquitin-conjugating enzyme E2 7 (Arabidopsis thaliana)	0	2	2				102370
NNU_01972-RA	Similar to UBC27: Ubiquitin-conjugating enzyme E2 27 (Arabidopsis thaliana)	0	3	3				19919
NNU_08513-RA	Similar to UBC36: Ubiquitin-conjugating enzyme E2 36 (Arabidopsis thaliana)	0	5	1							11591
NNU_24372-RA	Similar to UBC10: Ubiquitin-conjugating enzyme E2 10 (Arabidopsis thaliana)	0	3	3				167590				65291	71789
NNU_05265-RA	Similar to At1g27530: Ubiquitin-fold modifier-conjugating enzyme 1 (Arabidopsis thaliana)	0	3	3	6686.5
E3
NNU_11721-RA	Similar to AIP2: E3 ubiquitin-protein ligase AIP2 (Arabidopsis thaliana)	0.0024087	1	1
NNU_12381-RA	Similar to OsI_18219: E3 UFM1-protein ligase 1 homolog (Oryza sativa subsp. indica)	0.0061491	1	1
NNU_23849-RA	Similar to UPL3: E3 ubiquitin-protein ligase UPL3 (Arabidopsis thaliana)	0.0065109	1	1
NNU_18419-RA	Similar to UPL3: E3 ubiquitin-protein ligase UPL3 (Arabidopsis thaliana)	0	1	1	309.83
NNU_01130-RA	Similar to RING1: E3 ubiquitin-protein ligase RING1 (Gossypium hirsutum)	0	6	3	2710.3
NNU_17645-RA	Similar to RING1: E3 ubiquitin-protein ligase RING1 (Gossypium hirsutum)	0	7	4				56743		24205
NNU_03073-RA	Similar to At3g19950: E3 ubiquitin-protein ligase RING1-like (Arabidopsis thaliana)	0	2	2							2118.7
NNU_02654-RA	Similar to Herc4: Probable E3 ubiquitin-protein ligase HERC4 (Rattus norvegicus)	0.0035308	1	1		3965.4
NNU_00805-RA	Similar to RGLG1: E3 ubiquitin-protein ligase RGLG1 (Arabidopsis thaliana)	0	2	2							1704.1
NNU_17834-RA	Similar to PUB23: E3 ubiquitin-protein ligase PUB23 (Arabidopsis thaliana)	0.00828	1	1								5373.1
NNU_22422-RA	Similar to PUB4: U-box domain-containing protein 4 (Arabidopsis thaliana)	0	7	4							4609.2
NNU_20199-RA	Similar to PUB10: U-box domain-containing protein 10 (Arabidopsis thaliana)	0	6	3
NNU_16670-RA	Similar to PUB33: U-box domain-containing protein 33 (Arabidopsis thaliana)	0	1	1							1311.5
NNU_24015-RA	Similar to PUB44: U-box domain-containing protein 44 (Arabidopsis thaliana)	0	1	1							3838.9
NNU_01242-RA	Similar to PUB72: U-box domain-containing protein 72 (Oryza sativa subsp. japonica)	0	4	4	20443
NNU_25678-RA	Similar to At3g07870: F-box protein At3g07870 (Arabidopsis thaliana) Increase of cell proliferation	0.0046674	1	1							21899
Deubiquination
NNU_15828-RA	Similar to yod1: Ubiquitin thioesterase OTU1 (Danio rerio)deubiquitilation	0	4	4				18776
NNU_12027-RA	Similar to UBP7: Ubiquitin carboxyl-terminal hydrolase 7 (Arabidopsis thaliana)	0	3	3							12669
NNU_09833-RA	Similar to UBP12: Ubiquitin carboxyl-terminal hydrolase 12 (Arabidopsis thaliana)	0	13	13	65717						69999	60513	62554
NNU_06375-RA	Similar to UCHL3: Ubiquitin carboxyl-terminal hydrolase isozyme L3 (Bos taurus)	0	8	8	81285			109100			64517
NNU_09393-RA	Similar to UBP14: Ubiquitin carboxyl-terminal hydrolase 14 (Arabidopsis thaliana)	0.0050446	1	1
NNU_09396-RA	Similar to UBP14: Ubiquitin carboxyl-terminal hydrolase 14 (Arabidopsis thaliana)	0	2	2							4925.4
NNU_03105-RA	Similar to uch2: Ubiquitin carboxyl-terminal hydrolase isozyme L5 (Dictyostelium discoideum)	0	4	2	11978			16756
Aquaporin (8)
NNU_16299-RA	Similar to PIP1-2: Aquaporin PIP1-2 (Arabidopsis thaliana)	0	7	2	99835		84856						46156	2431.49	1435.75	542.715
NNU_08665-RA	Similar to PIP1-2: Aquaporin PIP1-2 (Arabidopsis thaliana)	0	8	3	110890	33522	29470				53308		24007	278.293	74.035	43.0179
NNU_03781-RA	Similar to PIP1-2: Probable aquaporin PIP1-2 (Oryza sativa subsp. japonica)	0	3	2							11555			170.334	914.795	29.7753
NNU_12549-RA	Similar to PIP2-4: Aquaporin PIP2-4 (Zea mays)	0	6	5	55330						11927		17682	475.808	1809.77	65.4395
NNU_23876-RA	Similar to PIP2-7: Aquaporin PIP2-7 (Arabidopsis thaliana)	0	6	5	143930	117130	104870				66066		67932	1259.46	659.022	183.14
NNU_18447-RA	Similar to PIP2-7: Aquaporin PIP2-7 (Arabidopsis thaliana)	0	3	2									2709.4	336.271	56.4854	251.772
NNU_16961-RA	Similar to TIP1-1: Aquaporin TIP1-1 (Arabidopsis thaliana)	0	1	1							59533			1008.39	1200.64	347.126
NNU_21389-RA	Similar to TIP2-1: Aquaporin TIP2-1 (Arabidopsis thaliana)	0.00085179	1	1									23980	1691.8	696.418	97.5977
Intracellular trafficking and transportation
NNU_14748-RA	Similar to exoc3: Exocyst complex component 3 (Dictyostelium discoideum)	0	3	3	3131.1									22.6821	22.5104	9.84449
NNU_09721-RA	Similar to EXOC7: Exocyst complex component 7 (Homo sapiens)	0	2	2							2659.6			88.4718	74.9966	43.048
NNU_04599-RA	Similar to VTI13: Vesicle transport v-SNARE 13 (Arabidopsis thaliana)	0.0035391	2	1										9.86009	7.76783	2.76827
NNU_07332-RA	Similar to VTI13: Vesicle transport v-SNARE 13 (Arabidopsis thaliana)	0	7	6	11772									80.0648	53.1083	22.5521
NNU_00982-RA	Similar to TRAPPC6B: Trafficking protein particle complex subunit 6B (Bos taurus)	0.0050564	2	2							34805			0	0.0773467	0.090044
NNU_14863-RA	Similar to SEC22: 25.3 kDa vesicle transport protein (Arabidopsis thaliana)	0	3	3										14.3937	24.2801	5.52009
NNU_16759-RA	Similar to VAMP722: Vesicle-associated membrane protein 722 (Arabidopsis thaliana)	0	2	2	5037.3									99.0993	125.823	65.8981
NNU_03316-RA	Similar to VAMP725: Vesicle-associated membrane protein 725 (Arabidopsis thaliana)	0	3	3							30767			252.94	433.233	449.36
NNU_23751-RA	Similar to VAMP713: Vesicle-associated membrane protein 713 (Arabidopsis thaliana)	0	2	2	6699.7									26.3194	41.1349	19.5481
NNU_14500-RA	Similar to PVA12: Vesicle-associated protein 1-2 (Arabidopsis thaliana)	0	5	2	11454									11.135	11.0274	3.38485
NNU_14526-RA	Similar to PVA13: Vesicle-associated protein 1-3 (Arabidopsis thaliana)	0	5	3	10322									39.47	41.8902	88.6235
NNU_18257-RA	Similar to PVA13: Vesicle-associated protein 1-3 (Arabidopsis thaliana)	0	2	1							5248.1			43.9356	29.5661	20.8819
NNU_09365-RA	Similar to PVA41: Vesicle-associated protein 4-1 (Arabidopsis thaliana)	0	2	2				10848						39.483	30.7672	5.59892
NNU_25996-RA	Similar to NSF: Vesicle-fusing ATPase (Arabidopsis thaliana)	0	4	4							25175			94.2289	59.8727	35.5427
NNU_25995-RA	Similar to NSF: Vesicle-fusing ATPase (Arabidopsis thaliana)	0	10	10	26556	41888	43230				41968			59.1487	58.4308	31.241
NNU_07771-RA	Similar to SYP51: Syntaxin-51 (Arabidopsis thaliana)	0	2	2			6933.4							26.6111	21.7565	22.0584
NNU_14549-RA	Similar to GOS12: Golgi SNARE 12 protein (Arabidopsis thaliana)	0	2	2	6629.3									14.1103	16.6263	10.6267
NNU_24819-RA	Similar to COG5: Conserved oligomeric Golgi complex subunit 5 (Homo sapiens)	0	3	3	2503.6									8.23631	11.324	2.52401
NNU_11908-RA	Similar to Cog8: Conserved oligomeric Golgi complex subunit 8 (Mus musculus)	0.0079727	1	1	3207.5									6.66439	6.80484	5.15751
NNU_12406-RA	Similar to GC6: Golgin candidate 6 (Arabidopsis thaliana)	0	2	2							11409			27.9636	19.6829	16.048
NNU_03943-RA	Similar to STL2P: SEC12-like protein 2 (Arabidopsis thaliana)	0	3	3	17176						23333			32.2068	44.5603	29.9292
NNU_01366-RA	Similar to SEC10: Exocyst complex component 5 (Oryza sativa subsp. japonica)	0	5	5							16079			39.6679	34.3343	29.9581
NNU_02670-RA	Similar to SEC23: Protein transport protein SEC23 (Ustilago maydis)	0	3	2							2720.8			18.6312	27.2921	17.0996
NNU_25416-RA	Similar to SEC23: Protein transport protein SEC23 (Scheffersomyces stipitis (strain ATCC 58785 / CBS 6054 / NBRC 10063 / NRRL Y-11545))	0	2	2							5316.7			7.5882	15.688	5.87667
NNU_07883-RA	Similar to SEC23: Protein transport protein SEC23 (Ustilago maydis)	0	6	5	16354						17937			67.7145	80.5392	130.231
NNU_18866-RA	Similar to SEC7: Protein transport protein SEC7 (Saccharomyces cerevisiae (strain ATCC 204508 / S288c))	0	3	3				24479						31.7398	22.9124	15.173
NNU_05663-RA	Similar to sec31: Protein transport protein sec31 (Aspergillus oryzae (strain ATCC 42149 / RIB 40))	0.0057648	1	1						12429				139.175	70.0943	31.315
NNU_22817-RA	Similar to sec31a: Protein transport protein Sec31A (Danio rerio)	0	5	2	2952.2									25.4392	31.7648	46.7726
NNU_01649-RA	Similar to Sec31b: Protein transport protein Sec31B (Mus musculus)	0	8	5							50372			18.4517	20.0119	10.4073
NNU_10578-RA	Similar to SFT2: Protein transport protein SFT2 (Saccharomyces cerevisiae (strain ATCC 204508 / S288c))	0	1	1	3459.6									5.56846	5.00445	2.99296
NNU_24479-RA	Similar to At4g32640: Protein transport protein Sec24-like At4g32640 (Arabidopsis thaliana)	0	2	2	6932.1									34.7103	45.6731	42.1552
NNU_12955-RA	Similar to At3g07100: Protein transport protein Sec24-like At3g07100 (Arabidopsis thaliana)	0	2	2	6939.8									25.141	28.3657	23.2698
NNU_13184-RA	Similar to At2g45070: Protein transport protein Sec61 subunit beta (Arabidopsis thaliana)	0	4	3	14139									59.0194	77.4327	42.2373
NNU_25696-RA	Similar to sec61a: Protein transport protein Sec61 subunit alpha (Dictyostelium discoideum)	0	2	2							10636			42.3199	102.945	55.9299
NNU_12510-RA	Similar to At2g45070: Protein transport protein Sec61 subunit beta (Arabidopsis thaliana)	0	4	3							17059			24.1143	45.04	50.4919
NNU_24054-RA	Similar to sec72: Protein transport protein sec72 (Schizosaccharomyces pombe (strain ATCC 38366 / 972))	0.0035857	1	1							389.69			10.7628	12.1101	7.01449
NNU_13583-RA	Similar to USO1: Intracellular protein transport protein USO1 (Saccharomyces cerevisiae (strain ATCC 204508 / S288c))	0	5	5							3858.3			37.1037	54.656	43.2586
NNU_26502-RA	Similar to Pyrophosphate-energized vacuolar membrane proton pump (Vigna radiata var. radiata)	0.0093563	7	1								10323		98.6179	108.418	78.0302
NNU_11388-RA	Similar to Pyrophosphate-energized vacuolar membrane proton pump (Vigna radiata var. radiata)	0	8	2	46096		43423				32483	38184	36634	264.09	218.136	393.486
NNU_20409-RA	Similar to vta1: Vacuolar protein sorting-associated protein VTA1 homolog (Dictyostelium discoideum)	0	6	6				43157						33.8103	27.1311	30.7649
NNU_08100-RA	Similar to vatM: Vacuolar proton translocating ATPase 100 kDa subunit (Dictyostelium discoideum)	0	2	2	15105									85.6191	82.338	24.4649
NNU_22973-RA	Similar to Vps53: Vacuolar protein sorting-associated protein 53 homolog (Mus musculus)	0	2	2							4351			26.1311	17.9355	14.2943
NNU_18424-RA	Similar to VPS35: Vacuolar protein sorting-associated protein 35 (Bos taurus)	0	2	2			3559.2							23.9551	17.5121	23.3199
NNU_19665-RA	Similar to VPS28-2: Vacuolar protein sorting-associated protein 28 homolog 2 (Arabidopsis thaliana)	0.001636	2	2			11478							154.554	116.288	106.131
NNU_04202-RA	Similar to VPS32.2: Vacuolar protein sorting-associated protein 32 homolog 2 (Arabidopsis thaliana)	0	8	2	93896		57555	71268			87648	68231	59811	47.127	58.9289	11.2958
NNU_16848-RA	Similar to VPS32.2: Vacuolar protein sorting-associated protein 32 homolog 2 (Arabidopsis thaliana)	0	7	1							12853			58.8578	60.2673	22.7342
NNU_10816-RA	Similar to At4g27690: Vacuolar protein sorting-associated protein 26 (Arabidopsis thaliana)	0	3	3							13641			43.6951	29.2268	12.7683
NNU_16941-RA	Similar to VPS24-1: Vacuolar protein sorting-associated protein 24 homolog 1 (Arabidopsis thaliana)	0.00085288	1	1				3611.9						58.5247	15.9231	14.8791
NNU_23272-RA	Similar to VPS24-1: Vacuolar protein sorting-associated protein 24 homolog 1 (Arabidopsis thaliana)	0	2	2				6613.1						26.1459	26.5704	10.9452
NNU_23270-RA	Similar to VPS24-1: Vacuolar protein sorting-associated protein 24 homolog 1 (Arabidopsis thaliana)	0	1	1							3169.5			22.6113	25.7666	10.0504
NNU_07880-RA	Similar to VPS20.2: Vacuolar protein sorting-associated protein 20 homolog 2 (Arabidopsis thaliana)	0	2	2						6533.4				32.6568	26.6164	5.64099
NNU_25353-RA	Similar to VPS4B: Vacuolar protein sorting-associated protein 4B (Homo sapiens)	0	10	2	10314									150.602	122.014	95.2317
NNU_19049-RA	Similar to VPS4B: Vacuolar protein sorting-associated protein 4B (Homo sapiens)	0	12	4	56926		57167	117910			73449			59.5267	54.7747	92.2385
NNU_22992-RA	Similar to VPS2.1: Vacuolar protein sorting-associated protein 2 homolog 1 (Arabidopsis thaliana)	0	4	4							10471			46.3492	349.675	13.1207
NNU_12210-RA	Similar to VSR2: Vacuolar-sorting receptor 2 (Arabidopsis thaliana)	0	9	9				72573			85985	119740		94.9199	236.478	89.5787
NNU_13733-RA	Similar to VSR3: Vacuolar-sorting receptor 3 (Arabidopsis thaliana)	0	4	4	17795									29.2439	23.7036	8.06416
NNU_09718-RA	Similar to SYP24: Putative syntaxin-24 (Arabidopsis thaliana)	0	3	3	23167									5041.54	3784.59	3593.56
NNU_01888-RA	Similar to SYP22: Syntaxin-22 (Arabidopsis thaliana)	0	3	3				10856						20.9818	5.82167	16.0475
NNU_13180-RA	Similar to SYP71: Syntaxin-71 (Arabidopsis thaliana)	0	4	4				13046				15367	14024	48.2733	41.1062	16.6744
NNU_04932-RA	Similar to SYP131: Putative syntaxin-131 (Arabidopsis thaliana)	0	1	1							7003.7			10.7123	8.76821	9.61826
Small GTPase
NNU_04179-RA	Similar to RIC1: Ras-related protein RIC1 (Oryza sativa subsp. japonica)	0	3	1			37555							46.4182	44.4253	27.1209
NNU_25673-RA	Similar to RIC2: Ras-related protein RIC2 (Oryza sativa subsp. japonica)	0	3	3	9247.9						10296			55.987	42.3688	10.2945
NNU_25672-RA	Similar to RIC2: Ras-related protein RIC2 (Oryza sativa subsp. japonica)	0	4	1								5968.4		4.1225	3.32356	1.05715
NNU_22482-RA	Similar to RABH1E: Ras-related protein RABH1e (Arabidopsis thaliana)	0	2	1							7739.5			1.21606	5.1205	2.355
NNU_22684-RA	Similar to RAB11A: Ras-related protein Rab11A (Lotus japonicus)	0.00357	2	1										21.8978	8.16304	4.17477
NNU_13361-RA	Similar to RAB11A: Ras-related protein Rab11A (Lotus japonicus)	0	5	4	9705.6									15.8138	15.3369	0.955187
NNU_16127-RA	Similar to RAB11D: Ras-related protein Rab11D (Lotus japonicus)	0.0079515	1	1										25.1524	34.5405	21.3048
NNU_20639-RA	Similar to RABB1C: Ras-related protein RABB1c (Arabidopsis thaliana)	0	6	5	21835						32700			47.79	23.9125	18.5586
NNU_23493-RA	Similar to RABD1: Ras-related protein RABD1 (Arabidopsis thaliana)	0	1	1							6927.3			34.8968	19.4532	12.0423
NNU_11491-RA	Similar to RABA2A: Ras-related protein RABA2a (Arabidopsis thaliana)	0	12	9	105780	54644	46507				172890	62441	68769	114.86	137.008	25.1946
NNU_11244-RA	Similar to RABA1F: Ras-related protein RABA1f (Arabidopsis thaliana)	0	6	3			23970							13.0279	39.328	0.414962
NNU_21248-RA	Similar to RABA5C: Ras-related protein RABA5c (Arabidopsis thaliana)	0	3	2	1223.3									459.605	289.277	249.293
NNU_15195-RA	Similar to RABE1C: Ras-related protein RABE1c (Arabidopsis thaliana)	0	3	3	1027.1									158.056	220.229	55.3482
NNU_10479-RA	Similar to RABF1: Ras-related protein RABF1 (Arabidopsis thaliana)	0.0038986	1	1									4864.7	0.702611	0.208713	0
NNU_00374-RA	Similar to RABH1B: Ras-related protein RABH1b (Arabidopsis thaliana)	0.0035363	2	1									8408.9	96.7623	144.285	83.2152
NNU_17253-RA	Similar to RAPH1: Ras-associated and pleckstrin homology domains-containing protein 1 (Homo sapiens)	0	8	6	65725					152510	34729	76806	58957	163.398	69.0374	175.436
NNU_03270-RA	Similar to RHN1: Ras-related protein RHN1 (Nicotiana plumbaginifolia)Probably involved in vesicular traffic	0	3	3	16638									192.155	144.835	179.965
NNU_16351-RA	Similar to G3BP1: Ras GTPase-activating protein-binding protein 1 (Pongo abelii)	0	7	7				26251						73.7982	90.8286	162.751
NNU_10531-RA	Similar to G3BP2: Ras GTPase-activating protein-binding protein 2 (Homo sapiens)	0	2	2							5828.5			17.3668	21.2823	9.43699
NNU_05403-RA	Similar to Ras-related protein Rab7 (Pisum sativum)	0	2	1							23497			30.1257	23.8548	6.90275
NNU_12631-RA	Similar to RANBP1A: Ran-binding protein 1 homolog a (Arabidopsis thaliana)	0	7	7			46059	55514		51045		53847	53201	22.9596	51.7356	18.8125
NNU_06197-RA	Similar to RANGAP2: RAN GTPase-activating protein 2 (Arabidopsis thaliana)	0	9	9	22897									16.5664	15.0917	12.9907
NNU_13079-RA	Similar to RANBP1A: Ran-binding protein 1 homolog a (Arabidopsis thaliana)	0	13	13	124670	183470	110380	230440	97321	127340	143320	157650	172470	454.624	235.684	65.4377
NNU_10360-RA	Similar to GDI1: Rho GDP-dissociation inhibitor 1 (Arabidopsis thaliana)	0	2	2	1027.6									2.18311	1.2001	0.45558
NNU_17313-RA	Similar to GB1: Guanine nucleotide-binding protein subunit beta-like protein (Medicago sativa)	0	13	2	115390	108490	102850	48847			61718	150720	77967	91.4165	136.803	158.527
NNU_05887-RA	Similar to SAR1A: GTP-binding protein SAR1A (Arabidopsis thaliana) involved in transport from the endoplasmic reticulum to the Golgi apparatus	0	8	8	121380	43325	56529				65826	30858	38363	111.327	117.286	46.8192
